# Supplementary material for: Conserved gene expression in sperm reservoirs between birds and mammals in response to mating
Source: BMC Genomics. 2017 Jan 18;18:98. doi: 10.1186/s12864-017-3488-x (PMC5242001; doi:10.1186/s12864-017-3488-x)
Supplement: Additional file 1: Table S1. — Differentially expressed genes in the UVJ of mated hens compared to control. (XLSX 42 kb) [file 12864_2017_3488_MOESM1_ESM.xlsx]

## Sheet: Mating vs control
Supplementary table S1: differentially expressed genes (p-value < 0.05) in the UVJ of mated hens compared to control
The letters in red font are genes that are also altered in the UVJ of SF-inseminated hen compared to control
probes	Gene symbol	Gene description	Expression	log Fold Change	P value	Adj. P value	NCBI gene ID	Gallus gallus
ENSGALT00000023486_Q802S8_CHICK	Y-LEC2	C-type lectin	UP	1.63683	0.0271273	0.99991		Chromosome 16
NM_205268_NOV	NOV	nephroblastoma overexpressed	UP	1.43905	0.0346705	0.99991	396204	Chromosome 2
ENSGALT00000006191_CBLN1	CBLN1	cerebellin 1 precursor	UP	1.35941	0.0150574	0.99991	771265	Chromosome 11
NM_001012880_PRIM2	PRIM2	primase (DNA) subunit 2	UP	1.26949	0.0454965	0.99991	421878	Chromosome 3
ENSGALT00000004105_Q802S7_CHICK	Y-LEC1	C-type lectin	UP	1.25098	0.0266175	0.99991	427743	Chromosome 16
NM_001032398_EEF1A2	EEF1A2	eukaryotic translation elongation factor 1 alpha 2	UP	1.09704	0.0127156	0.99991	419244	Chromosome 20
ENSGALT00000009385_Q6PTX1_CHICK	EF1A	Elongation factor 1 alpha	UP	1.08987	0.0186241	0.99991
ENSGALT00000025626_Q90769_CHICK	CD8B	CD8b molecule	UP	1.04048	0.0378839	0.99991	396175	Chromosome 4
NM_205182_LOC396098	LOC396098	B6.1	UP	1.01408	0.04409	0.99991	396098	Chromosome 1
NM_001171770_NLGN4X	NLGN4X	neuroligin 4, X-linked	UP	0.949138	0.00665536	0.99991	428006	Chromosome 1
ENSGALT00000027611_FLT3	FLT3	fms related tyrosine kinase 3	UP	0.944708	0.0437064	0.99991	100858422	Chromosome 1
ENSGALT00000001559_SLC4A9	SLC4A9	solute carrier family 4, sodium bicarbonate cotransporter, member 9	UP	0.871808	0.0337611	0.99991	769199	Chromosome 13
NM_001079739_CD80	CD80	CD80 molecule	UP	0.865208	0.00178235	0.99991	768950	Chromosome 1
NM_205071_IGF2BP1	IGF2BP1	insulin-like growth factor 2 mRNA binding protein 1	UP	0.848108	0.0134518	0.99991	395953	Chromosome 27
NM_001030945_CCNE2	CCNE2	cyclin E2	UP	0.808537	0.0308141	0.99991	420231	Chromosome 2
NM_001012696_PIK3CD	PIK3CD	phosphatidylinositol-4,5-bisphosphate 3-kinase, catalytic subunit delta	UP	0.792128	0.00869241	0.99991	419444	Chromosome 21
ENSGALT00000028970_gga-mir-135a-1	MIR135A1	microRNA 135a-1	UP	0.785527	0.0102802	0.99991	777835	Chromosome 12
ENSGALT00000019404_B2CL09_CHICK	GPR103	pyroglutamylated RFamide peptide receptor	UP	0.777066	0.0147714	0.99991	422671	Chromosome 4
NM_205052_CD72	CD72	CD72 molecule	UP	0.76138	0.0243279	0.99991	395923	Chromosome Z
ENSGALT00000003397_PATL2	PATL2	protein associated with topoisomerase II homolog 2 (yeast)	UP	0.759185	0.0337526	0.99991	415327	Chromosome 10
ENSGALT00000040907_LOC431276	LOC431276	feather keratin Cos1-1/Cos1-3/Cos2-1-like	UP	0.743287	0.00890577	0.99991	431276	Chromosome 27
ENSGALT00000022037_MR1	MR1	major histocompatibility complex, class I-related	UP	0.730738	0.0377306	0.99991		Chromosome 16
NM_001031090_MBOAT2	MBOAT2	membrane bound O-acyltransferase domain containing 2	UP	0.724025	0.034992	0.99991	421925	Chromosome 3
ENSGALT00000024752_C2orf89	TRABD2A	TraB domain containing 2A	UP	0.722911	0.0219833	0.99991	427288	Chromosome Z
NM_001030586_TRAIP	TRAIP	TRAF interacting protein	UP	0.713057	0.0310095	0.99991	415927	Chromosome 12
ENSGALT00000025612_LOC421856	LOC421856	uncharacterized LOC421856	UP	0.711066	0.0324563	0.99991	421856	Chromosome 3
ENSGALT00000040884_LOC770639	LOC770639	feather keratin Cos1-1/Cos1-3/Cos2-1-like	UP	0.708109	0.0282765	0.99991	770639	Chromosome 27
ENSGALT00000038735_SFRS12IP1	SFRS12IP1	SREK1 interacting protein 1	UP	0.694012	0.0315627	0.99991	427158	Chromosome Z
ENSGALT00000040631_LOC419777	AMICA1	adhesion molecule, interacts with CXADR antigen 1	UP	0.68222	0.0288017	0.99991	419777	Chromosome 24
ENSGALT00000024697_SHB	SHB	Src homology 2 domain containing adaptor protein B	UP	0.678581	0.0359824	0.99991	427280	Chromosome Z
ENSGALT00000012561_SLC16A2	SLC16A2	solute carrier family 16, member 2 (thyroid hormone transporter)	UP	0.675791	0.0410712	0.99991	428716	Chromosome 4
ENSGALT00000029745_LOC427060	LOC427060	feather keratin Cos1-1/Cos1-3/Cos2-1-like	UP	0.660859	0.0423642	0.99991	427060	Chromosome 27
NM_204318_GABRA1	GABRA1	gamma-aminobutyric acid (GABA) A receptor, alpha 1	UP	0.659176	0.0362106	0.99991	374214	Chromosome 13
NM_001006160_NUDT1	NUDT1	nudix hydrolase 1	UP	0.649876	8.38633e-05	0.91179	416467	Chromosome 14
NM_001165913_LOC422926	LOC422926	uncharacterized LOC422926	UP	0.646638	0.0152897	0.99991	422926	Chromosome 4
NM_205080_CAPN2	CAPN2	calpain 2, (m/II) large subunit	UP	0.646192	0.04362	0.99991	395963	Chromosome 3
NM_204319_POU1F1	POU1F1	POU class 1 homeobox 1	UP	0.63273	0.00768136	0.99991	374215	Chromosome 1
ENSGALT00000035047_GJB5	GJB5	gap junction protein, beta 5, 31.1kDa	UP	0.622256	0.0317	0.99991	428225	Chromosome 23
ENSGALT00000016572_PLK4	PLK4	polo like kinase 4	UP	0.604507	0.0158088	0.99991	422497	Chromosome 4
NM_205531_WNT8A	WNT8A	wingless-type MMTV integration site family, member 8A	UP	0.582733	0.0429259	0.99991	396543	Chromosome 13
ENSGALT00000031510_B7FBL3_CHICK	TAP1	transporter 1, ATP-binding cassette, sub-family B (MDR/TAP)	UP	0.579349	0.0368475	0.99991	427727	Chromosome 16
ENSGALT00000037090_Q98911_CHICK	GNOT2	Gnot2 homeodomain protein	UP	0.576391	0.0176875	0.99991	396117	Chromosome 4
ENSGALT00000031396_LOC428295	LOC428295	feather keratin Cos1-1/Cos1-3/Cos2-1-like	UP	0.574535	0.0149952	0.99991	428295	Chromosome 27
NM_204965_HAND1	HAND1	heart and neural crest derivatives expressed 1	UP	0.556413	0.0366255	0.99991	395812	Chromosome 13
NM_204229_RGS19	RGS19	regulator of G-protein signaling 19	UP	0.554774	0.00436968	0.99991	374070	Chromosome 20
ENSGALT00000031394_LOC428297	LOC428297	feather keratin Cos1-1/Cos1-3/Cos2-1-like	UP	0.548146	0.00400229	0.99991	428297	Chromosome 27
ENSGALT00000002815_C14orf121	RLTPR	RGD motif, leucine rich repeats, tropomodulin domain and proline-rich containing	UP	0.547322	0.0274773	0.99991	415666	Chromosome 11
ENSGALT00000018044_EVX1	EVX1	even-skipped homeobox 1	UP	0.54485	0.0477081	0.99991	428434	Chromosome 2
NM_001044632_MYL1	MYL1	myosin, light chain 1, alkali; skeletal, fast	UP	0.541286	0.00342193	0.99991	396470	Chromosome 7
ENSGALT00000025487_RWDD2B	RWDD2B	RWD domain containing 2B	UP	0.54075	0.0378679	0.99991	418484	Chromosome 1
ENSGALT00000032358_LOC422284	RGCCL	regulator of cell cycle-like	UP	0.53634	0.032133	0.99991	422284	Chromosome 4
ENSGALT00000004890_LOC429206	LOC429206	feather keratin Cos1-1/Cos1-3/Cos2-1-like	UP	0.535119	0.0174984	0.99991	429206	Chromosome 27
NM_001001746_ST8SIA3	ST8SIA3	ST8 alpha-N-acetyl-neuraminide alpha-2,8-sialyltransferase 3	UP	0.53451	0.0450637	0.99991	414796	Chromosome Z
ENSGALT00000017534_GLRA3	GLRA3	glycine receptor, alpha 3	UP	0.528574	0.0115164	0.99991	422568	Chromosome 4
NM_001079735_SPRY4	SPRY4	sprouty homolog 4 (Drosophila)	UP	0.524738	0.0194781	0.99991	427643	Chromosome 13
NM_205444_TUBA8	TUBA8	tubulin, alpha 8a	UP	0.522916	0.0465523	0.99991	418166	Chromosome 1
ENSGALT00000040887_LOC770684	LOC770684	feather keratin Cos1-1/Cos1-3/Cos2-1-like	UP	0.521315	0.00287443	0.99991	770684	Chromosome 27
ENSGALT00000008780_HSD17B2	HSD17B2	hydroxysteroid (17-beta) dehydrogenase 2	UP	0.520408	0.0146353	0.99991	415807	Chromosome 11
ENSGALT00000003847_METRN	METRN	meteorin, glial cell differentiation regulator	UP	0.507746	0.00585206	0.99991	427650	Chromosome 14
ENSGALT00000024647_RGS20_CHICK	RGS20	regulator of G-protein signaling 20	UP	0.499052	0.0202869	0.99991	395646	Chromosome 2
ENSGALT00000004845_TNFSF4	TNFSF4	tumor necrosis factor superfamily member 4	UP	0.496619	0.0457381	0.99991	424384	Chromosome 8
ENSGALT00000040606_RPRML	RPRML	reprimo-like	UP	0.495914	0.0127142	0.99991	419946	Chromosome 27
ENSGALT00000012824_ACHD_CHICK	CHRND	cholinergic receptor nicotinic delta subunit	UP	0.493475	0.0295769	0.99991	424940	Chromosome 9
ENSGALT00000001688_LOC770940	LOC770940	feather keratin 3-like	UP	0.48914	0.0280306	0.99991	770940	Chromosome 27
NR_035066_MIR1581	MIR1581	microRNA mir-1581	UP	0.482575	0.00298273	0.99991	100315955	Chromosome 1
ENSGALT00000031392_LOC428299	LOC428299	feather keratin Cos1-1/Cos1-3/Cos2-1-like	UP	0.477979	0.0125773	0.99991	428299	Chromosome 27
NM_001045840_CCR9	CCR9	chemokine (C-C motif) receptor 9	UP	0.476812	0.0169739	0.99991	428454	Chromosome 2
ENSGALT00000017229_Q98911_CHICK	CNOT2	CCR4-NOT transcription complex subunit 2	UP	0.476239	0.000440914	0.99991	417851	Chromosome 1
ENSGALT00000011338_HTR3A	HTR3A	5-hydroxytryptamine receptor 3A	UP	0.476143	0.0125815	0.99991	428247	Chromosome 24
ENSGALT00000031540_GLL2_CHICK	AvBD2	avian beta-defensin 2	UP	0.474246	0.0436536	0.99991	395840	Chromosome 3
ENSGALT00000021294_TBA2_CHICK	TBA2	Tubulin alpha-2 chain	UP	0.472001	0.0471026	0.99991		Chromosome 1
ENSGALT00000012833_ACHG_CHICK	CHRNG	cholinergic receptor, nicotinic, gamma (muscle)	UP	0.464303	0.00651195	0.99991	429151	Chromosome 9
ENSGALT00000011903_SST	SST	somatostatin	UP	0.462669	0.00531539	0.99991	396279	Chromosome 9
ENSGALT00000040404_LOC428824	LOC428824	SITS-binding protein-like	UP	0.461496	0.0365158	0.99991	428824	Chromosome 5
NM_204684_MSGN1	MSGN1	mesogenin 1	UP	0.461128	0.00866024	0.99991	395419	Chromosome 3
ENSGALT00000013296_KSR2	KSR2	kinase suppressor of ras 2	UP	0.459164	0.031677	0.99991	101748919	Chromosome 15
ENSGALT00000036224_FAM19A1	FAM19A1	family with sequence similarity 19 (chemokine (C-C motif)-like), member A1	UP	0.457404	0.0180166	0.99991	416089	Chromosome 12
NM_001128496_IL28B	IL28B	interleukin 28B (interferon, lambda 3)	UP	0.454455	0.028761	0.99991	770778	Chromosome 7
NR_031401_MIR155	MIR155	microRNA 155	UP	0.45241	0.0266352	0.99991	777930	Chromosome 1
NM_001080104_GIP	GIP	gastric inhibitory polypeptide	UP	0.452145	0.0162571	0.99991	419989	Chromosome 27
ENSGALT00000016933_Q800U5_CHICK	CATH1	cathelicidin-1	UP	0.444354	0.00500067	0.99991	414337	Chromosome 2
ENSGALT00000028955_gga-mir-92	MIR92A1	microRNA 92a-1	UP	0.439166	0.0267596	0.99991	777933	Chromosome 1
ENSGALT00000031393_LOC428298	LOC428298	feather keratin Cos1-1/Cos1-3/Cos2-1-like	UP	0.437751	0.031198	0.99991	428298	Chromosome 27
ENSGALT00000004452_CPLX4	CPLX4	complexin 4	UP	0.436621	0.00924864	0.99991	769026	Chromosome Z
ENSGALT00000002906_LOC427371	LOC427371	translation initiation factor IF-2-like	UP	0.436049	0.0324137	0.99991	427371	Chromosome Z
NM_001031563_CYR61	CYR61	cysteine rich angiogenic inducer 61	UP	0.428176	0.0123779	0.99991	429089	Chromosome 8
NR_035222_MIR1726	MIR1726	microRNA mir-1726	UP	0.422976	0.0225512	0.99991	100315984	Chromosome 6
ENSGALT00000006647_Q6DV98_CHICK	DLX1	distal-less homeobox 1	UP	0.4209	0.00650893	0.99991	429283	Chromosome 7
NM_001034826_ART1	ART1	ADP-ribosyltransferase 1	UP	0.419218	0.033293	0.99991	429485	Chromosome 1
ENSGALT00000037025_C12orf59	TMEM52B	transmembrane protein 52B	UP	0.418851	0.0216877	0.99991	426455	Chromosome 1
ENSGALT00000004154_LOC423635	SRRL	serine racemase-like	UP	0.417329	0.0165346	0.99991	423635	Chromosome 6
NM_204670_RBBP7	RBBP7	retinoblastoma binding protein 7	UP	0.412432	0.0373432	0.99991	395390	Chromosome 1
NM_205137_NKX2-6	NKX2-6	NK2 homeobox 6	UP	0.41238	0.0204946	0.99991	396037	Chromosome 22
NM_204138_GRM5	GRM5	glutamate receptor, metabotropic 5	UP	0.41056	0.0410009	0.99991	373933	Chromosome 1
ENSGALT00000042560_gga-mir-2126	MIR2126	microRNA mir-2126	UP	0.409436	0.00807284	0.99991	100316004	Chromosome 1
ENSGALT00000006259_LHX3_CHICK	LHX3	LIM homeobox 3	UP	0.409195	0.0130801	0.99991	373940	Chromosome 17
NM_001101036_CHRNA10_chr1_199644964	CHRNA10	cholinergic receptor, nicotinic, alpha 10 (neuronal)	UP	0.408556	0.00180978	0.99991	430628	Chromosome 1
ENSGALT00000040389_GRID2IP	GRID2IP	Grid2 interacting protein	UP	0.402786	0.00130892	0.99991	427671	Chromosome 14
ENSGALT00000022484_OLIG3	OLIG3	oligodendrocyte transcription factor 3	UP	0.401867	0.00811992	0.99991	100857919	Chromosome 3
ENSGALT00000003979_DLGAP3	DLGAP3	discs, large (Drosophila) homolog-associated protein 3	UP	0.400962	0.00908454	0.99991	419638	Chromosome 23
NM_001098238_THOC7	THOC7	THO complex 7	UP	0.400771	0.0380856	0.99991	416077	Chromosome 12
ENSGALT00000036968_GPR156	GPR156	G protein-coupled receptor 156	UP	0.400344	0.0056395	0.99991	418333	Chromosome 1
NM_204938_APOA4	APOA4	apolipoprotein A-IV	UP	0.400083	0.0145246	0.99991	395780	Chromosome 24
ENSGALT00000003422_UNC45B	UNC45B	unc-45 homolog B (C. elegans)	UP	0.397818	0.00734725	0.99991	417527	Chromosome 19
ENSGALT00000024871_PENK	PENK	proenkephalin	UP	0.39333	0.0102715	0.99991	421131	Chromosome 2
NM_204520_OTX2_chr5_58372337	OTX2	orthodenticle homeobox 2	UP	0.392525	0.0152945	0.99991	395191	Chromosome 5
ENSGALT00000038918_KCNT1_CHICK	KCNT1	potassium channel, subfamily T, member 1	UP	0.390549	0.010077	0.99991	395248	Chromosome 17
ENSGALT00000038420_MYF5_CHICK	MYF5	myogenic factor 5	UP	0.389445	0.0132503	0.99991	395633	Chromosome 1
NM_204530_SH3GL2	SH3GL2	SH3-domain GRB2-like 2	UP	0.385105	0.02798	0.99991	395203	Chromosome Z
ENSGALT00000009491_DND1	DND1	DND microRNA-mediated repression inhibitor 1	UP	0.38196	0.00854491	0.99991	425270	Chromosome 13
NM_204173_TBX5	TBX5	T-box 5	UP	0.380764	0.0238764	0.99991	373988	Chromosome 15
ENSGALT00000030002_ADRB1	ADRB1	adrenoceptor beta 1	UP	0.380043	0.00618296	0.99991	101750705	Chromosome 6
ENSGALT00000021191_LOC427923	LOC427923	sodium- and chloride-dependent GABA transporter 1-like	UP	0.378386	0.0191593	0.99991	427923	Chromosome 1
ENSGALT00000039818_GRXCR2	GRXCR2	glutaredoxin, cysteine rich 2	UP	0.378202	0.0259415	0.99991	107049044	Chromosome 13
NM_205253_CEBPB	CEBPB	CCAAT/enhancer binding protein (C/EBP), beta	UP	0.373768	0.0270799	0.99991	396185	Chromosome 20
ENSGALT00000041178_LRIT2	LRIT2	leucine-rich repeat, immunoglobulin-like and transmembrane domains 2	UP	0.369994	0.0120865	0.99991	100857146	Chromosome 6
ENSGALT00000040495_C11orf57	C24H11ORF57	chromosome 24 open reading frame, human C11orf57	UP	0.369844	0.0221489	0.99991	419794	Chromosome 24
ENSGALT00000042464_gga-mir-1684	MIR1684	microRNA mir-1684	UP	0.366888	0.0488079	0.99991	100315782	Chromosome 4
NM_001031496_USP28	USP28	ubiquitin specific peptidase 28	UP	0.366705	0.0447687	0.99991	428246	Chromosome 24
NM_001007960_SLC25A36	SLC25A36	solute carrier family 25 (pyrimidine nucleotide carrier ), member 36	UP	0.36569	0.0162215	0.99991	424817	Chromosome 9
ENSGALT00000006599_MYO1E	MYO1E	myosin IE	UP	0.364078	0.0361089	0.99991	415398	Chromosome 10
ENSGALT00000004815_E2F1_CHICK	E2F1	E2F transcription factor 1	UP	0.363988	0.0387341	0.99991	396142	Chromosome 20
ENSGALT00000039829_TMEM82	TMEM82	transmembrane protein 82	UP	0.362057	0.0229529	0.99991	771495	Chromosome 21
ENSGALT00000042492_gga-mir-1716	MIR1716	microRNA mir-1716	UP	0.358467	0.0132052	0.99991	100315982	Chromosome 5
ENSGALT00000003818_Q6WV23_CHICK	ZP2	zona pellucida glycoprotein 2 (sperm receptor)	UP	0.356414	0.041015	0.99991	427006	Chromosome 14
ENSGALT00000020831_SYCP3	SYCP3	synaptonemal complex protein 3	UP	0.346947	0.0480839	0.99991	418097	Chromosome 1
ENSGALT00000000401_TNNT2_CHICK	TNNT2	troponin T type 2 (cardiac)	UP	0.346847	0.0155288	0.99991	396433	Chromosome 26
ENSGALT00000002160_GUC1B_CHICK	GUCA1B	guanylate cyclase activator 1B	UP	0.345759	0.0400242	0.99991	419864	Chromosome 26
ENSGALT00000011918_WFIKKN2	WFIKKN2	WAP, follistatin/kazal, immunoglobulin, kunitz and netrin domain containing 2	UP	0.345199	0.0225964	0.99991	422097	Chromosome 18
ENSGALT00000042429_gga-mir-1753-2	MIR1753-2	microRNA mir-1753-2	UP	0.344711	0.0188249	0.99991		Chromosome 17
ENSGALT00000008142_NUP210	NUP210	nucleoporin 210kDa	UP	0.344526	0.0486328	0.99991	415977	Chromosome 12
ENSGALT00000012126_P2RX3	P2RX3	purinergic receptor P2X, ligand-gated ion channel, 3	UP	0.340467	0.0439244	0.99991	428856	Chromosome 5
ENSGALT00000018191_TRIM67	TRIM67	tripartite motif containing 67	UP	0.340209	0.0460654	0.99991	100857188	Chromosome 3
NM_001001469_GART	GART	phosphoribosylglycinamide formyltransferase, phosphoribosylglycinamide synthetase, phosphoribosylaminoimidazole synthetase	UP	0.33442	0.0227105	0.99991	395315	Chromosome 1
ENSGALT00000010037_KCNC1	KCNC1	potassium voltage-gated channel, Shaw-related subfamily, member 1	UP	0.327063	0.0152211	0.99991	423076	Chromosome 5
ENSGALT00000002192_ACTL9	ACTL9	actin like 9	UP	0.32683	0.00269352	0.99991	428337	Chromosome 28
ENSGALT00000031953_C1orf67	DNAH14	dynein, axonemal, heavy chain 14	UP	0.324262	0.0268516	0.99991	421322	Chromosome 3
ENSGALT00000016908_Q9I9H1_CHICK	SNCA	synuclein alpha	UP	0.321267	0.0156373	0.99991	395393	Chromosome 4
ENSGALT00000018677_MBOAT4	MBOAT4	membrane bound O-acyltransferase domain containing 4	UP	0.320193	0.0355103	0.99991	428757	Chromosome 4
ENSGALT00000042418_gga-mir-1777	MIR1777	microRNA mir-1777	UP	0.320154	0.0342823	0.99991	100315835	Chromosome 28
ENSGALT00000037059_Q5CAS7_CHICK	B3GAT2	beta-1,3-glucuronyltransferase 2	UP	0.319983	0.00360882	0.99991	428638	Chromosome 3
ENSGALT00000002939_KIAA1045	PHF24	PHD finger protein 24	UP	0.317149	0.0197985	0.99991	427408	Chromosome Z
ENSGALT00000042155_gga-mir-1574	MIR1574	microRNA mir-1574	UP	0.314032	0.0490985	0.99991	100315721	Chromosome 10
ENSGALT00000032299_RX1_CHICK	RX1	retina and anterior neural fold homeobox 2	UP	0.311456	0.0131856	0.99991	373893	Chromosome 28
ENSGALT00000027824_TM4SF4	TM4SF1a	transmembrane 4 L six family member 1a	UP	0.311184	0.0229639	0.99991	418999	Chromosome 1
ENSGALT00000038850_CPNE7	CPNE7	copine VII	UP	0.30631	0.0473974	0.99991	415851	Chromosome 11
ENSGALT00000014723_PTTG1IP	PTTG1IP	pituitary tumor-transforming 1 interacting protein	UP	0.30313	0.0437038	0.99991	420545	Chromosome 2
ENSGALT00000016749_RPS6KL1	RPS6KL1	ribosomal protein S6 kinase-like 1	UP	0.302953	0.0435462	0.99991	423358	Chromosome 5
ENSGALT00000021775_GBX2_CHICK	GBX2	gastrulation brain homeobox 2	UP	0.30063	0.0382391	0.99991	395950	Chromosome 7
NR_035342_MIR3530	MIR3530	microRNA mir-3530	UP	0.300209	0.0251147	0.99991	100498686	Chromosome 7
ENSGALT00000042142_gga-mir-1558	MIR1558	microRNA mir-1558	UP	0.297866	0.0152375	0.99991	100315712	Chromosome 20
NM_001101831_DMRT1	DMRT1	doublesex and mab-3 related transcription factor 1	UP	0.292341	0.0388658	0.99991	769693	Chromosome Z
NM_204733_CD40LG	CD40LG	CD40 ligand	UP	0.289122	0.0149496	0.99991	395485	Chromosome 4
NM_001195439_LOC770548	LOC770548	uncharacterized LOC770548	UP	0.283923	0.039516	0.99991	770548	Chromosome Z
ENSGALT00000016464_SH2D4A	SH2D4A	SH2 domain containing 4A	UP	0.282501	0.0464933	0.99991	422487	Chromosome 4
ENSGALT00000013468_Q8UUJ7_CHICK	MESP2	mesoderm posterior bHLH transcription factor 2	UP	0.281766	0.0303882	0.99991	100858087	Chromosome 10
ENSGALT00000003569_EME2	EME2	essential meiotic structure-specific endonuclease subunit 2	UP	0.281624	0.0427214	0.99991	416400	Chromosome 14
ENSGALT00000037112_Q2ACD0_CHICK	LZTS3	leucine zipper, putative tumor suppressor family member 3	UP	0.281498	0.0408873	0.99991	426948	Chromosome 4
ENSGALT00000036974_Q9I9C5_CHICK	IRX1	iroquois homeobox 1	UP	0.281364	0.0439069	0.99991	374185	Chromosome 2
ENSGALT00000041141_LOC429800	LOC429800	zinc finger protein 184-like	UP	0.278258	0.04539	0.99991	429800	Chromosome 16
NM_204512_BSX	BSX	brain specific homeobox	UP	0.278149	0.0396728	0.99991	395183	Chromosome 24
ENSGALT00000023665_LOC427948	LOC427948	putative olfactory receptor 10AC1-like	UP	0.278065	0.0200282	0.99991	427948	Chromosome 1
ENSGALT00000026409_ATAD2	ATAD2	ATPase family, AAA domain containing 2	UP	0.277503	0.0380789	0.99991	420346	Chromosome 2
ENSGALT00000040980_O13053_CHICK	NKX2-6	NK2 homeobox 6	UP	0.27551	0.044281	0.99991	396037	Chromosome 22
ENSGALT00000039879_OPSG_CHICK	OPN1MSW	opsin, green sensitive (rhodopsin-like)	UP	0.271579	0.0270725	0.99991	396486	Chromosome 26
ENSGALT00000000493_NAV1	NAV1	neuron navigator 1	UP	0.267792	0.0317156	0.99991	430162	Chromosome 26
ENSGALT00000033316_C1orf181	ZNHIT6	zinc finger HIT-type containing 6	UP	0.26599	0.024518	0.99991	424527	Chromosome 8
ENSGALT00000035489_U6	LSM5	LSM5 homolog, U6 small nuclear RNA and mRNA degradation associated	UP	0.263981	0.0342894	0.99991	420751	Chromosome 2
ENSGALT00000037485_C3orf24	FANCD2OS	FANCD2 opposite strand	UP	0.263358	0.03408	0.99991	776543	Chromosome 2
ENSGALT00000031509_A5HUM7_CHICK	LTB4R1	leukotriene B4 receptor 1-like	UP	0.263111	0.0341869	0.99991	101751902	Chromosome 16
NM_001031462_MC1R	MC1R	melanocortin 1 receptor	UP	0.260929	0.037902	0.99991	427562	Chromosome 11
ENSGALT00000042277_gga-mir-1749	MIR1749	microRNA mir-1749	UP	0.256044	0.0374506	0.99991	100315989	Chromosome 2
ENSGALT00000015021_KIAA0922	KIAA0922	KIAA0922	UP	0.255985	0.0443574	0.99991	422400	Chromosome 4
ENSGALT00000033247_LOC424939	PRSS56	protease, serine, 56	UP	0.252255	0.0248763	0.99991	424939	Chromosome 9
ENSGALT00000006101_LOC420039	LOC420039	keratin, type I cytoskeletal 42-like	UP	0.252012	0.018337	0.99991	420039	Chromosome 27
ENSGALT00000001184_MYH13	MYH13	myosin, heavy chain 13, skeletal muscle	UP	0.248224	0.0441394	0.99991	768487	Chromosome 18
ENSGALT00000006272_GEMIN5	GEMIN5	gem nuclear organelle associated protein 5	UP	0.247246	0.0236764	0.99991	416254	Chromosome 13
ENSGALT00000009872_ZC3H18	ZC3H18	zinc finger CCCH-type containing 18	UP	0.243092	0.0279699	0.99991	415838	Chromosome 11
ENSGALT00000030107_LOC418918	LOC418918	uncharacterized LOC418918	UP	0.242462	0.0210856	0.99991	418918	Chromosome 1
NM_001012798_EXOSC2	EXOSC2	exosome component 2	UP	0.242233	0.0466792	0.99991	417182	Chromosome 17
NM_205358_LMX1B	LMX1B	LIM homeobox transcription factor 1, beta	UP	0.241023	0.0388135	0.99991	396312	Chromosome 17
NM_001048266_FAM118B	FAM118B	family with sequence similarity 118, member B	UP	0.234011	0.0381225	0.99991	419714	Chromosome 24
ENSGALT00000037651_NFYB_CHICK	NFYB	nuclear transcription factor Y, beta	UP	0.227785	0.00979231	0.99991	396205	Chromosome 1
ENSGALT00000039125_AATF_CHICK	AATF	apoptosis antagonizing transcription factor	UP	0.223391	0.046897	0.99991	417653	Chromosome 19
ENSGALT00000000217_ISOC1	ISOC1	isochorismatase domain containing 1	UP	0.220471	0.0412614	0.99991	415601	Chromosome Z
ENSGALT00000017218_STRN	STRN	striatin, calmodulin binding protein	UP	0.208039	0.0260229	0.99991	421470	Chromosome 3
ENSGALT00000012191_LOC422307	IRG1L	immunoresponsive 1 homolog (mouse)-like	UP	0.20645	0.032339	0.99991	422307	Chromosome 4
NM_001034828_EXOSC9	EXOSC9	exosome component 9	UP	0.192579	0.0491751	0.99991	619530	Chromosome 4
ENSGALT00000033212_PHOSPHO2	PHOSPHO2	phosphatase, orphan 2	UP	0.175741	0.0435573	0.99991	424160	Chromosome 7
NM_001146142_NANOG	NANOG	Nanog homeobox	DOWN	-1.8383	0.0196201	0.99991	100272166	Chromosome 1
ENSGALT00000019273_LZTFL1	LZTFL1	leucine zipper transcription factor like 1	DOWN	-1.46821	0.00154103	0.99991	420698	Chromosome 2
ENSGALT00000014965_NMUR1	NMUR1	neuromedin U receptor 1	DOWN	-1.31469	0.000943872	0.99991	429150	Chromosome 9
NM_001001743_FGF13	FGF13	fibroblast growth factor 13	DOWN	-1.30404	0.0356497	0.99991	414831	Chromosome 4
ENSGALT00000041022_LOC425540	LOC425540	lymphoid-restricted membrane protein-like	DOWN	-1.20799	0.0489346	0.99991	425540	Chromosome 26
ENSGALT00000016182_ABCG5	ABCG5	ATP binding cassette subfamily G member 5	DOWN	-1.15407	0.0302134	0.99991	421401	Chromosome 3
ENSGALT00000008819_ITGB1BP2	ITGB1BP2	integrin beta 1 binding protein (melusin) 2	DOWN	-1.12253	0.00917906	0.99991	422208	Chromosome 4
ENSGALT00000006426_CRBA1_CHICK	CRYBA1	crystallin, beta A1	DOWN	-1.10399	0.0447315	0.99991	396499	Chromosome 19
ENSGALT00000009730_BNC1	BNC1	basonuclin 1	DOWN	-1.068	0.0459615	0.99991	427504	Chromosome 10
NM_001006325_NFYA	NFYA	nuclear transcription factor Y subunit alpha	DOWN	-1.02468	5.13943e-05	0.91179	419917	Chromosome 26
ENSGALT00000005993_NELL1	NELL1	NEL-like 1 (chicken)	DOWN	-1.02009	0.0434973	0.99991	770845	Chromosome 5
NM_204534_RARRES1	RARRES1	retinoic acid receptor responder 1	DOWN	-1.001	0.0324239	0.99991	395209	Chromosome 9
ENSGALT00000012001_Q6Q1Q8_CHICK	MASP1	mannan-binding lectin serine peptidase 1 (C4/C2 activating component of Ra-reactive factor)	DOWN	-0.912423	0.0476998	0.99991	407088	Chromosome 9
ENSGALT00000031683_MANEA	MANEA	mannosidase, endo-alpha	DOWN	-0.903637	0.0425654	0.99991	421807	Chromosome 3
ENSGALT00000012180_LOC428714	LOC428714	probable tRNA threonylcarbamoyladenosine biosynthesis protein YwlC-like	DOWN	-0.867507	0.016066	0.99991	428714	Chromosome 4
ENSGALT00000031962_NRX1A_CHICK	NRXN1	neurexin 1	DOWN	-0.848409	0.0449255	0.99991	395398	Chromosome 3
NM_206865_POPDC2	POPDC2	popeye domain containing 2	DOWN	-0.841225	0.0292433	0.99991	404229	Chromosome 1
NM_204605_F2	F2	coagulation factor II, thrombin	DOWN	-0.827545	0.00539192	0.99991	395306	Chromosome 5
ENSGALT00000008476_TBX4	TBX4	T-box 4	DOWN	-0.804152	0.0320564	0.99991	373989	Chromosome 19
ENSGALT00000019560_MYOZ2	MYOZ2	myozenin 2	DOWN	-0.795455	0.00511164	0.99991	422682	Chromosome 4
ENSGALT00000033989_C20orf58	NKAIN4	Na+/K+ transporting ATPase interacting 4	DOWN	-0.776663	0.00202498	0.99991	419240	Chromosome 20
ENSGALT00000009313_CP2H1_CHICK	CYP2H1	cytochrome P450 2H1	DOWN	-0.766332	0.0444611	0.99991	414746	Chromosome 6
ENSGALT00000025780_PGCP	PGCP	carboxypeptidase Q	DOWN	-0.765432	0.0353603	0.99991	420238	Chromosome 2
ENSGALT00000003753_OSGEPL1	OSGEPL1	O-sialoglycoprotein endopeptidase-like 1	DOWN	-0.75621	0.00356176	0.99991	423982	Chromosome 7
ENSGALT00000023127_RPL9	RPL9	ribosomal protein L9	DOWN	-0.754429	0.043349	0.99991	425468	Chromosome 4
ENSGALT00000020346_ELFN2	ELFN2	extracellular leucine-rich repeat and fibronectin type III domain containing 2	DOWN	-0.750622	0.0278305	0.99991	427906	Chromosome 1
ENSGALT00000040319_C1orf70	TMEM240	transmembrane protein 240	DOWN	-0.742588	0.0131873	0.99991	419411	Chromosome 21
ENSGALT00000028083_LOC420510	SKIDA1	SKI/DACH domain containing 1	DOWN	-0.740968	0.00585549	0.99991	420510	Chromosome 2
NM_206874_RYR3	RYR3	ryanodine receptor 3	DOWN	-0.739885	0.0409921	0.99991	396111	Chromosome 5
ENSGALT00000041393_LOC418453	TIMMDC1	translocase of inner mitochondrial membrane domain containing 1	DOWN	-0.715388	0.000238434	0.99991	418453	Chromosome 1
ENSGALT00000017501_OPN3	OPN3	opsin 3	DOWN	-0.689608	0.00310737	0.99991	428582	Chromosome 3
NM_205282_LPL	LPL	lipoprotein lipase	DOWN	-0.684292	0.014604	0.99991	396219	Chromosome Z
ENSGALT00000024217_SLC22A15	SLC22A15	solute carrier family 22, member 15	DOWN	-0.655111	0.0238698	0.99991	418336	Chromosome 1
NM_001013397_MYH6_chr18_482579	MYH6	myosin, heavy chain 6	DOWN	-0.650632	0.0470143	0.99991		Chromosome 18
ENSGALT00000038623_Q5Y1E8_CHICK	DD1	KIAA1024	DOWN	-0.649817	0.0491047	0.99991	415485	Chromosome 10
ENSGALT00000039878_Q90914_CHICK	MYH1E	myosin, heavy chain 1E, skeletal muscle (similar to human myosin, heavy chain 1, skeletal muscle, adult)	DOWN	-0.626793	0.0435854	0.99991	427788	Chromosome 18
ENSGALT00000022299_C8orf79	KIAA1456	KIAA1456	DOWN	-0.596567	0.0155348	0.99991	422741	Chromosome 4
ENSGALT00000010642_LOC771537	MEIKIN	meiotic kinetochore factor	DOWN	-0.584895	0.00463747	0.99991	771537	Chromosome 13
ENSGALT00000024816_SLC26A1	SLC26A1	solute carrier family 26 member 1 [ Homo sapiens (human) ]	DOWN	-0.582045	0.0257872	0.99991	10861	Chromosome Z
ENSGALT00000038217_PTAR1	PTAR1	protein prenyltransferase alpha subunit repeat containing 1	DOWN	-0.57086	0.00173814	0.99991	431607	Chromosome Z
ENSGALT00000008218_PRG4	PRG4	proteoglycan 4	DOWN	-0.568957	0.0247441	0.99991	768493	Chromosome 8
ENSGALT00000019409_SLC38A6	SLC38A6	solute carrier family 38 member 6	DOWN	-0.568132	0.0147061	0.99991	423519	Chromosome 5
ENSGALT00000029039_gga-mir-128-1	MIR128-1	microRNA 128-1	DOWN	-0.564462	0.00583171	0.99991	777821	Chromosome 7
ENSGALT00000030799_FAK1_CHICK	PTK2	protein tyrosine kinase 2	DOWN	-0.5601	0.023196	0.99991	396416	Chromosome 2
NM_001031488_NTF3	NTF3	neurotrophin 3	DOWN	-0.553195	0.0102707	0.99991	428099	Chromosome 1
ENSGALT00000024893_GRIK2	GRIK2	glutamate receptor, ionotropic, kainate 2	DOWN	-0.547084	0.0148038	0.99991	428628	Chromosome 3
NM_001007846_CRK_chr8_12428025	CRK	v-crk avian sarcoma virus CT10 oncogene homolog	DOWN	-0.529088	0.0130846	0.99991	417553	Chromosome 8
ENSGALT00000016973_POMT2	POMT2	protein O-mannosyltransferase 2	DOWN	-0.523437	0.00433852	0.99991	423373	Chromosome 5
ENSGALT00000042270_gga-mir-1736	MIR1736	microRNA mir-1736	DOWN	-0.521987	0.0363428	0.99991	100315811	Chromosome 1
ENSGALT00000038136_TMEM169	TMEM169	transmembrane protein 169	DOWN	-0.519686	0.0464581	0.99991	424223	Chromosome 7
NM_205000_MMP27	MMP27	matrix metallopeptidase 27	DOWN	-0.514951	0.0434273	0.99991	395850	Chromosome 1
ENSGALT00000026225_LOC428640	EYS	eyes shut homolog (Drosophila)	DOWN	-0.512862	0.00595369	0.99991	428640	Chromosome 3
ENSGALT00000035085_MLRA_CHICK	MYL2	Myosin regulatory light chain 2A, cardiac muscle isoform	DOWN	-0.512466	0.0341008	0.99991		Chromosome 15
ENSGALT00000042326_7SK	7SK	7SK snRNA methylphosphate capping enzyme-like	DOWN	-0.496367	0.008291	0.99991		Chromosome Z
ENSGALT00000036258_ANF1_CHICK	HESX1	HESX homeobox 1	DOWN	-0.495957	0.0416171	0.99991	395864	Chromosome 12
NM_213585_LOC407087	KK34	interleukin-like	DOWN	-0.49224	0.026716	0.99991	407087	Chromosome 13
NM_001030793_STCH	HSPA13	heat shock protein family A (Hsp70) member 13	DOWN	-0.482752	0.0273154	0.99991	418469	Chromosome 1
ENSGALT00000023599_Q9YI73_CHICK	CHD-W	chromodomain helicase DNA binding protein 1	DOWN	-0.47482	0.00235487	0.99991	374195	Chromosome W
ENSGALT00000004902_ANKFN1	ANKFN1	ankyrin-repeat and fibronectin type III domain containing 1	DOWN	-0.471621	0.0328611	0.99991	427807	Chromosome 18
ENSGALT00000034022_TFPI	TFPI	tissue factor pathway inhibitor (lipoprotein-associated coagulation inhibitor)	DOWN	-0.467792	0.00756708	0.99991	423989	Chromosome 7
ENSGALT00000034197_C7orf50	C7ORF50	chromosome 14 open reading frame, human C7orf50	DOWN	-0.460221	0.0090374	0.99991	416455	Chromosome 14
ENSGALT00000000211_LOC768958	LOC768958	olfactory receptor 6B1-like	DOWN	-0.459331	0.0389474	0.99991	768958	Chromosome 27
NR_035353_MIR3538-2	SNORD83A	small nucleolar RNA, C/D box 83A	DOWN	-0.457992	0.039963	0.99991	100498696	Chromosome 1
ENSGALT00000010687_C10orf4	FRA10AC1	fragile site, folic acid type, rare, fra candidate 1	DOWN	-0.450511	0.0444274	0.99991	423803	Chromosome 6
ENSGALT00000011699_DYSFIP1	DYSFIP1	protein phosphatase 1 regulatory subunit 27	DOWN	-0.445671	0.0131237	0.99991	422092	Chromosome 18
NM_001030592_ATG7	ATG7	autophagy related 7	DOWN	-0.43789	0.0220414	0.99991	415961	Chromosome 12
ENSGALT00000036273_CCDC48	CCDC48	EF-hand and coiled-coil domain containing 1	DOWN	-0.435408	0.033365	0.99991	415972	Chromosome 12
ENSGALT00000021912_GAN	GAN	gigaxonin	DOWN	-0.432794	0.00691253	0.99991	430553	Chromosome 11
NM_205361_LOC396318	GPR50	G protein-coupled receptor 50	DOWN	-0.431566	0.0343573	0.99991	396318	Chromosome 4
NM_001007831_PHKB	PHKB	phosphorylase kinase, beta	DOWN	-0.426411	0.030935	0.99991	415741	Chromosome 11
NM_001109755_SNX13	SNX13	sorting nexin 13	DOWN	-0.42151	0.0470169	0.99991	420598	Chromosome 2
ENSGALT00000015791_KLHL23	KLHL23	kelch-like 23 (Drosophila)	DOWN	-0.414679	0.0462474	0.99991	429025	Chromosome 7
ENSGALT00000040113_A5A2G4_CHICK	RP11-106M3.5	CUGBP Elav-like family member 6	DOWN	-0.407841	0.0253374	0.99991	427479	Chromosome 10
ENSGALT00000007484_PDAP1	PDAP1	PDGFA associated protein 1	DOWN	-0.40107	0.0252395	0.99991	416491	Chromosome 14
ENSGALT00000017221_SEL1L	SEL1L	sel-1 suppressor of lin-12-like (C. elegans)	DOWN	-0.398382	0.00500732	0.99991	423391	Chromosome 5
ENSGALT00000020322_ADCY1	ADCY1	adenylate cyclase 1 (brain)	DOWN	-0.3949	0.0210142	0.99991	420788	Chromosome 2
ENSGALT00000001117_LYPLA3	PLA2G15	phospholipase A2 group XV	DOWN	-0.388549	0.0224773	0.99991	768530	Chromosome 11
ENSGALT00000033938_CCDC48	EFCC1	EF-hand and coiled-coil domain containing 1	DOWN	-0.383629	0.02652	0.99991	415972	Chromosome 12
ENSGALT00000003435_TFIP8_CHICK	TNFAIP8	tumor necrosis factor, alpha-induced protein 8	DOWN	-0.381238	0.0370788	0.99991	427384	Chromosome Z
NM_001030790_ADPRH	ADPRH	ADP-ribosylarginine hydrolase	DOWN	-0.37853	0.0166162	0.99991	418452	Chromosome 1
ENSGALT00000032765_Q90806_CHICK	COR3	olfactory receptor 3	DOWN	-0.366296	0.00706284	0.99991	428830	Chromosome 5
ENSGALT00000036483_RB_CHICK	RB1	retinoblastoma 1	DOWN	-0.363857	0.0420465	0.99991	386582	Chromosome 1
ENSGALT00000020676_MRS2L	MRS2L	MRS2, magnesium transporter	DOWN	-0.361025	0.0168884	0.99991	420820	Chromosome 2
ENSGALT00000042016_SNORA54	SNORA54	small nucleolar RNA, H/ACA box 54 [ Homo sapiens (human) ]	DOWN	-0.356403	0.0248316	0.99991	677833	Chromosome 5
ENSGALT00000034218_Q2I810_CHICK	NPY6R	neuropeptide Y receptor Y6 (pseudogene)	DOWN	-0.354248	0.0430676	0.99991	693264	Chromosome 13
ENSGALT00000019865_NPSR1	NPSR1	neuropeptide S receptor 1	DOWN	-0.349701	0.034733	0.99991	428462	Chromosome 2
ENSGALT00000011217_LOC428244	KCNJ14	potassium inwardly-rectifying channel, subfamily J, member 14	DOWN	-0.347649	0.0394273	0.99991	428244	Chromosome 24
ENSGALT00000042192_gga-mir-1813-2	MIR1813-2	microRNA mir-1813-2	DOWN	-0.343502	0.0399802	0.99991	100315887	Chromosome 10
ENSGALT00000037575_C6orf211	ARMT1	acidic residue methyltransferase 1	DOWN	-0.341534	0.0416261	0.99991	421637	Chromosome 3
NM_001031500_DCLRE1B	DCLRE1B	DNA cross-link repair 1B	DOWN	-0.340199	0.0264902	0.99991	428269	Chromosome 26
ENSGALT00000032250_RNF150	RNF150	ring finger protein 150	DOWN	-0.339454	0.0407617	0.99991	100858072	Chromosome 4
NM_204548_HOXA3_chr2_32523839	HOXA3	homeobox A3	DOWN	-0.337574	0.0289968	0.99991	395231	Chromosome 2
ENSGALT00000018563_SLC44A5	SLC44A5	solute carrier family 44, member 5	DOWN	-0.334799	0.0250717	0.99991	429117	Chromosome 8
ENSGALT00000037318_MBOAT1	MBOAT1	membrane bound O-acyltransferase domain containing 1	DOWN	-0.322962	0.0274185	0.99991	420826	Chromosome 2
ENSGALT00000018180_PAMCI	RASSF9	Ras association domain family member 9	DOWN	-0.31756	0.0386356	0.99991	427872	Chromosome 1
ENSGALT00000020814_LOC771761	THL	tyrosine hydroxylase-like	DOWN	-0.315145	0.0433486	0.99991	771761	Chromosome 1
NM_204214_MYOD1	MYOD1	myogenic differentiation 1	DOWN	-0.312943	0.0426557	0.99991	374048	Chromosome 5
ENSGALT00000015735_ARID2	ARID2	AT-rich interaction domain 2	DOWN	-0.302663	0.036459	0.99991	417804	Chromosome 1
NM_001031160_LCORL	LCORL	ligand dependent nuclear receptor corepressor like	DOWN	-0.291224	0.0242993	0.99991	422820	Chromosome 4
ENSGALT00000004430_GRK7	GRK7	G protein-coupled receptor kinase 7	DOWN	-0.276538	0.0235491	0.99991	429125	Chromosome 9
NM_001031052_PPM1B	PPM1B	protein phosphatase, Mg2+/Mn2+ dependent, 1B	DOWN	-0.275145	0.0254628	0.99991	421404	Chromosome 3
ENSGALT00000021053_C5orf22	C5ORF22	chromosome 2 open reading frame, human C5orf22	DOWN	-0.273064	0.0476253	0.99991	420910	Chromosome 2
ENSGALT00000004253_DUSP19	DUSP19	dual specificity phosphatase 19	DOWN	-0.270578	0.0118803	0.99991	423999	Chromosome 7
ENSGALT00000015267_PHC3	PHC3	polyhomeotic homolog 3	DOWN	-0.269642	0.0293225	0.99991	429159	Chromosome 9
NM_001008465_COMMD5	COMMD5	COMM domain containing 5	DOWN	-0.265572	0.0287412	0.99991	422376	Chromosome 4
ENSGALT00000022585_BCLAF1	BCLAF1	BCL2-associated transcription factor 1	DOWN	-0.261319	0.022933	0.99991	100858086	Chromosome 3
ENSGALT00000020213_SPOPL	SPOPL	speckle-type POZ protein-like	DOWN	-0.259785	0.0394837	0.99991	424299	Chromosome 7
ENSGALT00000026331_ICK	ICK	intestinal cell (MAK-like) kinase	DOWN	-0.241235	0.0479653	0.99991	421896	Chromosome 3
ENSGALT00000022228_KRCL_CHICK	CKER1	claw keratin	DOWN	-0.239647	0.0432957	0.99991	430661	Chromosome 25
ENSGALT00000034980_CIB3	CIB3	calcium and integrin binding family member 3	DOWN	-0.237902	0.0155279	0.99991	420151	Chromosome 28
NM_001004383_LARGE	LARGE	like-glycosyltransferase	DOWN	-0.237793	0.0476059	0.99991	418062	Chromosome 1
ENSGALT00000023834_WARS2	WARS2	tryptophanyl tRNA synthetase 2, mitochondrial	DOWN	-0.232422	0.0201845	0.99991	418312	Chromosome 1
NM_001007853_DDX47	DDX47	DEAD (Asp-Glu-Ala-Asp) box polypeptide 47	DOWN	-0.222467	0.0454892	0.99991	417959	Chromosome 1
ENSGALT00000024093_KPNA5	KPNA5	karyopherin alpha 5 (importin alpha 6)	DOWN	-0.189388	0.0479117	0.99991	421738	Chromosome 3
