# Supplementary material for: Conserved gene expression in sperm reservoirs between birds and mammals in response to mating
Source: BMC Genomics. 2017 Jan 18;18:98. doi: 10.1186/s12864-017-3488-x (PMC5242001; doi:10.1186/s12864-017-3488-x)
Supplement: Additional file 2: Table S2. — Differentially expressed genes in the UVJ of sperm-free SF-inseminated hens compared to control. (XLSX 105 kb) [file 12864_2017_3488_MOESM2_ESM.xlsx]

## Sheet: SF-insemination vs Control
Supplementary table S2: differentially expressed genes (p- value < 0.05) in the UVJ of sperm-free SF-inseminated hens compared to control
probes	Gene symbol	Gene name	Expression	log Fold Change	P value	Adj. P value	NCBI gene ID	Gallus gallus
ENSGALT00000010350_VGLL1	VGLL1	vestigial like family member 1	UP	3.44851	0.0244541	0.735461	770844	Chromosome 4
ENSGALT00000008577_MSLN	MSLN	mesothelin	UP	2.97925	0.0252156	0.735461	416534	Chromosome 14
NM_001081697_CCM1	CALML3	calmodulin-like 3	UP	2.879	0.0391405	0.735461	416692	Chromosome 1
ENSGALT00000035368_LYPD2	LYPD2	LY6/PLAUR domain containing 2	UP	2.75012	0.0123574	0.735461	768929	Chromosome 2
ENSGALT00000011006_ODF2L	ODF2L	outer dense fiber of sperm tails 2 like	UP	2.63765	0.0335068	0.735461	424524	Chromosome 8
ENSGALT00000026294_FAM83B	FAM83B	family with sequence similarity 83 member B	UP	2.47103	0.0228789	0.735461	428645	Chromosome 3
NM_205268_NOV	NOV	nephroblastoma overexpressed	UP	2.2391	0.00322863	0.735461	396204	Chromosome 2
ENSGALT00000010311_IFIT5	IFIT5	interferon-induced protein with tetratricopeptide repeats 5	UP	2.19321	0.0309959	0.735461	423790	Chromosome 6
ENSGALT00000026828_PNOC	PNOC	prepronociceptin	UP	2.16522	0.041156	0.735461	422019	Chromosome 3
ENSGALT00000013070_SYT13	SYT13	synaptotagmin 13	UP	2.16214	0.0239095	0.735461	423175	Chromosome 5
ENSGALT00000022919_MOGAT2	MOGAT2	monoacylglycerol O-acyltransferase 2	UP	2.07287	0.0337071	0.735461	426437	Chromosome 1
ENSGALT00000018152_CAPN9	CAPN9	calpain 9	UP	2.01664	0.0349289	0.735461	421544	Chromosome 3
ENSGALT00000040409_LUZP2	LUZP2	leucine zipper protein 2	UP	1.97311	0.0225379	0.735461	423001	Chromosome 5
NM_001100287_CDH19	CDH19	cadherin 19, type 2	UP	1.95231	0.0366527	0.735461	421029	Chromosome 2
ENSGALT00000027891_DLG2	DLG2	discs, large homolog 2 (Drosophila)	UP	1.89618	0.0485684	0.735461	419024	Chromosome 1
NM_001001195_KRT5	KRT5	keratin 5	UP	1.88976	0.0328375	0.735461	407779	Chromosome 33
ENSGALT00000016917_DLK2	DLK2	delta-like 2 homolog (Drosophila)	UP	1.88267	0.0482945	0.735461	428576	Chromosome 3
ENSGALT00000033404_LOC424098	LOC424098	hCG1657980	UP	1.86828	0.0399554	0.735461	424098	Chromosome 7
NM_204919_MAP6	MAP6	microtubule associated protein 6	UP	1.86619	0.0496549	0.735461	395753	Chromosome 1
NM_204351_TP63	TP63	tumor protein p63	UP	1.83655	0.0308262	0.735461	374269	Chromosome 9
ENSGALT00000019864_BDNF_CHICK	BDNF	brain-derived neurotrophic factor	UP	1.82861	0.00972642	0.735461	396186	Chromosome 5
NM_001145200_LOC771624	C12orf75	chromosome 12 open reading frame 75	UP	1.81039	0.0475281	0.735461	771624	Chromosome 1
ENSGALT00000009379_ARID3A	ARID3A	AT rich interactive domain 3A (BRIGHT-like)	UP	1.80857	0.0280179	0.735461	100858440	Chromosome Z
ENSGALT00000019860_KIF18A	KIF18A	kinesin family member 18A	UP	1.75652	0.0284428	0.735461	421607	Chromosome 5
ENSGALT00000018326_BEGAIN	BEGAIN	brain enriched guanylate kinase associated	UP	1.72172	0.0157011	0.735461	428909	Chromosome 5
ENSGALT00000025905_DPYS	DPYS	dihydropyrimidinase	UP	1.70686	0.00376484	0.735461	420266	Chromosome 2
ENSGALT00000007079_FAM5B	BRINP2	bone morphogenetic protein/retinoic acid inducible neural-specific 2	UP	1.68791	0.0257892	0.735461	424433	Chromosome 8
ENSGALT00000038384_RBP_CHICK	RBP	riboflavin binding protein	UP	1.6848	0.0250231	0.735461	396449	Chromosome 8
ENSGALT00000010352_KIAA1199	CEMIP	cell migration inducing protein, hyaluronan binding	UP	1.68011	0.0346726	0.735461	415476	Chromosome 10
ENSGALT00000020096_GRM1	GRM1	glutamate receptor, metabotropic 1	UP	1.65755	0.000789389	0.735461	421614	Chromosome 3
ENSGALT00000037452_EYA4_CHICK	EYA4	eyes absent homolog 4 (Drosophila)	UP	1.65049	0.0358377	0.735461	395716	Chromosome 3
ENSGALT00000002203_STRA6	STRA6	stimulated by retinoic acid 6	UP	1.61011	0.0495774	0.735461	415301	Chromosome 10
NM_001004398_AMPH	AMPH	amphiphysin	UP	1.54896	0.0127282	0.735461	420761	Chromosome 2
ENSGALT00000027540_Q6DMS3_CHICK	POSTN	periostin, osteoblast specific factor	UP	1.54487	0.0435381	0.735461	395429	Chromosome 1
ENSGALT00000036845_Q90746_CHICK	LOC396098	B6.1	UP	1.52706	0.0184787	0.735461	396098	Chromosome 1
ENSGALT00000038675_HMX2	HMX2	H6 family homeobox 2	UP	1.49817	0.0237348	0.735461	768405	Chromosome 6
ENSGALT00000027235_SLC10A2	SLC10A2	solute carrier family 10 (sodium/bile acid cotransporter), member 2	UP	1.49108	0.0110656	0.735461	428018	Chromosome 1
ENSGALT00000025078_SORCS2	SORCS2	sortilin-related VPS10 domain containing receptor 2	UP	1.48955	0.0323899	0.735461	428797	Chromosome 4
ENSGALT00000021642_Q9YI41_CHICK	INSRR	insulin receptor-related receptor	UP	1.4759	0.0134694	0.735461	395408	Chromosome 25
ENSGALT00000022731_LOC418209	LOC418209	uncharacterized LOC418209	UP	1.46294	0.0179977	0.735461	418209	Chromosome 1
NM_001001311_KRT14	KRT14	keratin 14	UP	1.45628	0.0393656	0.735461	408039	Chromosome 27
ENSGALT00000013089_ASTL	ASTL	astacin-like metallo-endopeptidase (M12 family)	UP	1.45545	0.0150886	0.735461	423176	Chromosome 5
ENSGALT00000001559_SLC4A9	SLC4A9	solute carrier family 4, sodium bicarbonate cotransporter, member 9	UP	1.45045	0.00197953	0.735461	769199	Chromosome 13
ENSGALT00000000646_LRRTM4	LRRTM4	leucine rich repeat transmembrane neuronal 4	UP	1.42183	0.0475329	0.735461	419539	Chromosome 22
ENSGALT00000042520_7SK	LOC107051076	7SK snRNA methylphosphate capping enzyme-like	UP	1.42125	0.0298698	0.735461	107051076	Chromosome 2
ENSGALT00000020374_LYPD6B	LYPD6B	LY6/PLAUR domain containing 6B	UP	1.41608	0.0357184	0.735461	424310	Chromosome 7
NM_001001301_TPH2	TPH2	tryptophan hydroxylase 2	UP	1.37652	0.0269389	0.735461	408026	Chromosome 1
ENSGALT00000013846_ACZ	PCLO	piccolo presynaptic cytomatrix protein	UP	1.3403	0.0181565	0.735461	395319	Chromosome 1
ENSGALT00000019616_C11orf41	KIAA1549L	KIAA1549-like	UP	1.31921	0.0178635	0.735461	421598	Chromosome 5
ENSGALT00000026293_ADCY8	ADCY8	adenylate cyclase 8 (brain)	UP	1.31241	0.0413892	0.735461	420328	Chromosome 2
ENSGALT00000025702_CDH17	CDH17	cadherin 17, LI cadherin (liver-intestine)	UP	1.30331	0.0175352	0.735461	420225	Chromosome 2
ENSGALT00000001168_LINGO3	LINGO3	leucine rich repeat and Ig domain containing 3 [ Homo sapiens (human) ]	UP	1.30125	0.0393312	0.735461	420075	Chromosome 28
ENSGALT00000009958_LRRC18	LRRC18	leucine rich repeat containing 18	UP	1.27831	0.038058	0.735461	101751830	Chromosome 6
ENSGALT00000018803_CYP27C1	CYP27C1	cytochrome P450 family 27 subfamily C member 1	UP	1.27515	0.0370181	0.735461	424227	Chromosome 7
ENSGALT00000006107_KRT12	KRT12	keratin 12 (Meesmann corneal dystrophy)	UP	1.27238	0.0128232	0.735461	428314	Chromosome 27
ENSGALT00000022217_NOX3	NOX3	NADPH oxidase 3	UP	1.26707	0.0342365	0.735461	428609	Chromosome 3
ENSGALT00000003800_A5A2G2_CHICK	CELF4	CUGBP, Elav-like family member 4	UP	1.25985	0.0280297	0.735461	426889	Chromosome Z
NM_204732_OTOR	OTOR	otoraplin	UP	1.25553	0.0202187	0.735461	395484	Chromosome 3
ENSGALT00000027071_AFF3	AFF3	AF4/FMR2 family member 3	UP	1.25475	0.0245842	0.735461	418705	Chromosome 1
ENSGALT00000034089_TMEM2	TMEM2	transmembrane protein 2	UP	1.23359	0.0305225	0.735461	427250	Chromosome Z
ENSGALT00000008391_A5YMQ0_CHICK	ADCYAP1R1	ADCYAP receptor type I	UP	1.23042	0.00385937	0.735461	420386	Chromosome 2
ENSGALT00000027383_Q9YGR1_CHICK	CELSR1	cadherin, EGF LAG seven-pass G-type receptor 1	UP	1.22361	0.00452372	0.735461	426068	Chromosome 1
ENSGALT00000037559_SGCZ	SGCZ	sarcoglycan, zeta	UP	1.20995	0.029183	0.735461	422739	Chromosome 4
NM_001171769_HTR7	HTR7	5-hydroxytryptamine (serotonin) receptor 7, adenylate cyclase-coupled	UP	1.20133	0.00885474	0.735461	423794	Chromosome 6
ENSGALT00000042227_gga-mir-1617	MIR1617	microRNA mir-1617	UP	1.19304	0.000130277	0.735461	100315912	Chromosome 5
ENSGALT00000015324_LOC420553	LOC420553	1-aminocyclopropane-1-carboxylate synthase homolog-like	UP	1.18806	0.00518665	0.735461	420553	Chromosome 2
ENSGALT00000001340_IL19	IL19	interleukin 19	UP	1.18543	0.0134763	0.735461	428265	Chromosome 26
NR_035154_MIR1661	MIR1661	microRNA mir-1661	UP	1.18051	0.0255805	0.735461	100315882	Chromosome 2
ENSGALT00000016239_AKAP6	AKAP6	A-kinase anchoring protein 6	UP	1.17447	0.0294837	0.735461	423314	Chromosome 5
ENSGALT00000028945_gga-mir-135a-2	MIR135A2	microRNA 135a-2	UP	1.17001	0.0127119	0.735461	777923	Chromosome 1
ENSGALT00000000298_PROM2	PROM2	prominin 2	UP	1.1648	0.00443341	0.735461	428200	Chromosome 22
ENSGALT00000011029_Q6YDP0_CHICK	TNMD	tenomodulin	UP	1.15769	0.0431044	0.735461	404530	Chromosome 4
ENSGALT00000012432_FAM19A1	FAM19A1	family with sequence similarity 19 (chemokine (C-C motif)-like), member A1	UP	1.15522	0.0131613	0.735461	416089	Chromosome 12
ENSGALT00000039830_TMEM82	TMEM82	transmembrane protein 82	UP	1.15492	0.00264271	0.735461	771495	Chromosome 21
ENSGALT00000015238_RAPGEF4	RAPGEF4	Rap guanine nucleotide exchange factor 4	UP	1.15441	0.0455332	0.735461	429022	Chromosome 7
ENSGALT00000003102_C16orf11	C16ORF11	chromosome 16 open reading frame 11	UP	1.15051	0.0404275	0.735461	416388	Chromosome 14
ENSGALT00000027743_KBTBD3	KBTBD3	kelch repeat and BTB domain containing 3	UP	1.13939	0.0299697	0.735461	418976	Chromosome 1
ENSGALT00000001179_LOC428323	C28H19ORF35	chromosome 28 open reading frame, human C19orf35	UP	1.12979	0.00781533	0.735461	428323	Chromosome 28
NM_001031378_LOC426385	LOC426385	serine/threonine kinase 35-like	UP	1.12613	0.0192805	0.735461	426385	Chromosome 3
ENSGALT00000022283_C18orf51	FAM69C	family with sequence similarity 69 member C	UP	1.12049	0.01351	0.735461	421014	Chromosome 2
NM_204515_IL17RD	IL17RD	interleukin 17 receptor D	UP	1.11786	0.0287042	0.735461	395186	Chromosome 12
NM_001007080_BMPER	BMPER	BMP binding endothelial regulator	UP	1.10616	0.0286393	0.735461	420744	Chromosome 2
ENSGALT00000013025_LIF	LIF	leukemia inhibitory factor	UP	1.10413	0.0452514	0.735461	427718	Chromosome 15
NM_204821_SHH	SHH	sonic hedgehog	UP	1.10177	0.0294364	0.735461	395615	Chromosome 2
ENSGALT00000010662_Q1EGJ8_CHICK	CAV2	caveolin 2	UP	1.09433	0.0203072	0.735461	417772	Chromosome 6
ENSGALT00000026149_Q4ZJF1_CHICK	WISP1	WNT1 inducible signaling pathway protein 1	UP	1.0893	0.0339372	0.735461	420322	Chromosome 2
ENSGALT00000011913_A2BP1	A2BP1	RNA binding protein, fox-1 homolog (C. elegans) 1	UP	1.08895	0.0357891	0.735461	416645	Chromosome 14
NM_205260_GCG	GCG	glucagon	UP	1.08216	0.0222663	0.735461	396196	Chromosome 7
ENSGALT00000001940_LOC771706	C27H17ORF105	chromosome 27 open reading frame, human C17orf105	UP	1.07843	0.00159887	0.735461	771706	Chromosome 27
ENSGALT00000032736_MS4A15	MS4A15	membrane-spanning 4-domains, subfamily A, member 15	UP	1.06947	0.0453381	0.735461	769951	Chromosome 5
ENSGALT00000025849_SIM2	SIM2	single-minded family bHLH transcription factor 2	UP	1.06866	0.0170097	0.735461	418515	Chromosome 1
ENSGALT00000035120_FAM19A4	FAM19A4	family with sequence similarity 19 (chemokine (C-C motif)-like), member A4	UP	1.05918	0.0286994	0.735461	771511	Chromosome 12
ENSGALT00000019505_CCR4	CCR4	chemokine (C-C motif) receptor 4	UP	1.05146	0.0387311	0.735461	428457	Chromosome 2
NM_204776_CCL1	CCL1	chemokine (C-C motif) ligand 1	UP	1.04197	0.0430915	0.735461	395552	Chromosome 19
ENSGALT00000011411_LOC417691	LOC417691	sucrase-isomaltase, intestinal-like	UP	1.03745	0.0415411	0.735461	417691	Chromosome 1
NM_204899_KCNA4	KCNA4	potassium voltage-gated channel, shaker-related subfamily, member 4	UP	1.03591	0.0195723	0.735461	395721	Chromosome 5
ENSGALT00000040135_RGS4_CHICK	RGS4	regulator of G-protein signaling 4	UP	1.03259	0.0492809	0.735461	378901	Chromosome 8
ENSGALT00000040204_KCNT2	KCNT2	potassium channel, subfamily T, member 2	UP	1.02624	0.0349471	0.735461	429058	Chromosome 8
ENSGALT00000017478_MAP1LC3C	MAP1LC3C	microtubule associated protein 1 light chain 3 gamma	UP	1.01511	0.0417376	0.735461	421504	Chromosome 3
NM_204318_GABRA1	GABRA1	gamma-aminobutyric acid (GABA) A receptor, alpha 1	UP	1.00979	0.00381246	0.735461	374214	Chromosome 13
ENSGALT00000003766_MPP3	MPP3	membrane protein, palmitoylated 3 (MAGUK p55 subfamily member 3)	UP	0.99778	0.000949266	0.735461	419985	Chromosome 27
ENSGALT00000011272_COL27A1	COL27A1	collagen, type XXVII, alpha 1	UP	0.996708	0.0431854	0.735461	417231	Chromosome 17
NM_205176_CRYAB	CRYAB	crystallin, alpha B	UP	0.991012	0.0343523	0.735461	396089	Chromosome 24
NM_001044655_LGI1	LGI1	leucine-rich, glioma inactivated 1	UP	0.989627	0.0341412	0.735461	423802	Chromosome 6
ENSGALT00000018978_Q4AE91_CHICK	NPFFR2	neuropeptide FF receptor 2	UP	0.983982	0.0114158	0.735461	428759	Chromosome 4
NM_001001466_RTN1	RTN1	reticulon 1	UP	0.974615	0.0180807	0.735461	378791	Chromosome 5
ENSGALT00000014447_IL1RAPL2	IL1RAPL2	interleukin 1 receptor accessory protein-like 2	UP	0.967327	0.0219982	0.735461	422379	Chromosome 4
NM_001030826_RNASEH2B	RNASEH2B	ribonuclease H2 subunit B	UP	0.965514	0.0124483	0.735461	418874	Chromosome 1
ENSGALT00000027339_B8XXD3_CHICK	SLAIN1	SLAIN motif family member 1	UP	0.961862	0.0416621	0.735461	418807	Chromosome 1
ENSGALT00000040645_CCL4_CHICK	CCL4	chemokine (C-C motif) ligand 4	UP	0.952085	0.0423163	0.735461	395468	Chromosome 19
ENSGALT00000026748_C8orf80	C3H8ORF80	chromosome 3 open reading frame, human C8orf80	UP	0.948703	0.0396358	0.735461	422000	Chromosome 3
ENSGALT00000010869_LOC771289	MUC2	mucin 2, oligomeric mucus/gel-forming	UP	0.947676	0.00706462	0.735461	423101	Chromosome 5
ENSGALT00000023749_RAB3C	RAB3C	RAB3C, member RAS oncogene family	UP	0.945621	0.0153112	0.735461	770370	Chromosome Z
ENSGALT00000026217_SYTL5	SYTL5	synaptotagmin-like 5	UP	0.944634	0.0207088	0.735461	427990	Chromosome 1
ENSGALT00000021680_PRMT8	PRMT8	protein arginine methyltransferase 8	UP	0.943125	0.0408486	0.735461	425989	Chromosome 1
ENSGALT00000009423_HEXDC	HEXDC	hexosaminidase (glycosyl hydrolase family 20, catalytic domain) containing	UP	0.939793	0.00754299	0.735461	417343	Chromosome 18
ENSGALT00000005970_NIPAL4	NIPAL4	NIPA-like domain containing 4	UP	0.935765	0.0296235	0.735461	416245	Chromosome 13
ENSGALT00000032465_LOC776219	CCDC175	coiled-coil domain containing 175	UP	0.927238	0.00746377	0.735461	776219	Chromosome 5
ENSGALT00000003088_FNDC7	FNDC7	fibronectin type III domain containing 7	UP	0.921739	0.049642	0.735461	424339	Chromosome 8
ENSGALT00000027840_CCDC67	CCDC67	coiled-coil domain containing 67	UP	0.920489	0.0443701	0.735461	419006	Chromosome 1
ENSGALT00000039372_REM1	REM1	RAS (RAD and GEM)-like GTP-binding 1	UP	0.91606	0.0218644	0.735461	419274	Chromosome 20
ENSGALT00000031104_LOC776358	VOPP1	vesicular, overexpressed in cancer, prosurvival protein 1	UP	0.909887	0.0289103	0.735461	776358	Chromosome 2
ENSGALT00000020228_LOC768456	CNTNAP2	contactin associated protein-like 2	UP	0.909272	0.0189769	0.735461	768456	Chromosome 2
ENSGALT00000011587_FAM3D	FAM3D	family with sequence similarity 3, member D	UP	0.902997	0.0492744	0.735461	416069	Chromosome 12
NM_205212_MET	MET	proto-oncogene, receptor tyrosine kinase	UP	0.902481	0.0237393	0.735461	396134	Chromosome 1
ENSGALT00000028294_RIT2	RIT2	Ras-like without CAAX 2	UP	0.899916	0.0136878	0.735461	770660	Chromosome Z
ENSGALT00000019102_STAP1	STAP1	signal transducing adaptor family member 1	UP	0.892502	0.0270045	0.735461	428761	Chromosome 4
ENSGALT00000029441_A8DC32_CHICK	MTTP	microsomal triglyceride transfer protein	UP	0.886158	0.00459678	0.735461	422709	Chromosome 4
ENSGALT00000011736_ANKDD1A	ANKDD1A	ankyrin repeat and death domain containing 1A	UP	0.885048	0.0379804	0.735461	415525	Chromosome 10
ENSGALT00000017482_GALNT7	GALNT7	UDP-N-acetyl-alpha-D-galactosamine:polypeptide N-acetylgalactosaminyltransferase 7 (GalNAc-T7)	UP	0.884254	0.0465983	0.735461	422561	Chromosome 4
ENSGALT00000018784_FAM198A	FAM198A	family with sequence similarity 198 member A	UP	0.881572	0.0282244	0.735461	100857278	Chromosome 2
ENSGALT00000007763_ZNFX1	ZNFX1	zinc finger, NFX1-type containing 1	UP	0.879857	0.0374108	0.735461	419218	Chromosome 20
NM_001045832_CCL5	CCL5	chemokine (C-C motif) ligand 5	UP	0.87872	0.0489914	0.735461	417465	Chromosome 19
ENSGALT00000039660_FBXL13	FBXL13	F-box and leucine-rich repeat protein 13	UP	0.877779	0.0192007	0.735461	417721	Chromosome 1
NM_001030945_CCNE2	CCNE2	cyclin E2	UP	0.872808	0.0217086	0.735461	420231	Chromosome 2
NM_001032398_EEF1A2	EEF1A2	eukaryotic translation elongation factor 1 alpha 2	UP	0.871166	0.0378132	0.735461	419244	Chromosome 20
ENSGALT00000024516_ASXL3	ASXL3	additional sex combs like 3, transcriptional regulator	UP	0.859227	0.0177891	0.735461	421102	Chromosome 2
NM_204760_CHRNA9	CHRNA9	cholinergic receptor, nicotinic, alpha 9 (neuronal)	UP	0.857715	0.00709323	0.735461	395522	Chromosome 4
NM_204241_IMPG1	IMPG1	interphotoreceptor matrix proteoglycan 1	UP	0.857542	0.00385278	0.735461	374088	Chromosome 3
ENSGALT00000021337_LOC425137	LOC425137	aldo-keto reductase family 1, member B1-like	UP	0.855026	0.025983	0.735461	425137	Chromosome 1
NM_204757_MAFF	MAFF	v-maf avian musculoaponeurotic fibrosarcoma oncogene homolog F	UP	0.852436	0.0258187	0.735461	395519	Chromosome 1
NM_204344_CACNB4	CACNB4	calcium channel, voltage-dependent, beta 4 subunit	UP	0.8473	0.0477029	0.735461	374259	Chromosome 7
ENSGALT00000035385_LOC768734	SPINK4	serine peptidase inhibitor, Kazal type 4	UP	0.846475	0.0193493	0.735461	768734	Chromosome Z
ENSGALT00000026969_TDRD6	TDRD6	tudor domain containing 6	UP	0.846432	0.0249087	0.735461	428669	Chromosome 3
ENSGALT00000036542_LOC768473	FAM155A	family with sequence similarity 155, member A	UP	0.845829	0.0456981	0.735461	768473	Chromosome 1
ENSGALT00000027420_CCDC122	CCDC122	coiled-coil domain containing 122	UP	0.840554	0.00174042	0.735461	428068	Chromosome 1
NM_001012696_PIK3CD	PIK3CD	phosphatidylinositol-4,5-bisphosphate 3-kinase, catalytic subunit delta	UP	0.839506	0.00620092	0.735461	419444	Chromosome 21
ENSGALT00000002226_STOML1	STOML1	stomatin like 1	UP	0.83792	0.0278094	0.735461	415303	Chromosome 10
ENSGALT00000027057_TSGA10	TSGA10	testis specific, 10	UP	0.834908	0.0283487	0.735461	418696	Chromosome 1
ENSGALT00000038887_RBM46	RBM46	RNA binding motif protein 46	UP	0.826301	0.00992856	0.735461	422404	Chromosome 4
NM_205240_ST6GALNAC1	ST6GALNAC1	ST6 (alpha-N-acetyl-neuraminyl-2,3-beta-galactosyl-1,3)-N-acetylgalactosaminide alpha-2,6-sialyltransferase 1	UP	0.825079	0.00253347	0.735461	396168	Chromosome 18
ENSGALT00000006636_EFCAB5	EFCAB5	EF-hand calcium binding domain 5	UP	0.824021	0.0131956	0.735461	417587	Chromosome 19
ENSGALT00000017598_AGR3	AGR3	anterior gradient 3	UP	0.823019	0.0355649	0.735461	420597	Chromosome 2
ENSGALT00000009667_HOMER2	HOMER2	homer scaffolding protein 2	UP	0.821835	0.0495305	0.735461	415458	Chromosome 10
ENSGALT00000004499_SARDH	SARDH	sarcosine dehydrogenase	UP	0.815708	0.024175	0.735461	417146	Chromosome 17
NM_001031255_DPP4	DPP4	dipeptidyl-peptidase 4	UP	0.815317	0.0423949	0.735461	424187	Chromosome 7
ENSGALT00000026575_NT5C1B	NT5C1B	5'-nucleotidase, cytosolic IB	UP	0.811359	0.0465781	0.735461	421954	Chromosome 3
ENSGALT00000029980_SGK223	SGK223	homolog of rat pragma of Rnd2	UP	0.805823	0.00672388	0.735461	422632	Chromosome 4
ENSGALT00000016572_PLK4	PLK4	polo like kinase 4	UP	0.805273	0.00297062	0.735461	422497	Chromosome 4
NM_001031613_DAPK1	DAPK1	death-associated protein kinase 1	UP	0.803211	0.00829255	0.735461	431670	Chromosome Z
NM_001171770_NLGN4X	NLGN4X	neuroligin 4, X-linked	UP	0.796643	0.0172912	0.735461	428006	Chromosome 1
ENSGALT00000000485_FBXO43	FBXO43	F-box protein 43	UP	0.795085	0.0274187	0.735461	420245	Chromosome 2
ENSGALT00000015416_NEUS_CHICK	SERPINI1	serpin peptidase inhibitor, clade I (neuroserpin), member 1	UP	0.793533	0.0136917	0.735461	425002	Chromosome 9
ENSGALT00000040041_RPP25	RPP25	ribonuclease P/MRP 25kDa subunit	UP	0.780987	0.0435028	0.735461	430848	Chromosome 10
ENSGALT00000039795_RET4_CHICK	RBP4A	retinol binding protein 4 A, plasma	UP	0.771796	0.00441865	0.735461	396166	Chromosome 6
NM_001031574_LOC429451	PCASP2	paracaspase 2	UP	0.771697	0.0436409	0.735461	429451	Chromosome 28
ENSGALT00000007046_SC16B_CHICK	SEC16B	SEC16 homolog B (S. cerevisiae)	UP	0.768324	0.00413827	0.735461	424431	Chromosome 8
ENSGALT00000042195_SNORD100	SNORD100	small nucleolar RNA, C/D box 100 [ Homo sapiens (human) ]	UP	0.76452	0.0156887	0.735461	594838	Chromosome 3
NM_204336_WNT2B	WNT2B	wingless-type MMTV integration site family, member 2B	UP	0.763862	0.0122283	0.735461	374243	Chromosome 26
ENSGALT00000027154_GAS6	GAS6	growth arrest specific 6	UP	0.761347	0.0479048	0.735461	418737	Chromosome 1
ENSGALT00000016457_SLC25A21	SLC25A21	solute carrier family 25 member 21	UP	0.757864	0.0362791	0.735461	423330	Chromosome 5
ENSGALT00000019279_SULT1B1	SULT1B1	sulfotransferase family, cytosolic, 1B, member 1	UP	0.756383	0.0428647	0.735461	395227	Chromosome 4
ENSGALT00000013329_Q2QB49_CHICK	AOX2	aldehyde oxidase 2	UP	0.755013	0.0363582	0.735461	424072	Chromosome 7
NM_205231_NTRK2	NTRK2	neurotrophic tyrosine kinase, receptor, type 2	UP	0.75203	0.0480782	0.735461	396157	Chromosome Z
ENSGALT00000037020_Q2XT17_CHICK	TERT	telomerase reverse transcriptase	UP	0.749663	0.0267265	0.735461	420972	Chromosome 2
ENSGALT00000016199_Q6IYE8_CHICK	MPL	MPL proto-oncogene, thrombopoietin receptor	UP	0.748417	0.00198112	0.735461	414804	Chromosome 8
ENSGALT00000009084_AMPD3	AMPD3	adenosine monophosphate deaminase 3	UP	0.747127	0.02888	0.735461	423041	Chromosome 5
ENSGALT00000009397_IL11RA	IL11RA	interleukin 11 receptor subunit alpha [ Homo sapiens (human) ]	UP	0.746742	0.00761184	0.735461	693251	Chromosome Z
NM_001034820_PROCR	PROCR	protein C receptor	UP	0.742509	0.0251863	0.735461	424867	Chromosome 9
ENSGALT00000002921_UPK3B	UPK3B	uroplakin 3B	UP	0.729614	0.0173333	0.735461	101749942	Chromosome 19
ENSGALT00000003336_AP3B2	AP3B2	adaptor-related protein complex 3, beta 2 subunit	UP	0.729128	0.0209681	0.735461	769343	Chromosome 10
ENSGALT00000024752_C2orf89	TRABD2A	TraB domain containing 2A	UP	0.729003	0.0211196	0.735461	427288	Chromosome Z
ENSGALT00000001300_CCDC113	CCDC113	coiled-coil domain containing 113	UP	0.728987	0.0243615	0.735461	768642	Chromosome 11
ENSGALT00000009680_PASK	PASK	PAS domain containing serine/threonine kinase	UP	0.723701	0.00478149	0.735461	424845	Chromosome 9
NM_001171543_ZAR1L	ZAR1L	zygote arrest 1-like	UP	0.722118	0.00183038	0.735461	771155	Chromosome 1
ENSGALT00000005339_MDFI	MDFI	MyoD family inhibitor	UP	0.719726	0.00693828	0.735461	419921	Chromosome 26
ENSGALT00000021309_TBA4_CHICK	TUBA8A	tubulin, alpha 8a	UP	0.71678	0.00991965	0.735461	418166	Chromosome 1
ENSGALT00000026392_FAM110C	FAM110C	family with sequence similarity 110, member C	UP	0.714824	0.0189986	0.735461	100859913	Chromosome 3
NM_001039601_AOX2P	AOX2P	aldehyde oxidase 2 pseudogene	UP	0.714675	0.0181156	0.735461	344454	Chromosome 7
ENSGALT00000025920_EGR4	EGR4	early growth response 4	UP	0.712724	0.0298416	0.735461	422950	Chromosome 4
ENSGALT00000040673_Q2TV23_CHICK	LOC395100	cryptochrome 4	UP	0.711448	0.0307115	0.735461	395100	Chromosome 26
ENSGALT00000029067_RARB_CHICK	RARB	retinoic acid receptor, beta	UP	0.707565	0.0416913	0.735461	396266	Chromosome 2
ENSGALT00000042614_SNORD5	SNORD5	small nucleolar RNA, C/D box 5 [ Homo sapiens (human) ]	UP	0.70383	0.0410841	0.735461	692072	Chromosome 1
ENSGALT00000017026_C14orf174	SAMD15	sterile alpha motif domain containing 15	UP	0.701295	0.0279069	0.735461	423376	Chromosome 5
ENSGALT00000026967_CYP39A1	CYP39A1	cytochrome P450 family 39 subfamily A member 1	UP	0.696688	0.0480351	0.735461	422058	Chromosome 3
ENSGALT00000026441_CNKSR2	CNKSR2	connector enhancer of kinase suppressor of Ras 2	UP	0.695066	0.0489736	0.735461	427997	Chromosome 1
NM_001195157_LOC416618	SDR42E2	short chain dehydrogenase/reductase family 42E, member 2	UP	0.693235	0.0032947	0.735461	416618	Chromosome 14
ENSGALT00000009966_XYLB	XYLB	xylulokinase homolog (H. influenzae)	UP	0.693162	0.018474	0.735461	420432	Chromosome 2
ENSGALT00000036355_KCNE3	KCNE3	potassium voltage-gated channel subfamily E regulatory subunit 3	UP	0.688363	0.0111965	0.735461	428105	Chromosome 1
NM_205353_KBP	KBP	kainate binding protein	UP	0.686302	0.0036806	0.735461	396300	Chromosome 21
ENSGALT00000017783_B3GALT1	B3GALT1	Beta-1,3-galactosyltransferase 1	UP	0.681263	0.00407008	0.735461	429027	Chromosome 7
NM_204882_GC	GC	group-specific component (vitamin D binding protein)	UP	0.679174	0.0238797	0.735461	395696	Chromosome 4
ENSGALT00000016589_KCNC2	KCNC2	potassium voltage-gated channel, Shaw-related subfamily, member 2	UP	0.678926	0.00459136	0.735461	772061	Chromosome 1
ENSGALT00000023586_PME17_CHICK	PMEL	premelanosome protein	UP	0.677545	0.0145478	0.735461	396007	Chromosome 33
ENSGALT00000012188_LOC424919	LOC424919	deoxyribodipyrimidine photo-lyase-like	UP	0.676117	0.0279926	0.735461	424919	Chromosome 9
ENSGALT00000005631_C5orf33	NADK2	NAD kinase 2, mitochondrial	UP	0.670891	0.02863	0.735461	427438	Chromosome Z
ENSGALT00000042212_gga-mir-1792	MIR1792	microRNA mir-1792	UP	0.670194	0.0139353	0.735461	100315842	Chromosome 3
ENSGALT00000031879_SMYD3	SMYD3	SET and MYND domain containing 3	UP	0.669941	0.0298879	0.735461	421489	Chromosome 3
ENSGALT00000042396_gga-mir-1651	MIR1651	microRNA mir-1651	UP	0.668816	0.0308722	0.735461	100315880	Chromosome 1
ENSGALT00000006094_LOC419677	LOC419677	protein FAM49A-like	UP	0.668695	0.0202454	0.735461	419677	Chromosome 23
ENSGALT00000016468_BEST4	BEST4	bestrophin 4	UP	0.668299	0.0152585	0.735461	771694	Chromosome 8
ENSGALT00000008986_DNAH12	DNAH12	dynein, axonemal, heavy chain 12	UP	0.666374	0.0353886	0.735461	416004	Chromosome 12
NM_204556_HOPX	HOPX	HOP homeobox	UP	0.665164	0.0417493	0.735461	395241	Chromosome 4
ENSGALT00000032445_ABHD12B	ABHD12B	abhydrolase domain containing 12B	UP	0.662541	0.036566	0.735461	100857753	Chromosome 5
ENSGALT00000019340_RHOJ	RHOJ	ras homolog family member J	UP	0.661046	0.00929835	0.735461	423513	Chromosome 5
ENSGALT00000023522_SH3TC2	SH3TC2	SH3 domain and tetratricopeptide repeats 2	UP	0.660082	0.0234983	0.735461	426627	Chromosome 13
ENSGALT00000041377_LOC428499	LOC428499	carboxymethylenebutenolidase homolog	UP	0.658461	0.00918181	0.735461	428499	Chromosome 2
ENSGALT00000016305_C12orf28	C1H12ORF28	chromosome 1 open reading frame, human C12orf28	UP	0.657434	0.0458252	0.735461	427866	Chromosome 1
ENSGALT00000006850_R3HDML	R3HDML	R3H domain containing-like	UP	0.655564	0.0266935	0.735461	100858089	Chromosome 20
ENSGALT00000041293_Q6R0H8_CHICK	PCDHAC2	protocadherin alpha subfamily C, 2	UP	0.649064	0.0270295	0.735461	497224	Chromosome 13
ENSGALT00000027766_MMP3	MMP10	matrix metallopeptidase 10 (stromelysin 2)	UP	0.649007	0.0407302	0.735461	418981	Chromosome 1
NM_204367_RHBG	RHBG	Rh family B glycoprotein	UP	0.648111	0.00651616	0.735461	378792	Chromosome 25
ENSGALT00000007372_Q6PVZ6_CHICK	LAMC2	laminin, gamma 2	UP	0.647638	0.0372536	0.735461	408043	Chromosome 8
ENSGALT00000021411_PIK3C2G	PIK3C2G	phosphatidylinositol-4-phosphate 3-kinase, catalytic subunit type 2 gamma	UP	0.647548	0.0215805	0.735461	418181	Chromosome 1
ENSGALT00000042447_gga-mir-1728	MIR1728	microRNA mir-1728	UP	0.643686	0.0300393	0.735461	100315807	Chromosome 4
ENSGALT00000042559_SNORD19	SNORD19	small nucleolar RNA, C/D box 19 [ Homo sapiens (human) ]	UP	0.639292	0.0130586	0.735461	692089	Chromosome 12
ENSGALT00000023632_RBP5	RBP5	retinol binding protein 5, cellular	UP	0.638471	0.017024	0.735461	418296	Chromosome 1
ENSGALT00000015210_TRIM63	TRIM63	tripartite motif containing 63, E3 ubiquitin protein ligase	UP	0.636242	0.0243131	0.735461	426754	Chromosome 23
ENSGALT00000016949_VDHAP_CHICK	VDHAP	vitamin D3 hydroxylase associated protein	UP	0.635676	0.0132941	0.735461	395824	Chromosome 8
ENSGALT00000006932_OIT3	OIT3	oncoprotein induced transcript 3	UP	0.634196	0.016774	0.735461	423706	Chromosome 6
ENSGALT00000024768_ZPLD1	ZPLD1	zona pellucida-like domain containing 1	UP	0.631907	0.048915	0.735461	418405	Chromosome 1
ENSGALT00000040395_C1orf222	C21H1ORF222	chromosome 21 open reading frame, human C1orf222	UP	0.627036	0.0480887	0.735461	419400	Chromosome 21
NM_204668_ATOH7	ATOH7	atonal bHLH transcription factor 7	UP	0.623853	0.00279559	0.735461	395388	Chromosome 6
NM_001165913_LOC422926	LOC422926	uncharacterized LOC422926	UP	0.62253	0.0185094	0.735461	422926	Chromosome 4
ENSGALT00000021203_NINJ2	NINJ2	ninjurin 2	UP	0.621889	0.0441434	0.735461	418151	Chromosome 1
ENSGALT00000039811_HSPB7	HSPB7	heat shock 27kDa protein family, member 7 (cardiovascular)	UP	0.621324	0.0240853	0.735461	430280	Chromosome 21
ENSGALT00000039837_LOC427826	LOC427826	apoptosis-inducing factor 3-like	UP	0.619377	0.0307	0.735461	427826	Chromosome 19
ENSGALT00000023443_LRRC23	LRRC23	leucine rich repeat containing 23	UP	0.616565	0.0167829	0.735461	418291	Chromosome 1
ENSGALT00000040600_O42284_CHICK	CASP1	caspase 1, apoptosis-related cysteine peptidase	UP	0.616139	0.00618827	0.735461	395764	Chromosome 19
ENSGALT00000014156_RBM20	RBM20	RNA binding motif protein 20	UP	0.615002	0.0229669	0.735461	423892	Chromosome 6
ENSGALT00000012237_LOC420491	LOC420491	UPF0061 protein xcc-b100_1894-like	UP	0.613951	0.0449644	0.735461	420491	Chromosome 2
NM_001097614_DIO1	DIO1	deiodinase, iodothyronine, type I	UP	0.613631	0.00572854	0.735461	395940	Chromosome 8
ENSGALT00000001401_Q9W7C5_CHICK	HBEGF	heparin binding EGF like growth factor	UP	0.611247	0.0241686	0.735461	395654	Chromosome 13
ENSGALT00000012411_SPO11	SPO11	SPO11 meiotic protein covalently bound to DSB homolog (S. cerevisiae)	UP	0.61012	0.00173963	0.735461	768915	Chromosome 20
ENSGALT00000013548_COHA1_CHICK	COL17A1	collagen, type XVII, alpha 1	UP	0.609778	0.0127249	0.735461	396503	Chromosome 6
ENSGALT00000021804_CABP7	CABP7	calcium binding protein 7	UP	0.604083	0.0242141	0.735461	770960	Chromosome 15
NM_001006685_HSPA2	HSPA2	heat shock 70kDa protein 2	UP	0.599545	0.0360204	0.735461	423504	Chromosome 5
ENSGALT00000011408_CCDC40	CCDC40	coiled-coil domain containing 40	UP	0.59487	0.0331235	0.735461	422083	Chromosome 18
ENSGALT00000011806_PRRG3	PRRG3	proline rich Gla (G-carboxyglutamic acid) 3 (transmembrane)	UP	0.592116	0.029265	0.735461	422291	Chromosome 4
ENSGALT00000042546_SNORA15	SNORA15	small nucleolar RNA, H/ACA box 15 [ Homo sapiens (human) ]	UP	0.590799	0.00224905	0.735461	677803	Chromosome 19
ENSGALT00000004792_ADAMTS13	ADAMTS13	ADAM metallopeptidase with thrombospondin type 1 motif, 13	UP	0.590369	0.00273669	0.735461	417152	Chromosome 17
ENSGALT00000007522_LOC425531	LOC425531	ras-related protein Rab-18-B-like	UP	0.582335	0.0377121	0.735461	425531	Chromosome 27
ENSGALT00000016801_PAWR	PAWR	PRKC, apoptosis, WT1, regulator	UP	0.581406	0.0255166	0.735461	417870	Chromosome 1
ENSGALT00000035285_SNORA22	SNORA22	small nucleolar RNA, H/ACA box 22 [ Homo sapiens (human) ]	UP	0.580795	0.00124478	0.735461	677807	Chromosome 19
NM_204164_COL18A1	COL18A1	collagen, type XVIII, alpha 1	UP	0.580366	0.00585912	0.735461	373978	Chromosome 7
ENSGALT00000030449_MOR1A_CHICK	CD200R1	CD200 receptor 1	UP	0.578822	0.0242244	0.735461	768673	Chromosome 1
ENSGALT00000003442_KLHL17	KLHL17	kelch like family member 17	UP	0.577694	0.0485444	0.735461	419432	Chromosome 21
ENSGALT00000014746_C9orf140	SAPCD2	suppressor APC domain containing 2	UP	0.575465	0.0440191	0.735461	770416	Chromosome 17
NM_001031496_USP28	USP28	ubiquitin specific peptidase 28	UP	0.574513	0.00458756	0.735461	428246	Chromosome 24
ENSGALT00000036933_MOR1B_CHICK	CD200R1L	CD200 receptor 1-like	UP	0.572818	0.0329315	0.735461	418367	Chromosome 1
NM_001030952_MYC	MYC	v-myc avian myelocytomatosis viral oncogene homolog	UP	0.570835	0.0236649	0.735461	420332	Chromosome 2
ENSGALT00000042351_gga-mir-1600	MIR1600	microRNA mir-1600	UP	0.567459	0.036379	0.735461	100315959	Chromosome 1
ENSGALT00000037592_LOC427362	LOC427362	HEAT repeat-containing protein 8-like	UP	0.565652	0.00804732	0.735461	427362	Chromosome Z
NM_001031404_LOC426890	KIAA1328	KIAA1328	UP	0.565109	0.0100019	0.735461	426890	Chromosome Z
ENSGALT00000029344_LOC426128	TSPAN33	tetraspanin 33	UP	0.563838	0.0413443	0.735461	426128	Chromosome 22
ENSGALT00000041167_C2	C2	complement component 2	UP	0.56319	0.032455	0.735461	419574	Chromosome 23
ENSGALT00000002068_C9orf18	MORN5	MORN repeat containing 5	UP	0.557518	0.02238	0.735461	772256	Chromosome 17
ENSGALT00000042309_gga-mir-1756a	MIR1756A	microRNA mir-1756a	UP	0.55739	0.00638338	0.735461	100315823	Chromosome Z
ENSGALT00000001355_Q1PS52_CHICK	SLC9A1	solute carrier family 9, subfamily A (NHE1, cation proton antiporter 1), member 1	UP	0.554693	0.0088298	0.735461	419580	Chromosome 23
ENSGALT00000022592_LNX1	LNX1	ligand of numb-protein X 1, E3 ubiquitin protein ligase	UP	0.550231	0.0192896	0.735461	422752	Chromosome 4
ENSGALT00000036629_Q765Y8_CHICK	GEM	GTP binding protein overexpressed in skeletal muscle	UP	0.550087	0.0409302	0.735461	404771	Chromosome 2
NM_001079739_CD80	CD80	CD80 molecule	UP	0.548234	0.0249373	0.735461	768950	Chromosome 1
ENSGALT00000006759_GRHL3	GRHL3	grainyhead like transcription factor 3	UP	0.546818	0.0206943	0.735461	419695	Chromosome 23
ENSGALT00000006132_KRT222P	KRT222	keratin 222, type II	UP	0.545035	0.0402383	0.735461	420046	Chromosome 27
ENSGALT00000019237_TMPRSS11F	TMPRSS11F	transmembrane protease, serine 11F	UP	0.544862	0.0462163	0.735461	428763	Chromosome 4
NM_001031563_CYR61	CYR61	cysteine rich angiogenic inducer 61	UP	0.541972	0.00305258	0.735461	429089	Chromosome 8
ENSGALT00000042578_SNORD19	SNORD19	small nucleolar RNA, C/D box 19 [ Homo sapiens (human) ]	UP	0.541608	0.0346799	0.735461	692089	Chromosome 12
ENSGALT00000009136_A1EAT1_CHICK	CHEK2	checkpoint kinase 2	UP	0.541097	0.000799749	0.735461	768913	Chromosome 15
ENSGALT00000006341_IQCA	IQCA	IQ motif containing with AAA domain 1	UP	0.538059	0.0229067	0.735461	424021	Chromosome 7
ENSGALT00000012956_CALML4	CALML4	calmodulin like 4	UP	0.537226	0.0286826	0.735461	427515	Chromosome 10
ENSGALT00000036457_Q8QFV6_CHICK	BRCA2	breast cancer 2	UP	0.533274	0.0205597	0.735461	374139	Chromosome 1
NM_204218_DAZL	DAZL	deleted in azoospermia-like	UP	0.531652	0.0449515	0.735461	374054	Chromosome 2
ENSGALT00000042426_gga-mir-1598	MIR1598	microRNA mir-1598	UP	0.530346	0.00496033	0.735461	100315733	Chromosome 3
ENSGALT00000040697_AGBL2	AGBL2	ATP/GTP binding protein-like 2	UP	0.52898	0.0198684	0.735461	426630	Chromosome 5
ENSGALT00000035321_gga-mir-466	MIR466	microRNA mir-466	UP	0.528229	0.00343701	0.735461	777911	Chromosome 2
ENSGALT00000042462_gga-mir-1641	MIR1641	microRNA mir-1641	UP	0.526492	0.00641755	0.735461	100315758	Chromosome 3
ENSGALT00000015671_GPR176	GPR176	G protein-coupled receptor 176	UP	0.524692	0.0019628	0.735461	428879	Chromosome 5
ENSGALT00000037834_MFSD7	MFSD7	major facilitator superfamily domain containing 7	UP	0.524682	0.0449088	0.735461	769710	Chromosome Z
ENSGALT00000042117_SNORD93	SNORD93	small nucleolar RNA, C/D box 93 [ Homo sapiens (human) ]	UP	0.521752	0.0488657	0.735461	692210	Chromosome 2
ENSGALT00000018046_PTPN13	PTPN13	protein tyrosine phosphatase, non-receptor type 13 (APO-1/CD95 (Fas)-associated phosphatase)	UP	0.516377	0.0124787	0.735461	422591	Chromosome 4
ENSGALT00000000141_UBE2T	UBE2T	ubiquitin conjugating enzyme E2 T	UP	0.514647	0.0168517	0.735461	421149	Chromosome 26
NM_001031277_SAMD13	SAMD13	sterile alpha motif domain containing 13	UP	0.514202	0.0112397	0.735461	424541	Chromosome 8
ENSGALT00000032559_C14orf179	IFT43	intraflagellar transport 43	UP	0.513579	0.0172175	0.735461	771922	Chromosome 5
ENSGALT00000023372_FAM184B	FAM184B	family with sequence similarity 184, member B	UP	0.507085	0.0155759	0.735461	100859145	Chromosome 4
ENSGALT00000020478_NR4A2	NR4A2	nuclear receptor subfamily 4, group A, member 2	UP	0.506927	0.017649	0.735461	424320	Chromosome 7
NM_001080718_MARCKSL1	MARCKSL1	MARCKS-like 1	UP	0.504637	0.0235423	0.735461	770764	Chromosome 23
ENSGALT00000041157_CAF1A_CHICK	CHAF1A	chromatin assembly factor 1 subunit A	UP	0.504083	0.047147	0.735461	770217	Chromosome 28
NM_204395_RGS2	RGS2	regulator of G-protein signaling 2, 24kDa	UP	0.503444	0.0303127	0.735461	378912	Chromosome 8
ENSGALT00000019150_CCDC14	CCDC14	coiled-coil domain containing 14	UP	0.503131	0.0210945	0.735461	424252	Chromosome 7
ENSGALT00000018431_KIF25	KIF25	kinesin family member 25	UP	0.501473	0.0425922	0.735461	421563	Chromosome 3
ENSGALT00000022275_EFHD2	EFHD2	EF-hand domain family, member D2	UP	0.50099	0.0253666	0.735461	430669	Chromosome 21
ENSGALT00000033327_LRGUK	LRGUK	leucine-rich repeats and guanylate kinase domain containing	UP	0.498885	0.0411974	0.735461	416699	Chromosome
ENSGALT00000003246_MMP28	MMP28	matrix metallopeptidase 28	UP	0.490809	0.00621943	0.735461	417523	Chromosome 19
ENSGALT00000002906_LOC427371	LOC427371	translation initiation factor IF-2-like	UP	0.489281	0.0190422	0.735461	427371	Chromosome Z
NM_001007084_IL5	IL5	interleukin 5	UP	0.488138	0.0305103	0.735461	474360	Chromosome 13
ENSGALT00000007997_TTC16	TTC16	tetratricopeptide repeat domain 16	UP	0.487468	0.0134459	0.735461	101750262	Chromosome 17
NM_001159371_HYDIN	HYDIN	HYDIN, axonemal central pair apparatus protein	UP	0.485857	0.0219028	0.735461	427538	Chromosome 11
ENSGALT00000041505_SNORA66	SNORA66	small nucleolar RNA, H/ACA box 66	UP	0.485011	0.00525108	0.735461	26782	Chromosome Z
ENSGALT00000010407_DUSP15	DUSP15	dual specificity phosphatase 15	UP	0.484064	0.029189	0.735461	419277	Chromosome 20
ENSGALT00000010959_LOC419755	LOC419755	NLR family member X1-like	UP	0.482138	0.0489429	0.735461	419755	Chromosome 24
ENSGALT00000031627_MCPH1	MCPH1	microcephalin 1	UP	0.482089	0.0269271	0.735461	100125976	Chromosome 3
ENSGALT00000024507_REEP6	REEP6	receptor accessory protein 6	UP	0.477844	0.041344	0.735461	107055351	Chromosome 28
ENSGALT00000031839_TCTE3	TCTE3	t-complex-associated-testis-expressed 3	UP	0.475922	0.0190993	0.735461	421555	Chromosome 3
ENSGALT00000033804_C20orf96	C20ORF96	chromosome 20 open reading frame, human C20orf96	UP	0.475242	0.0459754	0.735461	419273	Chromosome 20
ENSGALT00000009815_LOC415464	LMNA	lamin A/C	UP	0.473888	0.048877	0.735461	415464	Chromosome 10
ENSGALT00000032718_KCNJ11	KCNJ11	potassium inwardly-rectifying channel, subfamily J, member 11	UP	0.473794	0.0034806	0.735461	428846	Chromosome 5
ENSGALT00000012509_CD300LG	CD300LG	CD300 molecule like family member g [ Homo sapiens (human) ]	UP	0.473619	0.0244361	0.735461	146894	Chromosome 18
ENSGALT00000003324_LSM10	LSM10	LSM10, U7 small nuclear RNA associated	UP	0.473592	0.0124028	0.735461	419621	Chromosome 23
ENSGALT00000009363_DNAI1	DNAI1	dynein axonemal intermediate chain 1	UP	0.473251	0.0400339	0.735461	431654	Chromosome Z
NM_001001299_BVES_chr23_5378603	BVES	blood vessel epicardial substance	UP	0.472733	0.00907086	0.735461	408032	Chromosome 3
NM_204670_RBBP7	RBBP7	retinoblastoma binding protein 7	UP	0.471443	0.0204558	0.735461	395390	Chromosome 1
ENSGALT00000005259_KIAA1529	KIAA1529	KIAA1529	UP	0.471271	0.024291	0.735461	417161	Chromosome 17
NM_001012405_EDARADD	EDARADD	EDAR-associated death domain	UP	0.469999	0.033639	0.735461	497625	Chromosome 3
NM_204986_PDE6C	PDE6C	phosphodiesterase 6C, cGMP-specific, cone, alpha prime	UP	0.466586	0.0217503	0.735461	395834	Chromosome 6
ENSGALT00000018302_SLC4A3	SLC4A3	solute carrier family 4 (anion exchanger), member 3	UP	0.464712	0.0216759	0.735461	424194	Chromosome 7
ENSGALT00000007004_PCBP3	PCBP3	poly(rC) binding protein 3	UP	0.457796	0.0103939	0.735461	100858906	Chromosome 7
ENSGALT00000041103_ANKRD61	ANKRD61	ankyrin repeat domain 61	UP	0.456179	0.0414321	0.735461	101752127	Chromosome 14
ENSGALT00000029436_TMSB10	TMSB10	thymosin, beta 10	UP	0.451909	0.0402232	0.735461	770993	Chromosome 13
ENSGALT00000003025_OLFL3_CHICK	OLFML3	olfactomedin like 3	UP	0.45179	0.0317413	0.735461	419882	Chromosome 26
NR_035027_MIR216C	MIR216C	microRNA mir-216c	UP	0.451104	0.00263172	0.735461	100315904	Chromosome 3
ENSGALT00000002737_LOC415660	KIAA0895L	KIAA0895-like	UP	0.448141	0.025843	0.735461	415660	Chromosome 11
ENSGALT00000003755_TMEM8B	TMEM8B	transmembrane protein 8B	UP	0.448083	0.0385406	0.735461	769808	Chromosome Z
NM_204319_POU1F1	POU1F1	POU class 1 homeobox 1	UP	0.446452	0.0422757	0.735461	374215	Chromosome 1
ENSGALT00000027478_TRIM13	TRIM13	tripartite motif containing 13	UP	0.44624	0.0260432	0.735461	418872	Chromosome 1
ENSGALT00000034393_CCDC153	CCDC153	coiled-coil domain containing 153	UP	0.445536	0.0300647	0.735461	769857	Chromosome 24
ENSGALT00000029037_gga-mir-107	MIR107	microRNA 107	UP	0.444984	0.0423796	0.735461	777819	Chromosome 6
ENSGALT00000006767_Q5ZJN9_CHICK	TMEM120B	transmembrane protein 120B	UP	0.444185	0.0472116	0.735461	416847	Chromosome 15
ENSGALT00000026818_Q5F393_CHICK	NCOA1	nuclear receptor coactivator 1	UP	0.443596	0.0487717	0.735461	422016	Chromosome 3
ENSGALT00000030201_PCCA	PCCA	propionyl-CoA carboxylase alpha subunit	UP	0.442143	0.0430363	0.735461	418774	Chromosome 1
NM_204567_FKBP1B	FKBP1B	FK506 binding protein 1B, 12.6 kDa	UP	0.438162	0.0370917	0.735461	395254	Chromosome 3
ENSGALT00000026030_UMODL1	UMODL1	uromodulin-like 1	UP	0.437052	0.0313962	0.735461	427987	Chromosome 1
ENSGALT00000038279_CCDC60	CCDC60	coiled-coil domain containing 60	UP	0.436955	0.0409045	0.735461	416987	Chromosome 15
ENSGALT00000018398_Q5ZJ31_CHICK	DEPDC1	DEP domain containing 1	UP	0.436631	0.0208219	0.735461	424710	Chromosome 8
ENSGALT00000008061_DRP2	DRP2	dystrophin related protein 2	UP	0.434853	0.0417804	0.735461	422193	Chromosome 4
NR_035350_MIR3536	MIR3536	microRNA mir-3536	UP	0.434558	0.0303404	0.735461	100498694	Chromosome 25
ENSGALT00000011779_GABRA3	GABRA3	gamma-aminobutyric acid (GABA) A receptor, alpha 3	UP	0.43336	0.0256996	0.735461	422289	Chromosome 4
ENSGALT00000020616_SLC35D2	SLC35D2	solute carrier family 35, member D2	UP	0.433222	0.0130208	0.735461	101751744	Chromosome Z
ENSGALT00000037773_TSNAX	TSNAX	translin-associated factor X	UP	0.430937	0.0225242	0.735461	421526	Chromosome 3
ENSGALT00000028540_SNORA65	SNORA65	small nucleolar RNA, H/ACA box 65 [ Homo sapiens (human) ]	UP	0.430152	0.00962747	0.735461	26783	Chromosome 17
ENSGALT00000040761_Q90818_CHICK	CRYPalpha4	Protein-tyrosine phosphatase	UP	0.428195	0.033493	0.735461		Chromosome 28
NM_001007960_SLC25A36	SLC25A36	solute carrier family 25 (pyrimidine nucleotide carrier ), member 36	UP	0.427676	0.00688996	0.735461	424817	Chromosome 9
ENSGALT00000038808_MIXL1_CHICK	MIXL1	Mix paired-like homeobox	UP	0.426744	0.0315006	0.735461	395838	Chromosome 3
ENSGALT00000006181_KIAA1614	KIAA1614	KIAA1614	UP	0.426471	0.0337633	0.735461	424414	Chromosome 8
ENSGALT00000025491_C6orf165	CFAP206	cilia and flagella associated protein 206	UP	0.424661	0.0419213	0.735461	421824	Chromosome 3
ENSGALT00000005488_TTC25	TTC25	tetratricopeptide repeat domain 25	UP	0.424364	0.0354438	0.735461	100857899	Chromosome 27
ENSGALT00000032841_TMEM171	TMEM171	transmembrane protein 171	UP	0.421493	0.0382358	0.735461	427220	Chromosome Z
ENSGALT00000040998_OTOS	OTOS	otospiralin-like	UP	0.421412	0.0428962	0.735461	100858447	Chromosome 9
ENSGALT00000013970_OIP5	OIP5	Opa interacting protein 5	UP	0.421157	0.0186558	0.735461	423212	Chromosome 5
ENSGALT00000007853_LRRC61	LRRC61	leucine rich repeat containing 61	UP	0.420505	0.0242229	0.735461	428394	Chromosome 2
ENSGALT00000004154_LOC423635	SRRL	serine racemase-like	UP	0.420067	0.0159959	0.735461	423635	Chromosome 6
ENSGALT00000002911_RASA4	RASA4	RAS p21 protein activator 4	UP	0.419854	0.0349189	0.735461	417513	Chromosome 19
ENSGALT00000008080_TMEM35	TMEM35	transmembrane protein 35	UP	0.419328	0.0489613	0.735461	422194	Chromosome 4
NM_001080876_NEIL1	NEIL1	nei like DNA glycosylase 1	UP	0.418842	0.018724	0.735461	770068	Chromosome 10
ENSGALT00000042542_SNORA20	SNORA20	small nucleolar RNA, H/ACA box 20 [ Homo sapiens (human) ]	UP	0.418596	0.00657746	0.735461	677806	Chromosome 3
ENSGALT00000018281_F175A_CHICK	FAM175A	family with sequence similarity 175, member A	UP	0.41842	0.030704	0.735461	422608	Chromosome 4
NM_001024829_TIRAP	TIRAP	toll-interleukin 1 receptor (TIR) domain containing adaptor protein	UP	0.418362	0.0197829	0.735461	419715	Chromosome 24
ENSGALT00000042485_gga-mir-1597	MIR1597	microRNA mir-1597	UP	0.417007	0.0295384	0.735461	100315958	Chromosome 2
ENSGALT00000003317_C1orf102	OSCP1	organic solute carrier partner 1	UP	0.416482	0.0360599	0.735461	428220	Chromosome 23
ENSGALT00000031739_TCBA1	NKAIN2	Na+/K+ transporting ATPase interacting 2	UP	0.416264	0.0451304	0.735461	421720	Chromosome 3
NM_001030752_WDR91	WDR91	WD repeat domain 91	UP	0.414601	0.00612262	0.735461	417939	Chromosome 1
ENSGALT00000012192_ANKRD2	ANKRD2	ankyrin repeat domain 2 (stretch responsive muscle)	UP	0.414121	0.0313969	0.735461	423841	Chromosome 6
ENSGALT00000008438_LOC415795	CKLF	chemokine-like factor	UP	0.41106	0.0192694	0.735461	415795	Chromosome 11
NM_001030946_TP53INP1	TP53INP1	tumor protein p53 inducible nuclear protein 1	UP	0.408214	0.0188824	0.735461	420232	Chromosome 2
ENSGALT00000024796_LOC427292	LOC427292	S-adenosylmethionine synthase isoform type-2-like	UP	0.408212	0.0352054	0.735461	427292	Chromosome Z
ENSGALT00000006465_C3VP78_CHICK	GPER1	G protein-coupled estrogen receptor 1	UP	0.406598	0.0370654	0.735461	416457	Chromosome 14
NM_001031102_SUPT3H	SUPT3H	SPT3 homolog, SAGA and STAGA complex component	UP	0.406151	0.0296737	0.735461	422053	Chromosome 3
ENSGALT00000014902_FCN2	FCN2	ficolin (collagen/fibrinogen domain containing lectin) 2	UP	0.404203	0.0193211	0.735461	417298	Chromosome 17
NM_001007843_URM1	URM1	ubiquitin related modifier 1	UP	0.4038	0.026826	0.735461	417221	Chromosome 17
ENSGALT00000014253_SPAM1	SPAM1	sperm adhesion molecule 1 (PH-20 hyaluronidase, zona pellucida binding)	UP	0.403527	0.0325819	0.735461	417749	Chromosome 1
NM_205389_DNTT	DNTT	DNA nucleotidylexotransferase	UP	0.398785	0.00655576	0.735461	396351	Chromosome 6
ENSGALT00000035278_gga-mir-367	MIR367	microRNA 367	UP	0.398008	0.00372435	0.735461	777910	Chromosome 4
ENSGALT00000041024_LOC770653	LOC770653	uncharacterized LOC770653	UP	0.397009	0.0262831	0.735461	770653	Chromosome 6
NM_001145042_AG2	AG2	chromosome 5 open reading frame, human C11orf96	UP	0.393133	0.020735	0.735461	770209	Chromosome 5
ENSGALT00000027835_LOC419003	KIAA1731	KIAA1731 ortholog	UP	0.393077	0.0243321	0.735461	419003	Chromosome 1
ENSGALT00000018814_ANKS1B	ANKS1B	ankyrin repeat and sterile alpha motif domain containing 1B	UP	0.392362	0.0384988	0.735461	417927	Chromosome 1
ENSGALT00000028960_gga-mir-17	MIR17	microRNA 17	UP	0.391835	0.00356476	0.735461	777938	Chromosome 1
NM_001097528_GNG2	GNG2	guanine nucleotide binding protein (G protein), gamma 2	UP	0.391422	0.0350682	0.735461	423581	Chromosome 5
ENSGALT00000040723_BUD13_CHICK	BUD13	BUD13 homolog (S. cerevisiae)	UP	0.390129	0.0117899	0.735461	428248	Chromosome 24
ENSGALT00000005171_PPAPDC1B	PPAPDC1B	phosphatidic acid phosphatase type 2 domain containing 1B	UP	0.386529	0.0148791	0.735461	770752	Chromosome 22
ENSGALT00000002613_LOC428183	LOC428183	lysophosphatidic acid receptor 6-like	UP	0.385874	0.0097911	0.735461	428183	Chromosome 21
ENSGALT00000017043_CYP4V2	CYP4V2	cytochrome P450 family 4 subfamily V member 2	UP	0.385814	0.0264398	0.735461	415121	Chromosome 8
ENSGALT00000039379_CEL	CEL	carboxyl ester lipase	UP	0.38567	0.0235399	0.735461	417165	Chromosome 17
ENSGALT00000006649_FAM20A	FAM20A	family with sequence similarity 20, member A	UP	0.385121	0.0319941	0.735461	417439	Chromosome 18
ENSGALT00000010674_KIF7	KIF7	kinesin family member 7	UP	0.382541	0.0101368	0.735461	415488	Chromosome 10
ENSGALT00000040109_SLC38A7	SLC38A7	solute carrier family 38 member 7	UP	0.37822	0.018093	0.735461	107052162	Chromosome 11
NM_001001469_GART	GART	phosphoribosylglycinamide formyltransferase, phosphoribosylglycinamide synthetase, phosphoribosylaminoimidazole synthetase	UP	0.37626	0.0125699	0.735461	395315	Chromosome 1
ENSGALT00000042155_gga-mir-1574	MIR1574	microRNA mir-1574	UP	0.372918	0.0235866	0.735461	100315721	Chromosome 10
NM_001030650_ENTPD6	ENTPD6	ectonucleoside triphosphate diphosphohydrolase 6 (putative)	UP	0.372621	0.0269281	0.735461	416708	Chromosome 3
ENSGALT00000007852_RARRES2	RARRES2	retinoic acid receptor responder (tazarotene induced) 2	UP	0.371535	0.0341305	0.735461	420366	Chromosome 2
ENSGALT00000001237_SLC26A8	SLC26A8	solute carrier family 26 (anion exchanger), member 8	UP	0.370559	0.0473413	0.735461	771137	Chromosome 26
ENSGALT00000008760_C3orf63	FAM208A	family with sequence similarity 208 member A	UP	0.369152	0.0149146	0.735461	415999	Chromosome 12
NM_001031062_GPR137B	GPR137B	G protein-coupled receptor 137B	UP	0.368419	0.0378192	0.735461	421511	Chromosome 3
NM_001162892_COPN5L2	COPN5L2	opsin 5-like 2	UP	0.365643	0.00609899	0.735461	422050	Chromosome 3
ENSGALT00000017831_TTC21B	TTC21B	tetratricopeptide repeat domain 21B	UP	0.365536	0.0134743	0.735461	424176	Chromosome 7
ENSGALT00000000728_DBNDD1	DBNDD1	dysbindin (dystrobrevin binding protein 1) domain containing 1	UP	0.365001	0.0093597	0.735461	415857	Chromosome 11
ENSGALT00000019537_Q5ZLC2_CHICK	L3MBTL2	l(3)mbt-like 2 (Drosophila)	UP	0.364919	0.00453847	0.735461	417999	Chromosome 1
ENSGALT00000015069_KIAA1598	KIAA1598	KIAA1598	UP	0.364281	0.0264395	0.735461	771423	Chromosome 6
ENSGALT00000024597_TBXT_CHICK	TBX19	T-box 19	UP	0.364217	0.0196557	0.735461	395793	Chromosome 1
NM_204913_GAD1	GAD1	glutamate decarboxylase 1 (brain, 67kDa)	UP	0.363876	0.00985259	0.735461	395743	Chromosome 7
ENSGALT00000000484_C4P7J2_CHICK	GLP2R	glucagon-like peptide 2 receptor	UP	0.360981	0.0293726	0.735461	427787	Chromosome 18
ENSGALT00000000885_TMCO7	TMCO7	transmembrane and coiled-coil domains 7	UP	0.360302	0.0260356	0.735461	101749604	Chromosome 11
ENSGALT00000027350_LOC418811	LOC418811	ES1 protein homolog, mitochondrial-like	UP	0.355631	0.0190836	0.735461	418811	Chromosome 1
NM_001167728_NAGA	NAGA	N-acetylgalactosaminidase, alpha	UP	0.355072	0.0281334	0.735461	396547	Chromosome 1
NM_001031223_ERLIN1	ERLIN1	ER lipid raft associated 1	UP	0.354543	0.0105767	0.735461	423670	Chromosome 6
ENSGALT00000007599_C19orf40	FAAP24	Fanconi anemia core complex associated protein 24	UP	0.353891	0.017617	0.735461	415770	Chromosome 11
ENSGALT00000016464_SH2D4A	SH2D4A	SH2 domain containing 4A	UP	0.352905	0.0172464	0.735461	422487	Chromosome 4
ENSGALT00000013239_RASAL1	RASAL1	RAS protein activator like 1 (GAP1 like)	UP	0.351127	0.0294178	0.735461	771057	Chromosome 15
ENSGALT00000040580_RNF207	RNF207	ring finger protein 207	UP	0.350061	0.0488474	0.735461	419374	Chromosome 21
ENSGALT00000039555_ZSWIM7	ZSWIM7	zinc finger SWIM-type containing 7	UP	0.34975	0.0208845	0.735461	417596	Chromosome 19
ENSGALT00000010037_KCNC1	KCNC1	potassium voltage-gated channel, Shaw-related subfamily, member 1	UP	0.349562	0.0106977	0.735461	423076	Chromosome 5
ENSGALT00000039827_SYCP2	SYCP2	synaptonemal complex protein 2	UP	0.349362	0.0142941	0.735461	419219	Chromosome 20
NM_204684_MSGN1	MSGN1	mesogenin 1	UP	0.348664	0.0346149	0.735461	395419	Chromosome 3
ENSGALT00000012410_MYCBPAP	MYCBPAP	MYCBP associated protein	UP	0.345937	0.027136	0.735461	422101	Chromosome 18
ENSGALT00000000745_GAS8	GAS8	growth arrest specific 8	UP	0.34505	0.00989133	0.735461	415858	Chromosome 11
ENSGALT00000020041_C14orf138	VCPKMT	valosin containing protein lysine methyltransferase	UP	0.344271	0.0209755	0.735461	423571	Chromosome 5
ENSGALT00000017166_DKK2	DKK2	dickkopf 2 homolog (Xenopus laevis)	UP	0.344063	0.0340383	0.735461	422531	Chromosome 4
ENSGALT00000006328_TLCD1	TLCD1	TLC domain containing 1	UP	0.34391	0.0139154	0.735461	417575	Chromosome 19
NM_001006544_C21orf2	C9H21ORF2	chromosome 9 open reading frame, human C21orf2	UP	0.343859	0.0121347	0.735461	424866	Chromosome 9
NM_001030543_ETFA	ETFA	electron-transfer-flavoprotein, alpha polypeptide	UP	0.342537	0.00202968	0.735461	415353	Chromosome 10
NM_001030710_ORAI2	ORAI2	ORAI calcium release-activated calcium modulator 2	UP	0.342072	0.0252398	0.735461	417509	Chromosome 19
ENSGALT00000042440_SNORD79	SNORD79	small nucleolar RNA, C/D box 79	UP	0.341567	0.027961	0.735461	26770	Chromosome 8
NM_001012952_CHN1	CHN1	chimerin 1	UP	0.339613	0.0434716	0.735461	429021	Chromosome 7
ENSGALT00000011903_SST	SST	somatostatin	UP	0.338444	0.027814	0.735461	396279	Chromosome 9
ENSGALT00000011301_LOC424892	LOC424892	D-beta-hydroxybutyrate dehydrogenase, mitochondrial-like	UP	0.336375	0.0327917	0.735461	424892	Chromosome 9
ENSGALT00000016460_CDKL2	CDKL2	cyclin-dependent kinase-like 2 (CDC2-related kinase)	UP	0.334393	0.0345373	0.735461	428736	Chromosome 4
ENSGALT00000033316_C1orf181	ZNHIT6	zinc finger HIT-type containing 6	UP	0.332945	0.00761585	0.735461	424527	Chromosome 8
ENSGALT00000042262_gga-mir-1802	MIR1802	microRNA mir-1802	UP	0.332262	0.0241501	0.735461	100315848	Chromosome 5
NM_204634_FABP1	FABP1	fatty acid binding protein	UP	0.331746	0.0241783	0.735461	395345	Chromosome 23
ENSGALT00000025358_LOC422906	TMED11	transmembrane emp24 protein transport domain containing 11	UP	0.330943	0.00578552	0.735461	422906	Chromosome 4
ENSGALT00000040040_C15orf17	FAM219B	family with sequence similarity 219, member B	UP	0.329153	0.0314849	0.735461	769747	Chromosome 10
NM_001012543_DSCR2	DSCR2	proteasome (prosome, macropain) assembly chaperone 1	UP	0.329123	0.0225273	0.735461	418520	Chromosome 1
NM_001012793_GNB1L	GNB1L	guanine nucleotide binding protein (G protein), beta polypeptide 1-like	UP	0.328707	0.0319105	0.735461	416781	Chromosome 15
ENSGALT00000007489_WDR34	WDR34	WD repeat domain 34	UP	0.326333	0.0165761	0.735461	417211	Chromosome 17
NM_001006242_DNAL4	DNAL4	dynein axonemal light chain 4	UP	0.323848	0.0399019	0.735461	418019	Chromosome 1
NM_001031582_PSMF1	PSMF1	proteasome inhibitor subunit 1	UP	0.323833	0.0413136	0.735461	430115	Chromosome 20
NM_001030970_CUL2	CUL2	cullin 2	UP	0.320618	0.0449561	0.735461	420467	Chromosome 2
NM_001040707_KIAA0586	KIAA0586	KIAA0586	UP	0.31971	0.0265637	0.735461	423540	Chromosome 5
ENSGALT00000027317_TYRP2_CHICK	DCT	dopachrome tautomerase	UP	0.319414	0.0262782	0.735461	395775	Chromosome 1
NM_204733_CD40LG	CD40LG	CD40 ligand	UP	0.317999	0.00894693	0.735461	395485	Chromosome 4
ENSGALT00000039541_SCO1	SCO1	SCO1 cytochrome c oxidase assembly protein	UP	0.31799	0.0165809	0.735461	426060	Chromosome 18
ENSGALT00000038789_NAF1	NAF1	nuclear assembly factor 1 ribonucleoprotein	UP	0.317892	0.0477707	0.735461	769997	Chromosome 4
NM_001114630_FBF1	FBF1	Uncharacterized protein [Source:UniProtKB/TrEMBL;Acc:K7EP13]	UP	0.317392	0.0221933	0.735461	770159	Chromosome 18
NM_204673_SNCA	SNCA	synuclein alpha	UP	0.3157	0.0205483	0.735461	395393	Chromosome 4
ENSGALT00000009797_O42421_CHICK	LOC395944	voltage-gated sodium channel SNS	UP	0.31315	0.0158313	0.735461	395944	Chromosome 2
ENSGALT00000026420_C8orf76	C2H8ORF76	chromosome 2 open reading frame, human C8orf76	UP	0.310287	0.0169313	0.735461	420348	Chromosome 2
NM_204520_OTX2_chr5_58372337	OTX2	orthodenticle homeobox 2	UP	0.309508	0.0449393	0.735461	395191	Chromosome 5
ENSGALT00000007388_CARKL	CARKL	sedoheptulokinase	UP	0.307427	0.0169089	0.735461	417607	Chromosome 19
ENSGALT00000028554_SNORA55	SNORA55	small nucleolar RNA, H/ACA box 55 [ Homo sapiens (human) ]	UP	0.306587	0.0225078	0.735461	677834	Chromosome 23
NM_001079716_MAP2K5	MAP2K5	mitogen-activated protein kinase kinase 5	UP	0.306122	0.0268835	0.735461	415557	Chromosome 10
ENSGALT00000038570_LOC428735	POU4F2	POU class 4 homeobox 2	UP	0.30313	0.0318032	0.735461	428735	Chromosome 4
ENSGALT00000032820_ANXA1_CHICK	ANXA1	annexin A1	UP	0.301462	0.0226482	0.735461	404271	Chromosome Z
ENSGALT00000005602_CCDC45	CCDC45	centrosomal protein 95kDa	UP	0.30071	0.0175154	0.735461	417419	Chromosome 18
NM_001012785_TCOF1	TCOF1	treacle ribosome biogenesis factor 1	UP	0.296804	0.0463616	0.735461	416276	Chromosome 13
NM_001030719_FLOT2	FLOT2	flotillin 2	UP	0.293964	0.0366554	0.735461	417579	Chromosome 19
ENSGALT00000001000_MKS1	MKS1	Meckel syndrome, type 1	UP	0.292335	0.0240371	0.735461	417457	Chromosome 19
ENSGALT00000020190_NIN	NIN	ninein	UP	0.29116	0.0464547	0.735461	428928	Chromosome 5
ENSGALT00000003413_FBF1_CHICK	FBF1	Uncharacterized protein [Source:UniProtKB/TrEMBL;Acc:K7EP13]	UP	0.290913	0.0222431	0.735461	770159	Chromosome 18
ENSGALT00000002626_PPCDC	PPCDC	phosphopantothenoylcysteine decarboxylase	UP	0.289099	0.0352722	0.735461	427477	Chromosome 10
ENSGALT00000034311_BRI3	BRI3	brain protein I3	UP	0.288959	0.0226411	0.735461	25798	Chromosome 14
ENSGALT00000016163_Q9PVL2_CHICK	MDM2	MDM2 proto-oncogene	UP	0.283443	0.0415722	0.735461	395609	Chromosome 1
ENSGALT00000007177_CCDC137	CCDC137	coiled-coil domain containing 137	UP	0.282366	0.0227253	0.735461	417454	Chromosome 18
ENSGALT00000022357_AASDH	AASDH	aminoadipate-semialdehyde dehydrogenase	UP	0.282219	0.0489998	0.735461	422744	Chromosome 4
ENSGALT00000001184_MYH13	MYH13	myosin, heavy chain 13, skeletal muscle	UP	0.28052	0.0261646	0.735461	768487	Chromosome 18
ENSGALT00000002198_FABP6	FABP6	fatty acid binding protein 6	UP	0.27551	0.0443998	0.735461	416154	Chromosome 13
NM_204203_PCBD2	PCBD2	pterin-4 alpha-carbinolamine dehydratase/dimerization cofactor of hepatocyte nuclear factor 1 alpha (TCF1) 2	UP	0.27478	0.0455276	0.735461	374030	Chromosome 13
ENSGALT00000004353_RFWD3	RFWD3	ring finger and WD repeat domain 3	UP	0.274506	0.0422181	0.735461	415684	Chromosome 11
ENSGALT00000019028_UTP20	UTP20	UTP20, small subunit processome component	UP	0.273917	0.0244169	0.735461	417933	Chromosome 1
NM_001031402_HDAC7A_chrE22C19W28_E50C23_401099	HDAC7A	histone deacetylase 7	UP	0.272941	0.0350875	0.735461	426885	Chromosome 33
ENSGALT00000000163_GKN1	GKN1	gastrokine 1	UP	0.271996	0.0201874	0.735461	101748159	Chromosome 22
ENSGALT00000009271_BOK_CHICK	BOK	BCL2-related ovarian killer	UP	0.271354	0.0476791	0.735461	395445	Chromosome 9
NM_204303_ME1	ME1	malic enzyme 1, NADP(+)-dependent, cytosolic	UP	0.271235	0.0388604	0.735461	374189	Chromosome 3
ENSGALT00000012931_C10orf112	C10ORF112	chromosome 2 open reading frame, human C10orf112	UP	0.27101	0.0441768	0.735461	420512	Chromosome 2
ENSGALT00000021334_LOC418170	LOC418170	aldo-keto reductase family 1 member B10-like	UP	0.268134	0.0151794	0.735461	418170	Chromosome 1
ENSGALT00000027834_SNORA32	TAF1D	TATA-box binding protein associated factor, RNA polymerase I subunit D	UP	0.267792	0.0182699	0.735461	419002	Chromosome 1
ENSGALT00000024500_C3orf17	C3orf17	chromosome 3 open reading frame 17	UP	0.265312	0.019362	0.735461	418364	Chromosome 1
NM_001044690_ASF1A	ASF1A	anti-silencing function 1A histone chaperone	UP	0.264302	0.039094	0.735461	723780	Chromosome 3
NM_001030901_NCDN	NCDN	neurochondrin	UP	0.261983	0.019183	0.735461	419633	Chromosome 23
ENSGALT00000037756_LARGE_CHICK	LARGE	like-glycosyltransferase	UP	0.259715	0.0376425	0.735461	418062	Chromosome 1
ENSGALT00000004998_COIL	COIL	coilin	UP	0.256069	0.0469572	0.735461	417402	Chromosome 18
NM_001039269_KCTD7	KCTD7	potassium channel tetramerization domain containing 7	UP	0.255812	0.0377454	0.735461	417547	Chromosome 19
ENSGALT00000011168_AZI1	AZI1	centrosomal protein 131kDa	UP	0.254553	0.00589549	0.735461	422074	Chromosome 18
ENSGALT00000037651_NFYB_CHICK	NFYB	nuclear transcription factor Y, beta	UP	0.253831	0.00520673	0.735461	396205	Chromosome 1
ENSGALT00000039462_COG5	COG5	component of oligomeric golgi complex 5	UP	0.251513	0.0276299	0.735461	417704	Chromosome 1
ENSGALT00000013870_CPO	CPO	carboxypeptidase O	UP	0.251226	0.0453677	0.735461	424095	Chromosome 7
ENSGALT00000028956_gga-mir-19b	MIR19B1	microRNA 19b-1	UP	0.249538	0.0382654	0.735461	777934	Chromosome 1
ENSGALT00000033247_LOC424939	PRSS56	protease, serine, 56	UP	0.248324	0.0267342	0.735461	424939	Chromosome 9
ENSGALT00000000957_CTPS	CTPS1	CTP synthase 1	UP	0.242854	0.0358244	0.735461	419561	Chromosome 23
ENSGALT00000042142_gga-mir-1558	MIR1558	microRNA mir-1558	UP	0.239413	0.0414919	0.735461	100315712	Chromosome 20
NM_204153_IL2	IL2	interleukin 2	UP	0.239273	0.0215712	0.735461	373958	Chromosome 4
ENSGALT00000018893_MAP3K4	MAP3K4	mitogen-activated protein kinase kinase kinase 4	UP	0.238742	0.0242045	0.735461	421579	Chromosome 3
ENSGALT00000006973_CBARA1	CBARA1	mitochondrial calcium uptake 1 (MICU1)	UP	0.234455	0.0118826	0.735461	769141	Chromosome 6
ENSGALT00000039465_RILPL2	RILPL2	Rab interacting lysosomal protein like 2	UP	0.231138	0.0355213	0.735461	416824	Chromosome 15
ENSGALT00000019277_SYNE2	SYNE2	spectrin repeat containing, nuclear envelope 2	UP	0.230508	0.0131678	0.735461	423509	Chromosome 5
NM_204835_NUMB	NUMB	numb homolog (Drosophila)	UP	0.228431	0.0344144	0.735461	395639	Chromosome 5
NM_001048266_FAM118B	FAM118B	family with sequence similarity 118, member B	UP	0.22639	0.0436324	0.735461	419714	Chromosome 24
ENSGALT00000017393_SECISBP2	SECISBP2	SECIS binding protein 2	UP	0.223174	0.0200406	0.735461	426815	Chromosome Z
ENSGALT00000032402_LOC422212	LOC422212	uncharacterized LOC422212	UP	0.223091	0.0313347	0.735461	422212	Chromosome 4
ENSGALT00000007693_Q5ZIB4_CHICK	ZNF767	zinc finger family member 767	UP	0.223004	0.0377953	0.735461	420372	Chromosome 2
NM_207179_AKAP9	AKAP9	A kinase (PRKA) anchor protein 9	UP	0.222897	0.0330347	0.735461	395695	Chromosome 2
NM_001004397_SF3A2_chr28_1605528	SF3A2	splicing factor 3a subunit 2	UP	0.222589	0.0307089	0.735461	420077	Chromosome 28
ENSGALT00000036215_Q6URC6_CHICK	CAV3	caveolin 3	UP	0.215397	0.0362417	0.735461	378796	Chromosome 12
ENSGALT00000006101_LOC420039	LOC420039	keratin, type I cytoskeletal 42-like	UP	0.212262	0.0398278	0.735461	420039	Chromosome 27
ENSGALT00000001619_DCPS	DCPS	decapping enzyme, scavenger	UP	0.207588	0.0497566	0.735461	419716	Chromosome 24
NM_001012823_ACOT9	ACOT9	acyl-CoA thioesterase 9	DOWN	-3.57357	0.0397306	0.735461	418600	Chromosome 1
ENSGALT00000017775_OSTP_CHICK	SPP1	secreted phosphoprotein 1	DOWN	-3.32561	0.0108926	0.735461	395210	Chromosome 4
NM_205513_CALB1	CALB1	calbindin 1, 28kDa	DOWN	-3.31006	0.0472552	0.735461	396519	Chromosome 2
ENSGALT00000027769_MMP1	MMP1	matrix metallopeptidase 1 (interstitial collagenase)	DOWN	-3.28618	0.00439537	0.735461	418982	Chromosome 1
ENSGALT00000010794_BPIL3	BPIL3	bactericidal/permeability-increasing protein-like 3	DOWN	-3.20006	0.0392739	0.735461	419290	Chromosome 20
ENSGALT00000013295_NOS1	NOS1	nitric oxide synthase 1 (neuronal)	DOWN	-2.42252	0.0233599	0.735461	427721	Chromosome 15
NM_205276_TNR	TNR	tenascin R	DOWN	-2.37256	0.0227238	0.735461	396213	Chromosome 8
ENSGALT00000009580_SLC6A14	SLC6A14	solute carrier family 6 (amino acid transporter), member 14	DOWN	-2.29109	0.0167871	0.735461	100857521	Chromosome 4
ENSGALT00000037764_HMOX1_CHICK	HMOX1	heme oxygenase 1	DOWN	-2.16874	0.000411317	0.735461	396287	Chromosome 1
ENSGALT00000037342_Q5F482_CHICK	FAM26E	family with sequence similarity 26 member E	DOWN	-2.12435	0.0462953	0.735461	769904	Chromosome 3
ENSGALT00000023263_Q60GU0_CHICK	PPARGC1A	PPARG coactivator 1 alpha	DOWN	-2.10736	0.0160185	0.735461	422815	Chromosome 4
ENSGALT00000006595_RIMS4	RIMS4	regulating synaptic membrane exocytosis 4	DOWN	-2.02686	0.0486222	0.735461	428142	Chromosome 20
ENSGALT00000012622_GAL3ST1	GAL3ST1	galactose-3-O-sulfotransferase 1	DOWN	-1.98083	0.0378972	0.735461	417006	Chromosome 15
NM_001044636_RASD1	RASD1	RAS, dexamethasone-induced 1	DOWN	-1.94304	0.0420313	0.735461	416507	Chromosome 14
ENSGALT00000033891_ADORA2A	ADORA2A	adenosine A2a receptor	DOWN	-1.89459	0.0401581	0.735461	427705	Chromosome 15
ENSGALT00000001663_GTSF1	GTSF1	gametocyte specific factor 1	DOWN	-1.88528	0.0210933	0.735461	771059	Chromosome 27
ENSGALT00000009762_CALC_CHICK	CALCA	calcitonin	DOWN	-1.87748	0.023779	0.735461	396256	Chromosome 5
ENSGALT00000027727_SLC35F2	SLC35F2	solute carrier family 35, member F2	DOWN	-1.85631	0.0187985	0.735461	418970	Chromosome 1
ENSGALT00000004561_STC2	STC2	stanniocalcin 2	DOWN	-1.8175	0.0405874	0.735461	416208	Chromosome 13
ENSGALT00000024129_FAM26F	FAM26F	family with sequence similarity 26 member F	DOWN	-1.75745	0.0321791	0.735461	421744	Chromosome 3
NM_204777_FGF14	FGF14	fibroblast growth factor 14	DOWN	-1.73498	0.0237829	0.735461	395554	Chromosome 1
NM_204114_DIO2	DIO2	deiodinase, iodothyronine, type II	DOWN	-1.73103	0.0173611	0.735461	373903	Chromosome 5
ENSGALT00000032951_P2RY14	P2RY14	purinergic receptor P2Y, G-protein coupled, 14	DOWN	-1.70227	0.048767	0.735461	101749627	Chromosome 9
ENSGALT00000007788_SLC6A11	SLC6A11	solute carrier family 6 (neurotransmitter transporter), member 11	DOWN	-1.6544	0.048607	0.735461	415959	Chromosome 12
ENSGALT00000017118_A8QJE7_CHICK	OPNVA	vertebrate ancient opsin	DOWN	-1.61023	0.0184306	0.735461	423974	Chromosome 6
ENSGALT00000016131_KCNG3	KCNG3	potassium voltage-gated channel modifier subfamily G member 3	DOWN	-1.56249	0.0491405	0.735461	421393	Chromosome 3
ENSGALT00000034973_HEYL	HEYL	hes related family bHLH transcription factor with YRPW motif-like	DOWN	-1.5619	0.0105435	0.735461	771101	Chromosome 23
NM_001001743_FGF13	FGF13	fibroblast growth factor 13	DOWN	-1.56186	0.0153484	0.735461	414831	Chromosome 4
ENSGALT00000026084_PDE9A	PDE9A	phosphodiesterase 9A	DOWN	-1.55557	0.0388355	0.735461	418538	Chromosome 1
NM_205511_SLC2A3	SLC2A3	solute carrier family 2 (facilitated glucose transporter), member 3	DOWN	-1.54637	0.0363696	0.735461	396517	Chromosome 1
ENSGALT00000014965_NMUR1	NMUR1	neuromedin U receptor 1	DOWN	-1.53956	0.000278819	0.735461	429150	Chromosome 9
ENSGALT00000005419_RHBDL3	RHBDL3	rhomboid, veinlet-like 3 (Drosophila)	DOWN	-1.48988	0.0345011	0.735461	417411	Chromosome 18
NM_205249_HOXD12	HOXD12	homeobox D12	DOWN	-1.47488	0.0204148	0.735461	396178	Chromosome 7
ENSGALT00000016296_PLB1	PLB1	phospholipase B1	DOWN	-1.41213	0.00720383	0.735461	771916	Chromosome 3
ENSGALT00000020714_ALDH1L2	ALDH1L2	aldehyde dehydrogenase 1 family, member L2	DOWN	-1.39874	0.0239969	0.735461	418078	Chromosome 1
ENSGALT00000039678_Q9DF77_CHICK	SALL1	sal-like 1 (Drosophila)	DOWN	-1.39717	0.0378946	0.735461	395446	Chromosome 11
ENSGALT00000023231_ZCCHC4	ZCCHC4	zinc finger CCHC-type containing 4	DOWN	-1.36552	0.0397791	0.735461	422806	Chromosome 4
NM_205323_ACTN2	ACTN2	actinin, alpha 2	DOWN	-1.3384	0.02026	0.735461	396263	Chromosome 3
ENSGALT00000039956_Q9W6F6_CHICK	ERBB4	v-erb-b2 avian erythroblastic leukemia viral oncogene homolog 4	DOWN	-1.31415	0.0313514	0.735461	395671	Chromosome 7
ENSGALT00000013195_Q4FZ83_CHICK	RTN4	reticulon 4	DOWN	-1.30957	0.0442219	0.735461	378790	Chromosome 3
NM_001105318_TCTN3	TCTN3	tectonic family member 3	DOWN	-1.3069	0.0202949	0.735461	100857412	Chromosome 6
ENSGALT00000034345_RANBP3L	RANBP3L	RAN binding protein 3-like	DOWN	-1.29747	0.040328	0.735461	770629	Chromosome Z
NM_204547_TCF7	TCF7	transcription factor 7 (T-cell specific, HMG-box)	DOWN	-1.29121	0.0256461	0.735461	395229	Chromosome 13
ENSGALT00000008267_C12orf34	FAM222A	family with sequence similarity 222 member A	DOWN	-1.28396	0.0116629	0.735461	768548	Chromosome 15
ENSGALT00000017084_COL25A1	COL25A1	collagen, type XXV, alpha 1	DOWN	-1.27465	0.0275346	0.735461	429900	Chromosome 4
ENSGALT00000001298_CXXC5	CXXC5	CXXC finger protein 5	DOWN	-1.24259	0.00767258	0.735461	416138	Chromosome 13
ENSGALT00000024432_GDA	GDA	guanine deaminase	DOWN	-1.23701	0.0383158	0.735461	427253	Chromosome Z
NM_001040468_PTGER3	PTGER3	prostaglandin E receptor 3	DOWN	-1.23392	0.0404952	0.735461	429116	Chromosome 8
ENSGALT00000008476_TBX4	TBX4	T-box 4	DOWN	-1.22507	0.00329031	0.735461	373989	Chromosome 19
ENSGALT00000011520_TENA_CHICK	TNC	tenascin C	DOWN	-1.2211	0.0395763	0.735461	396440	Chromosome 17
ENSGALT00000039263_NET3_CHICK	NTN3	netrin 1	DOWN	-1.21844	0.0406329	0.735461	396387	Chromosome 14
NM_001031483_SLC41A2	SLC41A2	solute carrier family 41, member 2	DOWN	-1.21163	0.0217406	0.735461	427913	Chromosome 1
ENSGALT00000014019_Q9DE41_CHICK	FETUB	fetuin B	DOWN	-1.19622	0.0450487	0.735461	395404	Chromosome 9
ENSGALT00000012609_FADS6	FADS6	fatty acid desaturase 6	DOWN	-1.18647	0.0228184	0.735461	428683	Chromosome 18
ENSGALT00000021235_ANKRD33B	ANKRD33B	ankyrin repeat domain 33B	DOWN	-1.16696	0.0344219	0.735461	420924	Chromosome 2
ENSGALT00000017238_GALC	GALC	galactosylceramidase	DOWN	-1.15858	0.0245785	0.735461	423394	Chromosome 5
ENSGALT00000040413_LMF2	LMF2	lipase maturation factor 2	DOWN	-1.14544	0.0311742	0.735461	429380	Chromosome 1
ENSGALT00000008772_LPPR4	LPPR4	lipid phosphate phosphatase-related protein type 4	DOWN	-1.13972	0.0489935	0.735461	424476	Chromosome 8
ENSGALT00000010803_BRSK2	BRSK2	BR serine/threonine kinase 2	DOWN	-1.10928	0.0389054	0.735461	423098	Chromosome 5
ENSGALT00000038891_RPGP2_CHICK	RAP1GAP2	RAP1 GTPase activating protein 2	DOWN	-1.08064	0.0040726	0.735461	427841	Chromosome 19
ENSGALT00000008451_SYT9	SYT9	synaptotagmin IX	DOWN	-1.03874	0.0110246	0.735461	423026	Chromosome 5
ENSGALT00000024687_FOXO3	FOXO3	forkhead box O3	DOWN	-1.03839	0.014889	0.735461	421769	Chromosome 3
ENSGALT00000001623_ATP8B3	ATP8B3	ATPase, aminophospholipid transporter, class I, type 8B, member 3	DOWN	-1.03049	0.00722564	0.735461	428328	Chromosome 28
ENSGALT00000024560_SLC19A2	SLC19A2	solute carrier family 19 (thiamine transporter), member 2	DOWN	-1.01766	0.0385887	0.735461	427957	Chromosome 1
ENSGALT00000008819_ITGB1BP2	ITGB1BP2	integrin beta 1 binding protein (melusin) 2	DOWN	-0.991502	0.0177103	0.735461	422208	Chromosome 4
ENSGALT00000002987_CORO2A	CORO2A	coronin, actin binding protein, 2A	DOWN	-0.98743	0.0094989	0.735461	427373	Chromosome Z
NM_205447_THRB_chr2_37250921	THRB	thyroid hormone receptor, beta	DOWN	-0.983451	0.0415437	0.735461	396431	Chromosome 2
ENSGALT00000026312_FAM84B	FAM84B	family with sequence similarity 84 member B	DOWN	-0.982945	0.0387422	0.735461	770776	Chromosome 2
ENSGALT00000013794_SLC35B4	SLC35B4	solute carrier family 35 (UDP-xylose/UDP-N-acetylglucosamine transporter), member B4	DOWN	-0.973686	0.0234631	0.735461	416698	Chromosome 1
ENSGALT00000001774_SEMA6B	SEMA6B	semaphorin 6B	DOWN	-0.96642	0.0318694	0.735461	428330	Chromosome 28
NM_001006325_NFYA	NFYA	nuclear transcription factor Y subunit alpha	DOWN	-0.966038	8.5916e-05	0.735461	419917	Chromosome 26
ENSGALT00000037770_LIPL_CHICK	LPL	lipoprotein lipase	DOWN	-0.965036	0.00454999	0.735461	396219	Chromosome Z
NM_001007923_FABP2	FABP2	fatty acid binding protein 2	DOWN	-0.963951	0.0374569	0.735461	422678	Chromosome 4
ENSGALT00000011621_A6NAB8_CHICK	FADS2	fatty acid desaturase 2	DOWN	-0.960982	0.0172037	0.735461	423122	Chromosome 5
ENSGALT00000039989_MEGF9	MEGF9	multiple EGF-like-domains 9	DOWN	-0.960483	0.0218903	0.735461	430373	Chromosome 17
ENSGALT00000015353_RXFP1	RXFP1	relaxin/insulin-like family peptide receptor 1	DOWN	-0.959519	0.0378134	0.735461	422415	Chromosome 4
NM_001024826_SMAD9	SMAD9	SMAD family member 9	DOWN	-0.95032	0.0490457	0.735461	395543	Chromosome 1
ENSGALT00000025327_WHSC1	WHSC1	Wolf-Hirschhorn syndrome candidate 1	DOWN	-0.933975	0.0478297	0.735461	422897	Chromosome 4
ENSGALT00000020934_AKR1D1	AKR1D1	aldo-keto reductase family 1, member D1 (delta 4-3-ketosteroid-5-beta-reductase)	DOWN	-0.933429	0.00937767	0.735461	418107	Chromosome 1
ENSGALT00000009616_OXSR1	OXSR1	oxidative stress responsive 1	DOWN	-0.926494	0.0117337	0.735461	420421	Chromosome 2
NM_001031182_PDE3B	PDE3B	phosphodiesterase 3B, cGMP-inhibited	DOWN	-0.925697	0.044104	0.735461	423064	Chromosome 5
ENSGALT00000020802_Q9YHC0_CHICK	NEDD9	neural precursor cell expressed, developmentally down-regulated 9	DOWN	-0.924655	0.0395163	0.735461	395736	Chromosome 2
ENSGALT00000018603_SLC4A7	SLC4A7	solute carrier family 4, sodium bicarbonate cotransporter, member 7	DOWN	-0.918438	0.0366326	0.735461	420658	Chromosome 2
ENSGALT00000025441_CYYR1	CYYR1	cysteine/tyrosine-rich 1	DOWN	-0.909965	0.0222102	0.735461	770067	Chromosome 1
ENSGALT00000020114_B3GS82_CHICK	GALR3	galanin receptor 3	DOWN	-0.906671	0.00195091	0.735461	427904	Chromosome 1
ENSGALT00000012532_OBFC2A	NABP1	nucleic acid binding protein 1	DOWN	-0.896411	0.0154237	0.735461	424046	Chromosome 7
ENSGALT00000020565_SLC28A3	SLC28A3	solute carrier family 28 (concentrative nucleoside transporter), member 3	DOWN	-0.885213	0.0406331	0.735461	427459	Chromosome Z
ENSGALT00000022329_LOC426250	SLC20A1	solute carrier family 20 (phosphate transporter), member 1	DOWN	-0.875758	0.0336398	0.735461	426250	Chromosome 22
ENSGALT00000006993_LOC770492	LOC770492	ras-related and estrogen-regulated growth inhibitor-like	DOWN	-0.850933	0.0282222	0.735461	770492	Chromosome 5
ENSGALT00000001947_HOXB9	HOXB9	homeobox B9	DOWN	-0.848311	0.0185608	0.735461	771865	Chromosome 27
ENSGALT00000034636_MOBKL2B	MOB3B	MOB kinase activator 3B	DOWN	-0.831442	0.0415621	0.735461	431645	Chromosome Z
ENSGALT00000020097_SLC39A8	SLC39A8	solute carrier family 39 (zinc transporter), member 8	DOWN	-0.822991	0.0168939	0.735461	430411	Chromosome 4
ENSGALT00000013867_DLL4	DLL4	delta-like 4 (Drosophila)	DOWN	-0.822528	0.040884	0.735461	423208	Chromosome 5
ENSGALT00000041416_gga-mir-193a	MIR193A	microRNA mir-193a	DOWN	-0.807282	0.0140832	0.735461	100315937	Chromosome 18
NM_001031577_PLAG1	PLAG1	pleiomorphic adenoma gene 1	DOWN	-0.805359	0.0189152	0.735461	429484	Chromosome 2
ENSGALT00000015952_FLVCR1	FLVCR1	feline leukemia virus subgroup C cellular receptor 1	DOWN	-0.79977	0.0215802	0.735461	421365	Chromosome 3
ENSGALT00000009350_C9orf25	FAM219A	family with sequence similarity 219 member A	DOWN	-0.793529	0.0329157	0.735461	768856	Chromosome Z
ENSGALT00000005977_NKD1	NKD1	naked cuticle homolog 1 (Drosophila)	DOWN	-0.785176	0.0441116	0.735461	415729	Chromosome 11
ENSGALT00000025800_RCAN1	RCAN1	regulator of calcineurin 1	DOWN	-0.777428	0.0129005	0.735461	418510	Chromosome 1
NM_001006525_EAF2	EAF2	ELL associated factor 2	DOWN	-0.756526	0.0445924	0.735461	424243	Chromosome 7
ENSGALT00000004579_NOTUM	NOTUM	notum pectinacetylesterase homolog (Drosophila)	DOWN	-0.756316	0.0407399	0.735461	417385	Chromosome 18
NM_001031276_VTG2	VTG2	vitellogenin 2	DOWN	-0.755137	0.0440157	0.735461	424533	Chromosome 8
ENSGALT00000013087_PRKAR2B	PRKAR2B	protein kinase, cAMP-dependent, regulatory, type II, beta	DOWN	-0.753995	0.00180692	0.735461	769420	Chromosome 1
ENSGALT00000023745_GABARAPL3	GABARAPL1	GABA(A) receptor-associated protein like 1	DOWN	-0.752404	0.0310706	0.735461	769118	Chromosome 1
ENSGALT00000038362_LARG2_CHICK	GYLTL1B	glycosyltransferase-like 1B	DOWN	-0.746215	0.0144074	0.735461	423200	Chromosome 5
ENSGALT00000005603_SLC32A1	SLC32A1	solute carrier family 32 (GABA vesicular transporter), member 1	DOWN	-0.745764	0.0126643	0.735461	419167	Chromosome 20
ENSGALT00000016945_TMEM63C	TMEM63C	transmembrane protein 63C	DOWN	-0.738899	0.0232785	0.735461	423372	Chromosome 5
ENSGALT00000023091_RHOH	RHOH	ras homolog family member H	DOWN	-0.735168	0.00246997	0.735461	428786	Chromosome 4
ENSGALT00000012128_LOC424917	LOC424917	mucin-4-like	DOWN	-0.720206	0.0327448	0.735461	424917	Chromosome 9
ENSGALT00000015856_FAM98B	FAM98B	family with sequence similarity 98, member B	DOWN	-0.716646	0.0105983	0.735461	423291	Chromosome 5
ENSGALT00000036262_ERC2	ERC2	ELKS/RAB6-interacting/CAST family member 2	DOWN	-0.715387	0.0137291	0.735461	769533	Chromosome 12
ENSGALT00000008982_LOC428949	UGT8L	UDP glycosyltransferase 8-like	DOWN	-0.712775	0.0214014	0.735461	428949	Chromosome 6
ENSGALT00000023979_ZNF131	ZNF131	zinc finger protein 131	DOWN	-0.707775	0.0242691	0.735461	431588	Chromosome Z
ENSGALT00000012340_FADD	FADD	Fas associated via death domain	DOWN	-0.706495	0.00718132	0.735461	423146	Chromosome 5
ENSGALT00000008698_TEAD1	TEAD1	TEA domain family member 1 (SV40 transcriptional enhancer factor)	DOWN	-0.701127	0.0141993	0.735461	403089	Chromosome 5
ENSGALT00000041132_BSG	BSG	basigin (Ok blood group)	DOWN	-0.696078	0.0378005	0.735461	770363	Chromosome 28
NM_204682_SIK1	SIK1	salt-inducible kinase 1	DOWN	-0.688641	0.0191572	0.735461	395417	Chromosome 1
ENSGALT00000027043_CNG1_CHICK	CNGA3	cyclic nucleotide gated channel alpha 3	DOWN	-0.688252	0.0480599	0.735461	396144	Chromosome 1
ENSGALT00000005243_EFCBP2	NECAB2	N-terminal EF-hand calcium binding protein 2	DOWN	-0.684256	0.046376	0.735461	415705	Chromosome 11
ENSGALT00000003657_IGFALS	IGFALS	insulin-like growth factor binding protein, acid labile subunit	DOWN	-0.678339	0.0430924	0.735461	427649	Chromosome 14
ENSGALT00000000026_AAK1	AAK1	AP2 associated kinase 1	DOWN	-0.676099	0.0148512	0.735461	419512	Chromosome 22
ENSGALT00000039868_MYSS_CHICK	MYH1E	myosin, heavy chain 1E, skeletal muscle (similar to human myosin, heavy chain 1, skeletal muscle, adult)	DOWN	-0.67475	0.0284337	0.735461	427788	Chromosome 18
ENSGALT00000027702_ADX_CHICK	FDX1	ferredoxin 1	DOWN	-0.673231	0.0368933	0.735461	373947	Chromosome 1
ENSGALT00000014392_LONRF3	LONRF3	LON peptidase N-terminal domain and ring finger 3	DOWN	-0.670084	0.0111707	0.735461	422375	Chromosome 4
ENSGALT00000035085_MLRA_CHICK	MYL2	myosin, light chain 2, regulatory, cardiac, slow	DOWN	-0.66878	0.0091548	0.735461	416874	Chromosome 15
ENSGALT00000017465_SMEK1	SMEK1	protein phosphatase 4 regulatory subunit 3A	DOWN	-0.666835	0.00712782	0.735461	423411	Chromosome 5
ENSGALT00000042537_SNORD121A	SNORD121A	small nucleolar RNA, C/D box 121A [ Homo sapiens (human) ]	DOWN	-0.662237	0.0472567	0.735461	100113379	Chromosome W
NM_213587_MASP2	MASP2	mannan-binding lectin serine peptidase 2	DOWN	-0.66184	0.0262982	0.735461	407089	Chromosome 21
ENSGALT00000038449_TESK2	TESK2	testis-specific kinase 2	DOWN	-0.657741	0.033778	0.735461	100858275	Chromosome 8
ENSGALT00000033582_Q5EFE0_CHICK	GNRHR	gonadotropin-releasing hormone receptor	DOWN	-0.656781	0.0226692	0.735461	427517	Chromosome 10
NM_001130739_CECR2	CECR2	cat eye syndrome chromosome region, candidate 2	DOWN	-0.656425	0.0268079	0.735461	418161	Chromosome 1
ENSGALT00000014972_Q7LZA4_CHICK	F-KER	feather keratin I	DOWN	-0.656084	0.0121928	0.735461	769269	Chromosome 25
ENSGALT00000006106_KRT10	KRT10	keratin, type I cytoskeletal 10-like	DOWN	-0.652531	0.00765616	0.735461	771977	Chromosome 27
ENSGALT00000021388_Q5QJU5_CHICK	GRB10	growth factor receptor-bound protein 10	DOWN	-0.652332	0.0329839	0.735461	420948	Chromosome 2
ENSGALT00000003144_DHE3_CHICK	GLUD1	glutamate dehydrogenase 1	DOWN	-0.649465	0.0134648	0.735461	423612	Chromosome 6
ENSGALT00000014129_NELF	NSMF	NMDA receptor synaptonuclear signaling and neuronal migration factor	DOWN	-0.648767	0.0426443	0.735461	417260	Chromosome 17
NM_001004404_LARGE	LARGE	glycosyltransferase-like 1B	DOWN	-0.646467	0.00622915	0.735461	423200	Chromosome 5
NM_001030372_TEC	TEC	tec protein tyrosine kinase	DOWN	-0.642197	0.0349095	0.735461	396407	Chromosome 4
ENSGALT00000000539_SLC6A17	SLC6A17	solute carrier family 6 (neutral amino acid transporter), member 17	DOWN	-0.632573	0.0386352	0.735461	419805	Chromosome 26
ENSGALT00000036436_ADX_CHICK	FDX1	ferredoxin 1	DOWN	-0.628311	0.0377643	0.735461	373947	Chromosome 1
ENSGALT00000023977_ADCYAP1	ADCYAP1	adenylate cyclase activating polypeptide 1 (pituitary)	DOWN	-0.623998	0.00236218	0.735461	408251	Chromosome 2
ENSGALT00000014174_ZNF800	ZNF800	zinc finger protein 800	DOWN	-0.619909	0.045154	0.735461	417747	Chromosome 1
ENSGALT00000018524_TNNI3K	TNNI3K	TNNI3 interacting kinase	DOWN	-0.619056	0.0291971	0.735461	100533999	Chromosome 8
ENSGALT00000038037_K1467_CHICK	FAM234B	family with sequence similarity 234 member B	DOWN	-0.617001	0.0383426	0.735461	417963	Chromosome 1
ENSGALT00000019409_SLC38A6	SLC38A6	solute carrier family 38 member 6	DOWN	-0.608625	0.0101811	0.735461	423519	Chromosome 5
ENSGALT00000020294_GNPNAT1	GNPNAT1	glucosamine-phosphate N-acetyltransferase 1	DOWN	-0.608275	0.0332673	0.735461	423588	Chromosome 5
NM_204845_PHOSPHO1	PHOSPHO1	phosphatase, orphan 1	DOWN	-0.60374	0.0182711	0.735461	395650	Chromosome 27
ENSGALT00000042518_SCARNA23	SCARNA23	small Cajal body-specific RNA 23	DOWN	-0.603257	0.0420479	0.735461		Chromosome 4
ENSGALT00000013835_TRH_CHICK	TRH	thyrotropin releasing hormone	DOWN	-0.600456	0.0418193	0.735461	414344	Chromosome 12
ENSGALT00000024906_FSD1L	FSD1L	fibronectin type III and SPRY domain containing 1-like	DOWN	-0.598936	0.027349	0.735461	427302	Chromosome Z
ENSGALT00000014712_NPDC1	NPDC1	neural proliferation, differentiation and control, 1	DOWN	-0.597378	0.0374104	0.735461	770620	Chromosome 17
ENSGALT00000036620_NIPAL2	NIPAL2	NIPA like domain containing 2	DOWN	-0.596859	0.0346355	0.735461	771428	Chromosome 2
ENSGALT00000024217_SLC22A15	SLC22A15	solute carrier family 22, member 15	DOWN	-0.594135	0.0367959	0.735461	418336	Chromosome 1
ENSGALT00000022784_ITPR2	ITPR2	inositol 1,4,5-trisphosphate receptor, type 2	DOWN	-0.591462	0.0295804	0.735461	418212	Chromosome 1
ENSGALT00000002839_PIAS4	PIAS4	protein inhibitor of activated STAT 4	DOWN	-0.589886	0.00665255	0.735461	420095	Chromosome 28
ENSGALT00000027309_Q5ZMK2_CHICK	ABCC4	ATP-binding cassette, sub-family C (CFTR/MRP), member 4	DOWN	-0.587462	0.0210046	0.735461	418791	Chromosome 1
NM_205478_LECT2	LECT2	leukocyte cell derived chemotaxin 2	DOWN	-0.587114	0.0172162	0.735461	396471	Chromosome 13
NM_205354_GNOT1	GNOT1	Gnot1 homeodomain protein	DOWN	-0.585283	0.0245618	0.735461	396302	Chromosome 4
ENSGALT00000039356_LAMB1_CHICK	LAMB1	laminin, beta 1	DOWN	-0.580598	0.0338036	0.735461	396478	Chromosome 1
NM_205159_MYL3	MYL3	myosin, light chain 3, alkali; ventricular, skeletal, slow	DOWN	-0.576165	0.0374379	0.735461	396067	Chromosome 2
NM_001001606_LEAP2	LEAP2	liver expressed antimicrobial peptide 2	DOWN	-0.575031	0.00300074	0.735461	414338	Chromosome 13
ENSGALT00000011986_LOC415537	IGDCC4	immunoglobulin superfamily, DCC subclass, member 4	DOWN	-0.572642	0.032002	0.735461	415537	Chromosome 10
NM_204817_ANGPT2	ANGPT2	angiopoietin 2	DOWN	-0.566122	0.00899929	0.735461	395610	Chromosome 3
ENSGALT00000015167_PSN1_CHICK	PSEN1	presenilin 1	DOWN	-0.563556	0.0453977	0.735461	373977	Chromosome 5
ENSGALT00000015524_RDH12	RDH12	retinol dehydrogenase 12 (all-trans/9-cis/11-cis)	DOWN	-0.563385	0.0417141	0.735461	423274	Chromosome 5
ENSGALT00000040806_LOC430657	KRTAP19-2	keratin associated protein 19-2	DOWN	-0.561836	0.0171095	0.735461	430657	Chromosome 25
ENSGALT00000021912_GAN	GAN	gigaxonin	DOWN	-0.557773	0.00132373	0.735461	430553	Chromosome 11
NM_001101035_LOC425670	GCGR	glucagon receptor	DOWN	-0.554775	0.00369892	0.735461	425670	Chromosome 18
ENSGALT00000015247_ITA6_CHICK	ITGA6	integrin, alpha 6	DOWN	-0.553176	0.0477519	0.735461	396226	Chromosome 7
ENSGALT00000008885_ITM2C	ITM2C	integral membrane protein 2C	DOWN	-0.547218	0.0394847	0.735461	424831	Chromosome 9
ENSGALT00000003154_C19orf6	TMEM259	transmembrane protein 259	DOWN	-0.547127	0.00527202	0.735461	420101	Chromosome 28
ENSGALT00000042375_gga-mir-1780	MIR1780	microRNA mir-1780	DOWN	-0.546834	0.0356579	0.735461	100315836	Chromosome 23
NM_001166674_CRYGN	CRYGN	crystallin gamma N	DOWN	-0.544745	0.0488952	0.735461	428406	Chromosome 2
NM_001030859_NSFL1C	NSFL1C	NSFL1 (p97) cofactor (p47)	DOWN	-0.540813	0.0202327	0.735461	419268	Chromosome 20
NM_204718_CITED4	CITED4	Cbp/p300-interacting transactivator, with Glu/Asp-rich carboxy-terminal domain, 4	DOWN	-0.534404	0.0305453	0.735461	395465	Chromosome 23
ENSGALT00000042367_gga-mir-1603	MIR1603	microRNA mir-1603	DOWN	-0.532485	0.00512859	0.735461	100315736	Chromosome 7
NM_001031411_UBE2R2	UBE2R2	ubiquitin-conjugating enzyme E2R 2	DOWN	-0.530335	0.0259196	0.735461	427021	Chromosome Z
ENSGALT00000016973_POMT2	POMT2	protein O-mannosyltransferase 2	DOWN	-0.529813	0.00402011	0.735461	423373	Chromosome 5
ENSGALT00000023969_FBXO4	FBXO4	F-box protein 4	DOWN	-0.525345	0.0129104	0.735461	431586	Chromosome Z
NM_001030651_HN1L	HN1L	hematological and neurological expressed 1-like	DOWN	-0.523241	0.0118732	0.735461	416763	Chromosome 14
ENSGALT00000026475_DEPDC6	DEPDC6	DEP domain containing 6	DOWN	-0.523184	0.0175701	0.735461	420357	Chromosome 2
ENSGALT00000032442_TXNDC1	TXNDC1	thioredoxin-related transmembrane protein 1	DOWN	-0.521112	0.0286378	0.735461	423580	Chromosome 5
ENSGALT00000025402_ATP5J	ATP5J	ATP synthase, H+ transporting, mitochondrial Fo complex subunit F6	DOWN	-0.520291	0.0287506	0.735461	418477	Chromosome 1
ENSGALT00000001117_LYPLA3	PLA2G15	phospholipase A2 group XV	DOWN	-0.520191	0.0045494	0.735461	768530	Chromosome 11
NM_001006178_SNX5	SNX5	sorting nexin 5	DOWN	-0.517391	0.047752	0.735461	416718	Chromosome 3
ENSGALT00000025846_CLDN14	CLDN14	claudin 14	DOWN	-0.51733	0.0102693	0.735461	427982	Chromosome 1
ENSGALT00000016910_GPR171	GPR171	G protein-coupled receptor 171	DOWN	-0.515641	0.0286828	0.735461	101749516	Chromosome 9
ENSGALT00000038352_LOC420510	SKIDA1	SKI/DACH domain containing 1	DOWN	-0.515335	0.0332713	0.735461	420510	Chromosome 2
NM_001030735_DNAJB9	DNAJB9	DnaJ heat shock protein family (Hsp40) member B9	DOWN	-0.512179	0.039057	0.735461	417783	Chromosome 1
NM_001003797_GATA2	GATA2	GATA binding protein 2	DOWN	-0.5107	0.0226505	0.735461	416018	Chromosome 12
ENSGALT00000042451_gga-mir-1585	MIR1585	microRNA mir-1585	DOWN	-0.509026	0.0258366	0.735461	100315956	Chromosome 19
ENSGALT00000020313_GGA1	GGA1	golgi-associated, gamma adaptin ear containing, ARF binding protein 1	DOWN	-0.508768	0.0120298	0.735461	418039	Chromosome 1
NM_204256_CDKN1B_chr1_76856512	CDKN1B	cyclin-dependent kinase inhibitor 1B	DOWN	-0.507289	0.0227701	0.735461	374106	Chromosome 1
ENSGALT00000039577_ENTPD7	ENTPD7	ectonucleoside triphosphate diphosphohydrolase 7	DOWN	-0.506829	0.0250092	0.735461	430337	Chromosome 6
ENSGALT00000042194_gga-mir-1648	MIR1648	microRNA mir-1648	DOWN	-0.505307	0.008374	0.735461	100315762	Chromosome 20
ENSGALT00000022726_KRAS	KRAS	Kirsten rat sarcoma viral oncogene homolog	DOWN	-0.50297	0.00829872	0.735461	418207	Chromosome 1
NM_001030793_STCH	HSPA13	heat shock protein family A (Hsp70) member 13	DOWN	-0.499128	0.023425	0.735461	418469	Chromosome 1
ENSGALT00000027705_ZC3H12C	ZC3H12C	zinc finger CCCH-type containing 12C	DOWN	-0.499069	0.021817	0.735461	418963	Chromosome 1
ENSGALT00000016225_C2orf34	CAMKMT	calmodulin-lysine N-methyltransferase	DOWN	-0.498916	0.00874795	0.735461	421406	Chromosome 3
ENSGALT00000017720_TMEM161B	TMEM161B	transmembrane protein 161B	DOWN	-0.498747	0.0247956	0.735461	426919	Chromosome Z
ENSGALT00000000757_REN	REN	renin	DOWN	-0.498069	0.00275731	0.735461	431167	Chromosome 26
NM_204264_SUFU	SUFU	SUFU negative regulator of hedgehog signaling	DOWN	-0.49527	0.0245024	0.735461	374118	Chromosome 6
ENSGALT00000018441_NGLY1_CHICK	NGLY1	N-glycanase 1	DOWN	-0.495115	0.0340168	0.735461	420655	Chromosome 2
ENSGALT00000004480_SEC11C	SEC11C	SEC11 homolog C (S. cerevisiae)	DOWN	-0.492801	0.0488803	0.735461	426850	Chromosome Z
ENSGALT00000018730_TMEM169	TMEM169	transmembrane protein 169	DOWN	-0.49118	0.032614	0.735461	424223	Chromosome 7
ENSGALT00000009246_IFNB_CHICK	IFNB	interferon, beta 1, fibroblast	DOWN	-0.490708	0.0432736	0.735461	554219	Chromosome Z
NM_001079478_CYCS	CYCS	cytochrome c, somatic	DOWN	-0.490058	0.0400967	0.735461	420624	Chromosome 2
ENSGALT00000004618_Q9I9A1_CHICK	DBH	dopamine beta-hydroxylase	DOWN	-0.486838	0.00491083	0.735461	395549	Chromosome 17
ENSGALT00000018841_LRP6	LRP6	low density lipoprotein receptor-related protein 6	DOWN	-0.484555	0.0256178	0.735461	419097	Chromosome 1
ENSGALT00000022940_Q9I9P2_CHICK	LOC107055428	mothers against decapentaplegic homolog 7-like	DOWN	-0.482303	0.0300885	0.735461	107055428	Chromosome W
ENSGALT00000033537_Q9I8T6_CHICK	BMP7	bone morphogenetic protein 7	DOWN	-0.480104	0.0037381	0.735461	395494	Chromosome 20
ENSGALT00000020953_JHDM1D	KDM7A	lysine demethylase 7A	DOWN	-0.473578	0.0333759	0.735461	418110	Chromosome 1
NM_001007930_CHP	CHP	calcineurin like EF-hand protein 1	DOWN	-0.472918	0.0483703	0.735461	423211	Chromosome 5
NM_001008472_GLRX5	GLRX5	glutaredoxin 5	DOWN	-0.471681	0.0449498	0.735461	423440	Chromosome 5
ENSGALT00000027349_CLN5	CLN5	ceroid-lipofuscinosis, neuronal 5	DOWN	-0.466896	0.0264823	0.735461	101752092	Chromosome 1
ENSGALT00000027356_Q9PW67_CHICK	UCHL3	ubiquitin carboxyl-terminal esterase L3 (ubiquitin thiolesterase)	DOWN	-0.46177	0.0299739	0.735461	395626	Chromosome 1
ENSGALT00000008243_KIAA0913	ZSWIM8	zinc finger SWIM-type containing 8	DOWN	-0.46037	0.0215075	0.735461	423739	Chromosome 6
ENSGALT00000006863_TTYH3	TTYH3	tweety homolog 3 (Drosophila)	DOWN	-0.45788	0.0119248	0.735461	416470	Chromosome 14
ENSGALT00000022020_TBC1D1	TBC1D1	TBC1 (tre-2/USP6, BUB2, cdc16) domain family, member 1	DOWN	-0.456981	0.00817842	0.735461	426162	Chromosome 4
ENSGALT00000008286_TMEM49	VMP1	vacuole membrane protein 1	DOWN	-0.456667	0.0211732	0.735461	417635	Chromosome 19
ENSGALT00000040484_ZIC4	ZIC4	Zic family member 4	DOWN	-0.456565	0.0240463	0.735461	424885	Chromosome 9
NM_001045833_STK11	STK11	serine/threonine kinase 11	DOWN	-0.45631	0.0374854	0.735461	420105	Chromosome 28
ENSGALT00000042256_gga-mir-1788	MIR1788	microRNA mir-1788	DOWN	-0.455455	0.0345231	0.735461	100315840	Chromosome 7
ENSGALT00000001170_GUCY2F	GUCY2F	guanylate cyclase 2F, retinal	DOWN	-0.452932	0.0199003	0.735461	419089	Chromosome 1
ENSGALT00000015764_PPP1R9A	PPP1R9A	protein phosphatase 1 regulatory subunit 9A	DOWN	-0.451344	0.0445701	0.735461	420568	Chromosome 2
ENSGALT00000039580_DJC16_CHICK	DNAJC16	DnaJ heat shock protein family (Hsp40) member C16	DOWN	-0.450971	0.0455244	0.735461	429208	Chromosome 21
ENSGALT00000037318_MBOAT1	MBOAT1	membrane bound O-acyltransferase domain containing 1	DOWN	-0.4498	0.00464855	0.735461	420826	Chromosome 2
ENSGALT00000030885_Q8AXQ0_CHICK	CDKAL1	CDK5 regulatory subunit associated protein 1 like 1	DOWN	-0.448975	0.00440839	0.735461	420823	Chromosome 2
NM_001006165_PRPSAP2	PRPSAP2	phosphoribosyl pyrophosphate synthetase-associated protein 2	DOWN	-0.448238	0.0455048	0.735461	416521	Chromosome 14
ENSGALT00000006087_AT2A2_CHICK	ATP2A2	ATPase, Ca++ transporting, cardiac muscle, slow twitch 2	DOWN	-0.447558	0.0362301	0.735461	396446	Chromosome 15
ENSGALT00000001836_TP53INP2	TP53INP2	tumor protein p53 inducible nuclear protein 2	DOWN	-0.447459	0.0116209	0.735461	769066	Chromosome 20
ENSGALT00000004584_MYADML2	MYADML2	myeloid-associated differentiation marker-like 2	DOWN	-0.445908	0.0167721	0.735461	427806	Chromosome 18
ENSGALT00000007808_GTR1_CHICK	SLC2A1	solute carrier family 2 (facilitated glucose transporter), member 1	DOWN	-0.444071	0.0102704	0.735461	396130	Chromosome 21
NM_001012602_TLOC1	TLOC1	SEC62 homolog, preprotein translocation factor	DOWN	-0.443808	0.0291465	0.735461	424993	Chromosome 9
ENSGALT00000019842_KIAA0831	ATG14	autophagy related 14	DOWN	-0.44307	0.0107663	0.735461	428922	Chromosome 5
ENSGALT00000032765_Q90806_CHICK	OR8D4	olfactory receptor, family 8, subfamily D, member 4	DOWN	-0.439228	0.00224347	0.735461	428817	Chromosome 5
ENSGALT00000037350_Q1G7H3_CHICK	DAAM1	dishevelled associated activator of morphogenesis 1	DOWN	-0.434159	0.0449929	0.735461	423532	Chromosome 5
NM_001001193_GAL6	AvBD9	avian beta-defensin 9	DOWN	-0.434092	0.00363288	0.735461	414343	Chromosome 3
NM_001006277_N6AMT2	EEF1AKMT1	eukaryotic translation elongation factor 1 alpha lysine methyltransferase 1	DOWN	-0.432896	0.0223801	0.735461	418951	Chromosome 1
NM_001030987_HOXA6	HOXA6	homeobox A6	DOWN	-0.431967	0.0407839	0.735461	420630	Chromosome 2
ENSGALT00000019221_H11L_CHICK	HIST1H2B7	histone cluster 1, H2B-VII (similar to human histone cluster 1, class H2B, member N)	DOWN	-0.425173	0.0304678	0.735461	417956	Chromosome 1
NM_001037826_NR3C1	NR3C1	nuclear receptor subfamily 3 group C member 1	DOWN	-0.425125	0.0386855	0.735461	416343	Chromosome 13
ENSGALT00000000283_DCP2	DCP2	decapping mRNA 2	DOWN	-0.424431	0.038265	0.735461	769972	Chromosome Z
ENSGALT00000026207_TSPAN7	TSPAN7	tetraspanin 7	DOWN	-0.421283	0.0435944	0.735461	418577	Chromosome 1
ENSGALT00000010901_PVRL1	PVRL1	poliovirus receptor-related 1 (herpesvirus entry mediator C) [ Sus scrofa (pig) ]	DOWN	-0.420092	0.0479038	0.735461	397247	Chromosome 24
ENSGALT00000011502_KIAA0152	MLEC	malectin	DOWN	-0.419036	0.00611731	0.735461	416971	Chromosome 15
ENSGALT00000015735_ARID2	ARID2	AT-rich interaction domain 2	DOWN	-0.418513	0.00719361	0.735461	417804	Chromosome 1
ENSGALT00000016639_AFG3L2	AFG3L2	AFG3-like AAA ATPase 2	DOWN	-0.416197	0.00684311	0.735461	421036	Chromosome 2
ENSGALT00000015937_LOC421712	C6orf58	chromosome 6 open reading frame 58	DOWN	-0.416171	0.0165837	0.735461	421712	Chromosome 3
ENSGALT00000011704_CLCN5	CLCN5	chloride channel, voltage-sensitive 5	DOWN	-0.414249	0.0376754	0.735461	422285	Chromosome 4
ENSGALT00000022641_ALDH8A1	ALDH8A1	aldehyde dehydrogenase 8 family member A1	DOWN	-0.411172	0.0204382	0.735461	421695	Chromosome 3
ENSGALT00000015115_EPHX1	EPHX1	epoxide hydrolase 1, microsomal (xenobiotic)	DOWN	-0.408786	0.0459145	0.735461	421321	Chromosome 3
ENSGALT00000038916_XIRP1_CHICK	XIRP1	xin actin-binding repeat containing 1	DOWN	-0.406823	0.0422878	0.735461	374266	Chromosome 2
NM_204548_HOXA3_chr2_32523839	HOXA3	homeobox A3	DOWN	-0.406503	0.0116193	0.735461	395231	Chromosome 2
ENSGALT00000002123_O73840_CHICK	SERPIND1	serpin peptidase inhibitor, clade D (heparin cofactor), member 1	DOWN	-0.406323	0.0292665	0.735461	395877	Chromosome 15
ENSGALT00000012451_Q9PTB1_CHICK	HTR2B	5-hydroxytryptamine (serotonin) receptor 2B, G protein-coupled	DOWN	-0.404837	0.0240669	0.735461	395581	Chromosome 9
ENSGALT00000003596_CRB1	CRB1	crumbs family member 1, photoreceptor morphogenesis associated	DOWN	-0.403888	0.0264945	0.735461	424352	Chromosome 8
ENSGALT00000006467_SLC25A16	SLC25A16	solute carrier family 25 member 16	DOWN	-0.403872	0.0274131	0.735461	423689	Chromosome 6
NM_001001614_TGFA	TGFA	transforming growth factor alpha	DOWN	-0.402637	0.0305297	0.735461	414743	Chromosome 22
ENSGALT00000035319_gga-mir-211	MIR211	microRNA mir-211	DOWN	-0.40241	0.049531	0.735461	777909	Chromosome 28
ENSGALT00000034215_LOC417291	LOC417291	olfactory receptor 10A7-like	DOWN	-0.402206	0.0459659	0.735461	417291	Chromosome 17
ENSGALT00000021857_AHRR	AHRR	aryl-hydrocarbon receptor repressor	DOWN	-0.402182	0.033119	0.735461	420989	Chromosome 2
ENSGALT00000011608_CLEC16A	CLEC16A	C-type lectin domain family 16 member A	DOWN	-0.399151	0.038651	0.735461	416632	Chromosome 14
ENSGALT00000037992_Q98SH5_CHICK	SREBF2	sterol regulatory element binding transcription factor 2	DOWN	-0.398943	0.0119609	0.735461	395304	Chromosome 1
NM_001006557_SELT	SELT	selenoprotein T	DOWN	-0.397216	0.0313875	0.735461	425041	Chromosome 9
ENSGALT00000017447_GLIS1	GLIS1	GLIS family zinc finger 1	DOWN	-0.397184	0.0228295	0.735461	424652	Chromosome 8
ENSGALT00000015798_CHST15	CHST15	carbohydrate (N-acetylgalactosamine 4-sulfate 6-O) sulfotransferase 15	DOWN	-0.397067	0.0397552	0.735461	423952	Chromosome 6
ENSGALT00000037575_C6orf211	ARMT1	acidic residue methyltransferase 1	DOWN	-0.396297	0.0216055	0.735461	421637	Chromosome 3
NM_001113744_YKT6	YKT6	YKT6 v-SNARE homolog (S. cerevisiae)	DOWN	-0.394885	0.0116831	0.735461	430371	Chromosome 22
ENSGALT00000006951_AMZ1	AMZ1	archaelysin family metallopeptidase 1	DOWN	-0.393368	0.00348352	0.735461	416474	Chromosome 14
ENSGALT00000031535_TFAP2D	TFAP2D	transcription factor AP-2 delta (activating enhancer binding protein 2 delta)	DOWN	-0.391881	0.0259326	0.735461	771525	Chromosome 3
NM_204566_MESP2_chr10_22167718	MESP2	mesoderm posterior bHLH transcription factor 2	DOWN	-0.391851	0.0491272	0.735461	100858087	Chromosome 10
ENSGALT00000011217_LOC428244	KCNJ14	potassium inwardly-rectifying channel, subfamily J, member 14	DOWN	-0.391489	0.0233785	0.735461	428244	Chromosome 24
ENSGALT00000016381_B4ZY91_CHICK	GLP1R	glucagon-like peptide 1 receptor	DOWN	-0.391185	0.0462225	0.735461	428573	Chromosome 3
ENSGALT00000034778_LOC415312	LOC415312	uncharacterized LOC415312	DOWN	-0.39083	0.0304317	0.735461	415312	Chromosome 10
ENSGALT00000001607_NR6A1	NR6A1	nuclear receptor subfamily 6 group A member 1	DOWN	-0.388277	0.0407967	0.735461	772325	Chromosome 17
NM_204616_NKX2-1	NKX2-1	NK2 homeobox 1	DOWN	-0.388179	0.0489675	0.735461	395322	Chromosome 5
ENSGALT00000003435_TFIP8_CHICK	TNFAIP8	tumor necrosis factor, alpha-induced protein 8	DOWN	-0.38731	0.0346848	0.735461	427384	Chromosome Z
ENSGALT00000020322_ADCY1	ADCY1	adenylate cyclase 1 (brain)	DOWN	-0.385984	0.0234195	0.735461	420788	Chromosome 2
ENSGALT00000005265_SETD8	KMT5A	lysine methyltransferase 5A	DOWN	-0.385806	0.0280848	0.735461	416825	Chromosome 15
NM_001101649_SNX24	SNX24	sorting nexin 24	DOWN	-0.385314	0.0303842	0.735461	426798	Chromosome Z
ENSGALT00000016551_SLC29A1	SLC29A1	solute carrier family 29 (equilibrative nucleoside transporter), member 1	DOWN	-0.384894	0.0414621	0.735461	421439	Chromosome 3
ENSGALT00000027842_SLC36A4	SLC36A4	solute carrier family 36 (proton/amino acid symporter), member 4	DOWN	-0.383938	0.0201278	0.735461	419007	Chromosome 1
ENSGALT00000033961_TBX6L_CHICK	TBX6	T-box 6	DOWN	-0.382945	0.0146845	0.735461	395792	Chromosome 15
ENSGALT00000013878_EIF4G1	EIF4G1	eukaryotic translation initiation factor 4 gamma, 1	DOWN	-0.38221	0.015206	0.735461	424953	Chromosome 9
ENSGALT00000010915_USP2	USP2	ubiquitin specific peptidase 2	DOWN	-0.38221	0.00429527	0.735461	395766	Chromosome 24
ENSGALT00000011976_YIPF5	YIPF5	Yip1 domain family, member 5	DOWN	-0.382172	0.0141712	0.735461	416344	Chromosome 13
ENSGALT00000036483_RB_CHICK	RB1	retinoblastoma 1	DOWN	-0.381504	0.0345372	0.735461	386582	Chromosome 1
ENSGALT00000015691_C15orf24	EMC7	ER membrane protein complex subunit 7	DOWN	-0.379852	0.0240877	0.735461	423288	Chromosome 5
ENSGALT00000008836_ANF1_CHICK	HESX1	HESX homeobox 1	DOWN	-0.379559	0.0483371	0.735461	395864	Chromosome 12
ENSGALT00000017221_SEL1L	SEL1L	sel-1 suppressor of lin-12-like (C. elegans)	DOWN	-0.379252	0.00673364	0.735461	423391	Chromosome 5
ENSGALT00000023186_STIM2	STIM2	stromal interaction molecule 2	DOWN	-0.378801	0.0289532	0.735461	422799	Chromosome 4
ENSGALT00000029039_gga-mir-128-1	MIR128-1	microRNA 128-1	DOWN	-0.377617	0.0434061	0.735461	777821	Chromosome 7
ENSGALT00000027028_GBRB3_CHICK	GABRB3	gamma-aminobutyric acid (GABA) A receptor, beta 3	DOWN	-0.377434	0.0149053	0.735461	396290	Chromosome 1
NM_204422_OCM2	OCM2	oncomodulin 2	DOWN	-0.376651	0.0194104	0.735461	396531	Chromosome 14
ENSGALT00000016186_ABCG8	ABCG8	ATP binding cassette subfamily G member 8	DOWN	-0.374977	0.0100711	0.735461	421402	Chromosome 3
ENSGALT00000038768_CE043_CHICK	SMIM15	small integral membrane protein 15	DOWN	-0.37437	0.0481301	0.735461	770642	Chromosome Z
NM_001031546_FGF4	FGF4	fibroblast growth factor 4	DOWN	-0.374108	0.024336	0.735461	428857	Chromosome 5
NM_001012897_LRP5	LRP5	low density lipoprotein receptor-related protein 5p	DOWN	-0.373479	0.00934873	0.735461	423114	Chromosome 5
ENSGALT00000007047_SCAMP1	SCAMP1	secretory carrier membrane protein 1	DOWN	-0.372594	0.0123968	0.735461	416368	Chromosome Z
NM_001039311_COPS5	COPS5	COP9 signalosome subunit 5	DOWN	-0.372255	0.0238674	0.735461	426579	Chromosome 2
NM_001114504_ART7B	ART7B	GPI-anchored ADP-ribosyltransferase	DOWN	-0.370974	0.0424577	0.735461	428124	Chromosome 1
ENSGALT00000008936_CCHL_CHICK	HCCS	holocytochrome c synthase	DOWN	-0.367818	0.0132367	0.735461	424482	Chromosome 8
ENSGALT00000016761_SLC33A1	SLC33A1	solute carrier family 33 (acetyl-CoA transporter), member 1	DOWN	-0.364636	0.0309729	0.735461	425029	Chromosome 9
ENSGALT00000039137_LMBD2_CHICK	LMBRD2	LMBR1 domain containing 2	DOWN	-0.36319	0.00648055	0.735461	429640	Chromosome Z
ENSGALT00000024670_TOMM70A	TOMM70A	translocase of outer mitochondrial membrane 70	DOWN	-0.363077	0.00545465	0.735461	418387	Chromosome 1
ENSGALT00000004037_TSPAN2	TSPAN2	tetraspanin 2	DOWN	-0.362899	0.0443899	0.735461	419889	Chromosome 26
ENSGALT00000007398_TBC1D13	TBC1D13	TBC1 domain family, member 13	DOWN	-0.362467	0.0267809	0.735461	771771	Chromosome 17
ENSGALT00000018808_NOD1	NOD1	nucleotide-binding oligomerization domain containing 1	DOWN	-0.359179	0.0358509	0.735461	420677	Chromosome 2
ENSGALT00000003516_DENND1B	DENND1B	DENN/MADD domain containing 1B	DOWN	-0.354234	0.0350752	0.735461	424351	Chromosome 8
ENSGALT00000040101_C2orf21	C2ORF21	unc-80 homolog (C. elegans)	DOWN	-0.353456	0.0465773	0.735461	424003	Chromosome 7
ENSGALT00000012148_ITFG3	ITFG3	ITFG3-like	DOWN	-0.352993	0.021557	0.735461	416653	Chromosome 14
NM_001006485_VRK1	VRK1	vaccinia related kinase 1	DOWN	-0.351704	0.0472641	0.735461	423443	Chromosome 5
ENSGALT00000002259_KCNJ13	KCNJ13	potassium voltage-gated channel subfamily J member 13	DOWN	-0.350781	0.0375413	0.735461	101749520	Chromosome 9
ENSGALT00000023876_CDK7	CDK7	cyclin-dependent kinase 7	DOWN	-0.349617	0.0220644	0.735461	771294	Chromosome Z
ENSGALT00000018002_SLC38A11	SLC38A11	solute carrier family 38 member 11	DOWN	-0.348309	0.00367757	0.735461	424181	Chromosome 7
ENSGALT00000000908_MDM4	MDM4	MDM4, p53 regulator	DOWN	-0.347668	0.030365	0.735461	419823	Chromosome 26
NM_001001465_BMPR2	BMPR2	bone morphogenetic protein receptor type II	DOWN	-0.347239	0.0487265	0.735461	374147	Chromosome 7
ENSGALT00000039908_Q8AV17_CHICK	HCRT	hypocretin (orexin) neuropeptide precursor	DOWN	-0.34644	0.00401113	0.735461	374005	Chromosome 27
NM_204637_ACTR6	ACTR6	ARP6 actin-related protein 6 homolog (yeast)	DOWN	-0.344126	0.0427467	0.735461	395348	Chromosome 1
NM_205058_GABRA6	GABRA6	gamma-aminobutyric acid (GABA) A receptor, alpha 6	DOWN	-0.343696	0.020377	0.735461	395931	Chromosome 13
ENSGALT00000036863_BRP44	MPC2	mitochondrial pyruvate carrier 2	DOWN	-0.343321	0.0122335	0.735461	768451	Chromosome 1
NM_001031415_ARSK	ARSK	arylsulfatase family, member K	DOWN	-0.343025	0.0302878	0.735461	427116	Chromosome Z
ENSGALT00000026596_HS1BP3	HS1BP3	HCLS1 binding protein 3	DOWN	-0.341968	0.0248244	0.735461	421966	Chromosome 3
ENSGALT00000024907_FKTN	FKTN	fukutin	DOWN	-0.341464	0.0422295	0.735461	427303	Chromosome Z
ENSGALT00000007294_YIPF6	YIPF6	Yip1 domain family member 6	DOWN	-0.33933	0.0486164	0.735461	422161	Chromosome 4
ENSGALT00000036857_HS1BP3	HS1BP3	HCLS1 binding protein 3	DOWN	-0.337111	0.0138688	0.735461	421966	Chromosome 3
NM_001031352_PDK1	PDK1	pyruvate dehydrogenase kinase, isozyme 1	DOWN	-0.336688	0.0218605	0.735461	425972	Chromosome 7
ENSGALT00000040589_Q788Q4_CHICK	ITGA3	integrin subunit alpha 3	DOWN	-0.336412	0.0310856	0.735461	373946	Chromosome 27
ENSGALT00000016585_ENTPD5	ENTPD5	ectonucleoside triphosphate diphosphohydrolase 5	DOWN	-0.336213	0.0392948	0.735461	423343	Chromosome 5
ENSGALT00000016515_ANKRD15	ANKRD15	KN motif and ankyrin repeat domains 1	DOWN	-0.335566	0.0152306	0.735461	395475	Chromosome Z
ENSGALT00000018180_PAMCI	RASSF9	Ras association domain family member 9	DOWN	-0.334664	0.0308918	0.735461	427872	Chromosome 1
ENSGALT00000007760_FICD	FICD	FIC domain containing	DOWN	-0.334623	0.0499455	0.735461	416889	Chromosome 15
ENSGALT00000005974_A1CF	A1CF	APOBEC1 complementation factor	DOWN	-0.333166	0.0355376	0.735461	423680	Chromosome 6
NM_001030804_EIF1AY	EIF1AY	eukaryotic translation initiation factor 1A, Y-linked	DOWN	-0.331859	0.0139925	0.735461	418606	Chromosome 1
ENSGALT00000003801_Q5ZLS6_CHICK	TSPAN14	tetraspanin 14	DOWN	-0.331738	0.0121016	0.735461	423624	Chromosome 6
ENSGALT00000022228_KRCL_CHICK	CKER1	claw keratin-like	DOWN	-0.329924	0.0093696	0.735461	430661	Chromosome 25
ENSGALT00000042126_gga-mir-1709	MIR1709	microRNA mir-1709	DOWN	-0.329221	0.0323536	0.735461	100315797	Chromosome 1
ENSGALT00000027208_COL4A2	COL4A2	collagen, type IV, alpha 2	DOWN	-0.328959	0.024858	0.735461	418752	Chromosome 1
NM_001031412_LOC427034	C1H11ORF73	chromosome 1 open reading frame, human C11orf73	DOWN	-0.324943	0.0372637	0.735461	427034	Chromosome 1
ENSGALT00000010618_SETD5	SETD5	SET domain containing 5	DOWN	-0.322695	0.0144167	0.735461	416046	Chromosome 12
NM_001031092_LAPTM4A	LAPTM4A	lysosomal protein transmembrane 4 alpha	DOWN	-0.322681	0.0218413	0.735461	421959	Chromosome 3
ENSGALT00000007565_DISP2	DISP2	dispatched homolog 2 (Drosophila)	DOWN	-0.320456	0.0485915	0.735461	428836	Chromosome 5
ENSGALT00000028539_SNORD24	SNORD24	small nucleolar RNA, C/D box 24 [ Homo sapiens (human) ]	DOWN	-0.31985	0.0158555	0.735461	26820	Chromosome 17
ENSGALT00000028399_CELF5	CELF5	CUGBP, Elav-like family member 5	DOWN	-0.319659	0.0405455	0.735461	425867	Chromosome 28
ENSGALT00000007721_CSN3_CHICK	COPS3	COP9 signalosome subunit 3	DOWN	-0.31956	0.0447695	0.735461	416504	Chromosome 14
NM_001040643_HIST1H1C	HIST1H1C	histone cluster 1, H1.11L (similar to human histone cluster 1, class H1 genes)	DOWN	-0.319189	0.0191155	0.735461	427892	Chromosome 1
ENSGALT00000038583_RAG1_CHICK	RAG1	recombination activating gene 1	DOWN	-0.316826	0.0399787	0.735461	423164	Chromosome 5
ENSGALT00000028034_RRM1	RRM1	ribonucleotide reductase catalytic subunit M1	DOWN	-0.316777	0.0383554	0.735461	419081	Chromosome 1
ENSGALT00000017618_ERO1LB	ERO1LB	ERO1-like beta (S. cerevisiae)	DOWN	-0.315428	0.027725	0.735461	421509	Chromosome 3
NM_001031127_VMA21	VMA21	VMA21 vacuolar H+-ATPase homolog (S. cerevisiae)	DOWN	-0.313234	0.0419231	0.735461	422385	Chromosome 4
NM_001030363_MYF5	MYF5	myogenic factor 5	DOWN	-0.309801	0.0375578	0.735461	395633	Chromosome 1
ENSGALT00000016727_Q5ZIE1_CHICK	GTF2E2	general transcription factor IIE subunit 2	DOWN	-0.309164	0.0288283	0.735461	771227	Chromosome 4
ENSGALT00000014663_MKKS	MKKS	McKusick-Kaufman syndrome	DOWN	-0.308632	0.022545	0.735461	416737	Chromosome 3
ENSGALT00000010607_TM9SF4	TM9SF4	transmembrane 9 superfamily member 4	DOWN	-0.306203	0.0204001	0.735461	419281	Chromosome 20
ENSGALT00000026951_LOC422051	LOC422051	zinc finger protein 91-like	DOWN	-0.305984	0.0496221	0.735461	422051	Chromosome 3
ENSGALT00000024024_PPLA_CHICK	PLN	phospholamban	DOWN	-0.304921	0.0442295	0.735461	396378	Chromosome 3
ENSGALT00000003131_SNIP1	SNIP1	Smad nuclear interacting protein 1	DOWN	-0.304715	0.0120379	0.735461	419616	Chromosome 23
NM_001002242_CSNK2A1	CSNK2A1	casein kinase 2, alpha 1 polypeptide	DOWN	-0.304379	0.0224067	0.735461	432370	Chromosome 20
NM_001145489_PLA2G1B	PLA2G1B	phospholipase A2, group IB (pancreas)	DOWN	-0.304125	0.0331417	0.735461	416980	Chromosome 15
ENSGALT00000027707_LOC418964	C1H11ORF87	chromosome 1 open reading frame, human C11orf87	DOWN	-0.303961	0.0252271	0.735461	418964	Chromosome 1
ENSGALT00000026992_PHF16	PHF16	jade family PHD finger 3	DOWN	-0.303578	0.0426155	0.735461	418674	Chromosome 1
ENSGALT00000039647_Q8UWF3_CHICK	SMAD2	SMAD family member 2	DOWN	-0.302894	0.0329741	0.735461	395247	Chromosome Z
ENSGALT00000016002_Q5ZIY7_CHICK	RASSF3	Ras association domain family member 3	DOWN	-0.302878	0.0183056	0.735461	417828	Chromosome 1
ENSGALT00000036682_Q8AXQ0_CHICK	TRAM1	translocation associated membrane protein 1	DOWN	-0.301436	0.0385278	0.735461	378918	Chromosome 2
ENSGALT00000015896_OR9Q1	OR9Q1	olfactory receptor, family 9, subfamily Q, member 1	DOWN	-0.300933	0.0463651	0.735461	431295	Chromosome 1
ENSGALT00000031953_C1orf67	DNAH14	dynein, axonemal, heavy chain 14	DOWN	-0.300005	0.03767	0.735461	421322	Chromosome 3
ENSGALT00000005084_Q8QGA0_CHICK	NODAL	nodal growth differentiation factor	DOWN	-0.299377	0.0164773	0.735461	395205	Chromosome 22
NM_001001468_IFRD1	IFRD1	interferon-related developmental regulator 1	DOWN	-0.29844	0.0312139	0.735461	395226	Chromosome 1
ENSGALT00000015267_PHC3	PHC3	polyhomeotic homolog 3	DOWN	-0.298151	0.0182935	0.735461	429159	Chromosome 9
ENSGALT00000026845_EXTL3	EXTL3	exostosin-like glycosyltransferase 3	DOWN	-0.296948	0.00462963	0.735461	422022	Chromosome 3
NM_001030954_MTSS1	MTSS1	metastasis suppressor 1	DOWN	-0.296398	0.0236912	0.735461	420336	Chromosome 2
ENSGALT00000024669_RGMB	RGMB	repulsive guidance molecule family member b	DOWN	-0.294938	0.0411735	0.735461	427277	Chromosome Z
ENSGALT00000042452_gga-mir-1724	MIR1724	microRNA mir-1724	DOWN	-0.294732	0.0357747	0.735461	100316013	Chromosome 23
NM_001031350_C16orf68_chr14_10348923	METTL22	methyltransferase like 22	DOWN	-0.294612	0.043374	0.735461	425865	Chromosome 14
NM_001111138_PCDHA8_chr13_700595	PCDHA8	protocadherin alpha 8	DOWN	-0.289329	0.0084804	0.735461	497218	Chromosome 13
ENSGALT00000024698_LACE1	LACE1	lactation elevated 1	DOWN	-0.285211	0.021374	0.735461	421770	Chromosome 3
ENSGALT00000005233_Q5ZI29_CHICK	IDH3A	isocitrate dehydrogenase 3 (NAD+) alpha	DOWN	-0.284489	0.044781	0.735461	415362	Chromosome 10
ENSGALT00000003379_GOLGA3	GOLGA3	golgin A3	DOWN	-0.276748	0.030898	0.735461	416791	Chromosome 15
ENSGALT00000041395_LEPROTL1	LEPROTL1	leptin receptor overlapping transcript-like 1	DOWN	-0.275676	0.0334535	0.735461	422625	Chromosome 4
NM_204715_FURIN	FURIN	furin (paired basic amino acid cleaving enzyme)	DOWN	-0.269289	0.0260389	0.735461	395457	Chromosome 10
ENSGALT00000041137_Q5ZJA5_CHICK	SRPRB	SRP receptor beta subunit	DOWN	-0.2691	0.0409264	0.735461	101750392	Chromosome 9
NM_001031457_AGRP	AGRP	agouti related protein homolog (mouse)	DOWN	-0.266818	0.0425453	0.735461	427535	Chromosome 11
ENSGALT00000042285_gga-mir-1636	MIR1636	microRNA mir-1636	DOWN	-0.26357	0.0481383	0.735461	100315966	Chromosome 15
ENSGALT00000028567_SNORD94	SNORD94	small nucleolar RNA, C/D box 94 [ Homo sapiens (human) ]	DOWN	-0.261508	0.0249612	0.735461	692225	Chromosome 4
ENSGALT00000005221_HDAC1_CHICK	HDAC1	histone deacetylase 1	DOWN	-0.257625	0.0227794	0.735461	373961	Chromosome 23
NM_001030727_DLD	DLD	dihydrolipoamide dehydrogenase	DOWN	-0.254483	0.0455272	0.735461	417699	Chromosome 1
ENSGALT00000016008_STXBP6	STXBP6	syntaxin binding protein 6	DOWN	-0.252161	0.022588	0.735461	423299	Chromosome 5
NM_205104_BLMH	BLMH	bleomycin hydrolase	DOWN	-0.249052	0.0483335	0.735461	395996	Chromosome 19
ENSGALT00000020549_UBQLN1	UBQLN1	ubiquilin 1	DOWN	-0.248373	0.039418	0.735461	427454	Chromosome Z
ENSGALT00000007203_TSPAN10	TSPAN10	tetraspanin 10	DOWN	-0.2466	0.0446061	0.735461	417455	Chromosome 18
NM_001006460_MXD4	MXD4	MAX dimerization protein 4	DOWN	-0.245777	0.0499137	0.735461	422890	Chromosome 4
ENSGALT00000031692_CCNC_CHICK	CCNC	cyclin C	DOWN	-0.243629	0.0189304	0.735461	421791	Chromosome 3
ENSGALT00000020774_ENPL_CHICK	HSP90B1	heat shock protein 90kDa beta (Grp94), member 1	DOWN	-0.243354	0.0356833	0.735461	374163	Chromosome 1
ENSGALT00000022069_AKAP8L	AKAP8L	A-kinase anchoring protein 8 like	DOWN	-0.236845	0.0400875	0.735461		Chromosome W
ENSGALT00000014782_MTMR1	MTMR1	myotubularin related protein 1	DOWN	-0.233601	0.0122218	0.735461	422387	Chromosome 4
ENSGALT00000004526_LEMD2	LEMD2	LEM domain containing 2	DOWN	-0.233024	0.035499	0.735461	419907	Chromosome 26
NM_001006468_NUCB2	NUCB2	nucleobindin 2	DOWN	-0.232004	0.0485997	0.735461	423071	Chromosome 5
ENSGALT00000020402_KLHL28	KLHL28	kelch like family member 28	DOWN	-0.230603	0.0356404	0.735461	423596	Chromosome 5
ENSGALT00000042225_gga-mir-1550	MIR1550	microRNA mir-1550	DOWN	-0.230367	0.0341791	0.735461	100315869	Chromosome 12
ENSGALT00000003180_Q9DEQ6_CHICK	EIF2S2	eukaryotic translation initiation factor 2 subunit beta	DOWN	-0.223446	0.0252526	0.735461	395295	Chromosome 20
ENSGALT00000012083_PCYT1A	PCYT1A	phosphate cytidylyltransferase 1, choline, alpha	DOWN	-0.222619	0.0417185	0.735461	424915	Chromosome 9
NM_001006447_COPS4	COPS4	COP9 signalosome subunit 4	DOWN	-0.219776	0.0354692	0.735461	422594	Chromosome 4
ENSGALT00000000783_CCDC47	CCDC47	coiled-coil domain containing 47	DOWN	-0.21939	0.0230888	0.735461	419958	Chromosome 27
ENSGALT00000012191_LOC422307	IRG1L	immunoresponsive 1 homolog (mouse)-like	DOWN	-0.218994	0.0248259	0.735461	422307	Chromosome 4
ENSGALT00000016070_USP38	USP38	ubiquitin specific peptidase 38	DOWN	-0.214759	0.0209966	0.735461	422455	Chromosome 4
ENSGALT00000006746_STAMBP	STAMBP	STAM binding protein	DOWN	-0.21032	0.0360016	0.735461	425176	Chromosome 22
NM_001006491_PSMA3	PSMA3	proteasome subunit alpha 3	DOWN	-0.209646	0.0471655	0.735461	423542	Chromosome 5
ENSGALT00000016701_SSR3	SSR3	signal sequence receptor, gamma (translocon-associated protein gamma)	DOWN	-0.209487	0.0323597	0.735461	425027	Chromosome 9
NM_001006186_TMED2	TMED2	transmembrane p24 trafficking protein 2	DOWN	-0.209235	0.0456066	0.735461	416821	Chromosome 15
ENSGALT00000034071_SAR1B	SAR1B	SAR1 homolog B (S. cerevisiae)	DOWN	-0.208708	0.0251947	0.735461	416314	Chromosome 13
ENSGALT00000042226_gga-mir-1633	MIR1633	microRNA mir-1633	DOWN	-0.198738	0.0422415	0.735461	100315753	Chromosome 8
NM_001031610_PSIP1	PSIP1	PC4 and SFRS1 interacting protein 1	DOWN	-0.197231	0.0385239	0.735461	431605	Chromosome Z
ENSGALT00000002940_Q5F465_CHICK	ARIH1	ariadne RBR E3 ubiquitin protein ligase 1	DOWN	-0.195572	0.0455969	0.735461	415319	Chromosome 10
NM_001031477_YWHAG	YWHAG	tyrosine 3-monooxygenase/tryptophan 5-monooxygenase activation protein, gamma	DOWN	-0.195169	0.0472941	0.735461	427820	Chromosome 19
ENSGALT00000002757_ADPGK	ADPGK	ADP-dependent glucokinase	DOWN	-0.194945	0.0363437	0.735461	415317	Chromosome 10
ENSGALT00000011583_OPA1_CHICK	OPA1	OPA1, mitochondrial dynamin like GTPase	DOWN	-0.187712	0.048368	0.735461	424900	Chromosome 9
NM_205122_PPP1CB	PPP1CB	protein phosphatase 1, catalytic subunit, beta isozyme	DOWN	-0.178795	0.0331436	0.735461	396019	Chromosome 3
