# Supplementary material for: Conserved gene expression in sperm reservoirs between birds and mammals in response to mating
Source: BMC Genomics. 2017 Jan 18;18:98. doi: 10.1186/s12864-017-3488-x (PMC5242001; doi:10.1186/s12864-017-3488-x)
Supplement: Additional file 3: Table S3. — Differentially expressed genes in the UTJ of mated sows compared to control. (XLSX 205 kb) [file 12864_2017_3488_MOESM3_ESM.xlsx]

## Sheet: Mating vs control
Supplementary table S3: differentially expressed genes (p-value < 0.05) in the UTJ of mated pigs compared to control
The letters in red font are genes that are also altered in the UTJ of SF-inseminated pigs compared to controls
Probe	Gene symbol	Gene description	Expression	logFC	P.Value	adj.P.Val	ENTREZID	UNIGENE
15184490	RRAGD	Ras-related GTP binding D	UP	1.7562	0.000104594	0.0408323	100156654	Ssc.25575
15248894	LOC100738325	beta-defensin 115-like	UP	1.64269	0.0388756	0.31813	100738325	NA
15274141	LOC100512220	acyl-coenzyme A synthetase ACSM3, mitochondrial-like	UP	1.58368	0.00779051	0.150795	100512220	Ssc.91729
15271063	ATP6V1B1	ATPase, H+ transporting, lysosomal 56/58kDa, V1 subunit B1	UP	1.47085	0.00679776	0.140546	100523368	Ssc.77349
15320745	UGT2B31	UDP-glucuronosyltransferase 2B31	UP	1.19825	0.0418575	0.328606	100514063	Ssc.16497
15326830	LOC100511032	prolargin-like	UP	1.1698	0.0027765	0.099996	100511032	Ssc.18135
15329939	LOC100513220	probable G-protein coupled receptor 83-like	UP	1.14103	0.00235335	0.0923498	100513220	Ssc.69822
15331926	CDHR3	cadherin-related family member 3	UP	1.12519	0.0138608	0.197521	100518388	Ssc.85917
15221687	SERPINI2	serpin peptidase inhibitor, clade I (pancpin), member 2	UP	1.10694	0.0044336	0.118323	100516831	Ssc.69173
15206534	ABCA9	ATP-binding cassette, sub-family A (ABC1), member 9	UP	1.10219	0.00117473	0.0751354	100520216	Ssc.86718
15221290	LOC100738818	thioredoxin domain-containing protein 6-like	UP	1.09225	0.00533049	0.127108	100738818	NA
15209315	LOC100517779	olfactory receptor-like protein DTMT-like	UP	1.09165	7.65809e-05	0.0406815	100517779	NA
15279656	LOC100156626	coiled-coil domain-containing protein C1orf110 homolog	UP	1.05645	0.00621629	0.134755	100156626	Ssc.53038
15217592	KNG1	kininogen 1	UP	1.02819	0.00279461	0.10031	396568	Ssc.19674
15331363	PDK4	pyruvate dehydrogenase kinase, isozyme 4	UP	1.02444	0.000460199	0.0526997	100286778	Ssc.1121
15325791	MIR34C	microRNA mir-34c	UP	1.02083	0.00320326	0.106286	100498727	NA
15234225	WDR96	WD repeat domain 96	UP	1.01938	0.00153691	0.0803057	100154215	Ssc.101172
15242855	GZMK	granzyme K (granzyme 3; tryptase II)	UP	1.00565	0.000129907	0.0408323	100233185	Ssc.74526
15326817	FMO1	flavin containing monooxygenase 1	UP	0.983578	0.00379823	0.112032	397132	Ssc.229
15204048	C11H13orf30	uncharacterized protein C13orf30 homolog	UP	0.964221	0.0176531	0.220364	100157364	Ssc.12726
15332300	ANGPTL1	angiopoietin-like 1	UP	0.959697	0.00505675	0.125076	100126165	Ssc.28391
15237311	CASP8	caspase 8, apoptosis-related cysteine peptidase	UP	0.957639	0.0154939	0.207979	595105	Ssc.30615
15296292	CES1	carboxylesterase 1	UP	0.944674	0.0220419	0.243658	397478	Ssc.760
15318961	LOC100155248	Fibulin 5	UP	0.939699	0.00217673	0.091079	100155248	Ssc.90015
15241380	CCDC108	coiled-coil domain containing 108	UP	0.936046	0.00256638	0.0957783	100155984	NA
15335816	FIGF	c-fos induced growth factor (vascular endothelial growth factor D)	UP	0.93245	0.0168596	0.215235	100155670	Ssc.29289
15206516	ABCA6	ATP-binding cassette, sub-family A (ABC1), member 6	UP	0.924529	0.00221163	0.0913503	100520861	Ssc.42230
15219012	EFHB	EF-hand domain family, member B	UP	0.915542	0.00476387	0.121797	100519922	Ssc.76249
15247422	PLTP	phospholipid transfer protein	UP	0.898703	4.81762e-05	0.0406815	397527	Ssc.54044
15322408	PROM1	prominin 1	UP	0.883232	0.0169838	0.2161	100511336	Ssc.60546
15325924	DRD2	dopamine receptor D2	UP	0.88028	0.0189289	0.22835	100624857	Ssc.5297
15184897	PPIL6	peptidylprolyl isomerase (cyclophilin)-like 6	UP	0.873553	0.0322271	0.291056	100157379	Ssc.5422
15236310	DPP4	dipeptidyl-peptidase 4	UP	0.870387	0.0103596	0.170937	397492	Ssc.16236
15313439	AK7	adenylate kinase 7	UP	0.864121	0.0250993	0.257925	100152573	Ssc.99990
15278233	CSMD3	CUB and Sushi multiple domains 3	UP	0.860582	0.0141911	0.199113	---	Ssc.38571
15206569	LOC100522273	protein FAM20A-like	UP	0.857588	0.000332756	0.0485772	100522273	Ssc.44171
15301915	LRRC36	leucine rich repeat containing 36	UP	0.854793	0.00436152	0.117478	100524316	Ssc.80410
15237798	TUBA1A	tubulin, alpha 1a	UP	0.844698	0.0065877	0.137988	100158003	Ssc.58464
15218321	ABI3BP	ABI family, member 3 (NESH) binding protein	UP	0.844025	0.00627866	0.135065	100154641	Ssc.100521
15325793	LOC100513750	UPF0722 protein C11orf88 homolog	UP	0.843924	0.00821572	0.153839	100513750	Ssc.62187
15205055	LOC100152625	potassium channel regulatory protein-like	UP	0.831211	0.0288762	0.276394	100152625	NA
15217306	LOC100519624	transmembrane protein 212-like	UP	0.830584	0.0130925	0.192436	100519624	Ssc.39989
15250897	SLC13A1	solute carrier family 13 (sodium/sulfate symporters), member 1	UP	0.826491	0.00258602	0.0958431	100513574	Ssc.89131
15278143	ENPP2	ectonucleotide pyrophosphatase/phosphodiesterase 2	UP	0.826015	0.000201035	0.0412711	503658	Ssc.5142
15221696	LOC100517558	WD repeat-containing protein 49-like	UP	0.825255	0.0366239	0.309978	100517558	NA
15316265	ENPP5	ectonucleotide pyrophosphatase/phosphodiesterase 5 (putative)	UP	0.822481	0.0346882	0.301672	100153376	Ssc.95531
15295774	HYDIN	HYDIN, axonemal central pair apparatus protein	UP	0.819964	0.0288039	0.27639	100513208	NA
15236253	LOC100622105	secretory phospholipase A2 receptor-like	UP	0.817716	0.000173301	0.0408323	100622105	Ssc.100787
15284003	LOC100521620	hydroxyacid-oxoacid transhydrogenase, mitochondrial-like	UP	0.815941	7.5078e-05	0.0406815	100521620	Ssc.48093
15326808	LOC100525884	dimethylaniline monooxygenase [N-oxide-forming] 2-like	UP	0.815008	0.00620686	0.134755	100525884	Ssc.87589
15242435	PDZD2	PDZ domain containing 2	UP	0.80824	6.26031e-05	0.0406815	100525132	NA
15233111	FRMPD2	FERM and PDZ domain containing 2	UP	0.800169	0.0126842	0.189481	100524830	Ssc.76770
15208269	ANKFN1	ankyrin-repeat and fibronectin type III domain containing 1	UP	0.784257	0.0293675	0.278722	100525181	NA
15220032	CDHR4	cadherin-related family member 4	UP	0.780034	0.00539293	0.127772	100513757	Ssc.29732
15199982	EPHX1	epoxide hydrolase 1, microsomal (xenobiotic)	UP	0.777736	0.000679059	0.0583657	397639	Ssc.53710
15321615	LOC100524326	beta-mannosidase-like	UP	0.77217	0.000249019	0.0432997	100524326	Ssc.101109
15202830	LOC100516752	MAGUK p55 subfamily member 7-like	UP	0.771451	0.00289866	0.101714	100516752	Ssc.14264
15183432	LOC100157427	nesprin-1-like	UP	0.764999	0.000642941	0.0583657	100157427	Ssc.30706
15331706	CD36	CD36 molecule (thrombospondin receptor)	UP	0.763507	0.00991002	0.166766	733702	Ssc.55302
15306548	ANGPTL3	angiopoietin-like 3	UP	0.761733	0.0148387	0.202842	445466	Ssc.17995
15315796	KIF6	kinesin family member 6	UP	0.757959	0.00631057	0.135144	100514850	NA
15270756	LOC100524250	dynein heavy chain 6, axonemal-like	UP	0.751297	0.035968	0.307122	100524250	NA
15304681	FHAD1	forkhead-associated (FHA) phosphopeptide binding domain 1	UP	0.749011	0.00799532	0.15184	100627409	Ssc.76814
15274045	VWA3A	von Willebrand factor A domain containing 3A	UP	0.746789	0.0218417	0.242708	100524076	Ssc.49342
15309840	GNMT	glycine N-methyltransferase	UP	0.744045	0.0368855	0.31138	397444	Ssc.16163
15192821	SLC35F1	solute carrier family 35, member F1	UP	0.740145	0.0225791	0.246322	100522582	NA
15330204	EXPH5	exophilin 5	UP	0.738699	0.0270207	0.268299	100513368	Ssc.6877
15192662	LAMA2	laminin, alpha 2	UP	0.734983	0.000489695	0.0541499	100154420	Ssc.101166
15220507	FAM107A	family with sequence similarity 107, member A	UP	0.731462	0.00742861	0.14737	100516512	Ssc.5963
15241884	LOC100515512	IQ and AAA domain-containing protein 1-like	UP	0.730643	0.0142553	0.19972	100515512	Ssc.45633
15197716	FAM166B	family with sequence similarity 166, member B	UP	0.727655	0.0249009	0.256714	100156839	Ssc.28528
15310463	C7H15orf26	uncharacterized protein C15orf26	UP	0.72515	0.0262046	0.264313	100156420	Ssc.39854
15299866	GREB1L	growth regulation by estrogen in breast cancer-like	UP	0.723553	0.030632	0.284925	100524319	Ssc.101768
15217667	APOD	apolipoprotein D	UP	0.722997	0.0475111	0.349969	100157318	Ssc.5364
15321560	LOC100519672	dickkopf-related protein 2-like	UP	0.722664	0.0244961	0.255515	100519672	Ssc.11152
15313771	PAQR8	progestin and adipoQ receptor family member VIII	UP	0.720466	0.0141298	0.198837	396559	Ssc.2599
15191870	LOC100626248	protein unc-93 homolog A-like	UP	0.718745	0.0137468	0.196691	100626248	Ssc.82062
15250913	LOC100513769	taste receptor type 2 member 16-like	UP	0.715597	0.00966789	0.165732	100513769	NA
15228365	LOC100152602	coiled-coil domain-containing protein 147-like	UP	0.713418	0.0288588	0.276394	100152602	Ssc.99836
15304960	LOC100514294	UBX domain-containing protein 10-like	UP	0.712473	0.00439569	0.117735	100514294	Ssc.12920
15310873	LOC100156276	WD repeat-containing protein 93-like	UP	0.710975	0.00082863	0.062639	100156276	Ssc.40641
15302053	CCDC113	coiled-coil domain containing 113	UP	0.706724	0.00576764	0.131938	100512660	Ssc.50028
15224103	LOC100739692	UDP-GlcNAc:betaGal beta-1,3-N-acetylglucosaminyltransferase 4-like	UP	0.702588	0.00422941	0.116164	100739692	Ssc.39998
15221624	P2Y12R	purinergic receptor P2Y12	UP	0.695251	0.0282468	0.274117	503659	Ssc.8449
15238958	LRP2BP	LRP2 binding protein	UP	0.690235	0.000115343	0.0408323	100155710	Ssc.31875
15306337	LOC100627751	serine/threonine-protein kinase TNNI3K-like	UP	0.689935	0.00215554	0.0909989	100627751	NA
15214671	LOC396710	retinoic acid receptor beta	UP	0.688955	0.0151493	0.205823	396710	Ssc.32212
15292180	LOC100154759	homeobox protein Hox-C4-like	UP	0.687137	0.000332057	0.0485772	100154759	NA
15235427	LOC100737074	primary ciliary dyskinesia protein 1-like	UP	0.684093	0.0221442	0.244252	100737074	NA
15247711	C17H20orf85	chromosome 20 open reading frame 85 ortholog	UP	0.682796	0.0356088	0.305157	100144513	Ssc.39814
15184950	LOC100623109	UPF0731 protein C6orf225 homolog	UP	0.675079	0.00137588	0.0784074	100623109	Ssc.47182
15228709	ENO4	enolase family member 4	UP	0.670994	0.0284804	0.27518	100158218	Ssc.18068
15217452	KLHL24	kelch-like 24 (Drosophila)	UP	0.670087	0.00479081	0.122159	100513048	Ssc.92180
15284634	LOC100153656	kelch/ankyrin repeat containing cyclin A1 interacting protein	UP	0.668892	0.000560874	0.0558653	100153656	Ssc.11855
15278361	NCALD	neurocalcin delta	UP	0.66603	0.00933915	0.162988	100156785	Ssc.31891
15333271	CDKL5	cyclin-dependent kinase-like 5	UP	0.66051	0.0014028	0.0784074	100623797	Ssc.13236
15194132	LOC100152360	coiled-coil domain-containing protein 68-like	UP	0.658771	0.0237725	0.252009	100152360	NA
15183602	LOC100155164	calpain-7-like protein-like	UP	0.658655	0.0188034	0.227592	100155164	NA
15252978	BMPER	BMP binding endothelial regulator	UP	0.656672	0.000178328	0.0408323	100525197	Ssc.32336
15297335	LOC100516675	hypoxia-inducible factor 3-alpha-like	UP	0.653948	0.0238455	0.252321	100516675	NA
15283841	LY96	lymphocyte antigen 96	UP	0.652065	0.0165282	0.21338	100125555	Ssc.25550
15235735	C15H4orf47	chromosome 4 open reading frame 47	UP	0.651124	0.0066529	0.138746	100154862	Ssc.12597
15255182	DCDC5	doublecortin domain containing 5	UP	0.651044	0.00361685	0.110317	100517025	NA
15186351	DUOX2	dual oxidase 2	UP	0.647666	0.00262737	0.096892	397060	Ssc.33
15266725	FSTL4	follistatin-like 4	UP	0.638438	0.0340307	0.29937	100525565	NA
15188847	FREM1	FRAS1 related extracellular matrix 1	UP	0.636946	0.00120796	0.0759903	100514332	NA
15214342	DNAH9	dynein, axonemal, heavy chain 9	UP	0.636341	0.0177899	0.221178	100518397	Ssc.96983
15187560	LOC100510995	collagen and calcium-binding EGF domain-containing protein 1-like	UP	0.635435	0.0024968	0.0947397	100510995	NA
15219047	C-ERBA-B1	thyroid hormone receptor beta 1 (c-erbA-beta 1)	UP	0.632076	0.0182315	0.223643	396776	Ssc.16030
15232725	TTC18	tetratricopeptide repeat domain 18	UP	0.631196	0.0370683	0.312004	100516698	Ssc.99902
15246999	NNAT	neuronatin	UP	0.629459	0.0063496	0.135273	449004	Ssc.3850
15191383	LOC100151892	Rsb-66 protein	UP	0.628598	0.0120742	0.184726	100151892	Ssc.42262
15237973	PID1	phosphotyrosine interaction domain containing 1	UP	0.627679	0.0125727	0.189391	100302508	Ssc.32057
15289071	BHLHE41	basic helix-loop-helix family, member e41	UP	0.625506	0.00256653	0.0957783	100626912	Ssc.97342
15332784	ZPBP	zona pellucida binding protein	UP	0.619379	0.000131957	0.0408323	397194	Ssc.312
15319265	LOC100513936	mitochondrial carnitine/acylcarnitine carrier protein CACL-like	UP	0.617148	0.001775	0.0852897	100513936	Ssc.82023
15222343	LOC100154779	AMY-1-associating protein expressed in testis 1-like	UP	0.616382	0.0426242	0.331586	100154779	Ssc.3456
15301095	TCTEX1D4	Tctex1 domain containing 4	UP	0.614581	0.00030823	0.0467825	606747	Ssc.57259
15197296	PDCD1LG2	programmed cell death 1 ligand 2	UP	0.612774	0.0080528	0.152426	574057	Ssc.48075
15327424	IL6	interleukin 6 (interferon, beta 2)	UP	0.611442	0.0269572	0.267947	399500	Ssc.62
15262783	LOC100523718	lysoplasmalogenase-like protein TMEM86A-like	UP	0.610392	0.000299036	0.0464941	100523718	Ssc.17965
15277841	LRRC6	leucine rich repeat containing 6	UP	0.609737	0.0499462	0.359222	100152481	Ssc.24812
15224089	LOC100152887	leucine-rich repeat-containing protein 43-like	UP	0.608568	0.00544245	0.128179	100152887	Ssc.96655
15337533	LOC100151894	zinc finger matrin-type protein 1-like	UP	0.607593	0.00301912	0.103658	100151894	Ssc.50830
15185866	MIR628	microRNA mir-628	UP	0.606131	0.00347472	0.108935	100498795	NA
15248439	LOC100511052	ankyrin repeat-containing protein C20orf12-like	UP	0.603299	0.00040195	0.0518482	100511052	Ssc.7043
15229495	PEBP4	phosphatidylethanolamine-binding protein 4	UP	0.600056	0.015967	0.210008	100302365	Ssc.18340
15223323	ADAMDEC1	ADAM-like, decysin 1	UP	0.598939	0.0311334	0.287572	100517917	Ssc.48531
15192571	ENPP1	ectonucleotide pyrophosphatase/phosphodiesterase 1	UP	0.591566	0.00550256	0.129118	100037271	Ssc.4913
15209846	WDR16	WD repeat domain 16	UP	0.590811	0.0126905	0.189481	100516337	Ssc.40582
15321573	LOC100521810	CXXC-type zinc finger protein 4-like	UP	0.582006	0.00358024	0.109901	100521810	NA
15301488	CDH13	cadherin 13, H-cadherin (heart)	UP	0.577647	0.0140607	0.198447	100126163	Ssc.12939
15211009	ACE	angiotensin I converting enzyme (peptidyl-dipeptidase A) 1	UP	0.577626	0.00352978	0.109675	613133	Ssc.25769
15241132	LOC100525789	receptor tyrosine-protein kinase erbB-4-like	UP	0.576461	0.00185345	0.0856167	100525789	NA
15299375	PTPRU	protein tyrosine phosphatase, receptor type, U	UP	0.574616	0.00453773	0.119758	100515955	Ssc.6396
15233062	LOC100518337	anthrax toxin receptor-like	UP	0.570629	0.00022286	0.0416451	100518337	Ssc.24780
15316211	LOC100156326	T-complex-associated testis-expressed protein 1-like	UP	0.569408	0.0079182	0.150923	100156326	Ssc.78482
15289703	SCNN1A	sodium channel, non-voltage-gated 1 alpha subunit	UP	0.568251	0.0350381	0.303943	396608	Ssc.18459
15280755	SELENBP1	selenium binding protein 1	UP	0.565593	0.000149724	0.0408323	100152724	Ssc.20883
15238786	LOC100521408	primary ciliary dyskinesia protein 1-like	UP	0.563664	0.0130116	0.191854	100521408	Ssc.92165
15205455	SLITRK6	SLIT and NTRK-like family, member 6	UP	0.563145	0.0215911	0.241409	100153917	NA
15232327	SLC16A9	solute carrier family 16, member 9 (monocarboxylic acid transporter 9)	UP	0.562241	0.0433427	0.333941	100155871	Ssc.45379
15310735	CCDC37	coiled-coil domain containing 37	UP	0.561168	0.00788298	0.150923	100155072	NA
15215055	CCDC13	coiled-coil domain containing 13	UP	0.560029	0.0324021	0.291056	100153739	NA
15333536	LOC100623926	transmembrane gamma-carboxyglutamic acid protein 1-like	UP	0.559663	0.0158805	0.209447	100623926	Ssc.41067
15185767	ADAM10	ADAM metallopeptidase domain 10	UP	0.557539	0.00054138	0.055363	---	NA
15229068	LOC100153851	fibronectin type 3 and ankyrin repeat domains protein 1-like	UP	0.553614	0.0470267	0.348311	100153851	NA
15215866	CACNA1D	calcium channel, voltage-dependent, L type, alpha 1D subunit	UP	0.552292	0.032064	0.290612	100511102	Ssc.44037
15244815	LOC100523409	UPF0474 protein C5orf41-like	UP	0.551642	0.00078813	0.0613539	100523409	NA
15252996	BBS9	Bardet-Biedl syndrome 9	UP	0.551474	0.00399795	0.113308	100525726	Ssc.3254
15221807	LOC100525008	coiled-coil domain-containing protein 39-like	UP	0.549405	0.0481087	0.351805	100525008	Ssc.41132
15322131	C8H4orf48	chromosome 8 open reading frame, human C4orf48	UP	0.54885	0.0060552	0.134056	100515739	Ssc.57300
15234480	ABLIM1	actin binding LIM protein 1	UP	0.548653	0.00532079	0.127108	100154343	Ssc.18510
15185705	RORA	RAR-related orphan receptor A	UP	0.546948	0.00107993	0.0723919	100156637	Ssc.76359
15203098	CELF2	CUGBP, Elav-like family member 2	UP	0.545934	0.00444298	0.118339	100737017	Ssc.31222
15313546	RAGE	MOK protein kinase	UP	0.545328	0.000616854	0.057669	100520316	Ssc.28430
15190541	LOC100154489	WD repeat-containing protein 38-like	UP	0.544859	0.0176149	0.220031	100154489	Ssc.71780
15197550	TMC1	transmembrane channel-like 1	UP	0.544587	0.00722686	0.14487	100516949	NA
15223463	PTK2B	PTK2B protein tyrosine kinase 2 beta	UP	0.544466	0.0132159	0.193237	100157507	Ssc.54619
15325367	CCDC81	coiled-coil domain containing 81	UP	0.544138	0.0223484	0.245545	100521208	NA
15267530	LOC100517579	olfactory receptor 4C46-like	UP	0.542537	0.00161823	0.082033	100517579	NA
15239492	CD302	CD302 molecule	UP	0.542154	7.03917e-05	0.0406815	100126280	Ssc.82887
15234694	FGFR2	fibroblast growth factor receptor 2	UP	0.541842	0.0179658	0.221806	396762	Ssc.52337
15251216	INMT	indolethylamine N-methyltransferase	UP	0.540498	0.044411	0.338373	100512997	Ssc.13938
15279197	PLAG1	pleiomorphic adenoma gene 1	UP	0.534437	0.0109646	0.175178	100154905	NA
15246517	LOC100739146	probable tubulin polyglutamylase TTLL9-like	UP	0.533411	0.0300929	0.282244	100739146	NA
15261726	LOC100524972	membrane-spanning 4-domains subfamily A member 6E-like	UP	0.528324	0.0298917	0.281448	100524972	Ssc.30194
15209066	EFCAB5	EF-hand calcium binding domain 5	UP	0.526901	0.00194068	0.0874376	100520864	Ssc.100528
15242531	SPEF2	sperm flagellar 2	UP	0.526262	0.0144713	0.201126	733620	Ssc.59894
15296819	CATSPERG	catsper channel auxiliary subunit gamma	UP	0.524372	0.000576487	0.0566593	100516914	Ssc.6367
15248626	SPEF1	sperm flagellar 1	UP	0.523748	0.014314	0.200103	100337683	Ssc.5565
15230752	LOC100156224	transmembrane protein 116-like	UP	0.523008	0.0207923	0.237569	100156224	NA
15260885	CTSF	cathepsin F	UP	0.522365	0.00902689	0.160139	100520004	Ssc.3791
15338680	RENBP	renin binding protein	UP	0.521338	0.000172815	0.0408323	396934	Ssc.14533
15278523	LOC100157451	tumor protein p53-inducible nuclear protein 1-like	UP	0.521108	0.0192137	0.22996	100157451	Ssc.46689
15219438	HHATL	hedgehog acyltransferase-like	UP	0.520547	0.000620884	0.057669	100523865	NA
15293264	C5H12orf35	chromosome 12 open reading frame 35	UP	0.519768	0.00432103	0.11717	100511327	Ssc.24421
15251143	AOAH	acyloxyacyl hydrolase (neutrophil)	UP	0.519563	0.0058913	0.133091	100522290	Ssc.14028
15335314	MTM1	myotubularin 1	UP	0.517268	0.000824859	0.062639	100516892	Ssc.96993
15283811	CRISPLD1	cysteine-rich secretory protein LCCL domain containing 1	UP	0.514626	0.0049829	0.124403	100152961	Ssc.85904
15253127	C18H7orf41	chromosome 7 open reading frame 41 ortholog	UP	0.512647	0.00128187	0.0784074	100513191	Ssc.4808
15312214	LOC100514909	olfactory receptor 4F15-like	UP	0.511058	0.0262617	0.26454	100514909	NA
15211437	EZH1	enhancer of zeste homolog 1 (Drosophila)	UP	0.510965	0.00224383	0.0916166	100518394	Ssc.34986
15221598	ANKUB1	ankyrin repeat and ubiquitin domain containing 1	UP	0.510815	0.0126348	0.189481	100523093	Ssc.94966
15289381	GABARAPL1	GABA(A) receptor-associated protein like 1	UP	0.510486	0.000452594	0.0521411	100462751	Ssc.81917
15331306	LOC100519264	EF-hand calcium-binding domain-containing protein 1-like	UP	0.507321	0.00625259	0.134933	100519264	NA
15279286	LOC100156382	EF-hand calcium-binding domain-containing protein 1-like	UP	0.5073	0.0110429	0.17599	100156382	Ssc.63818
15335743	ARHGAP6	Rho GTPase activating protein 6	UP	0.506546	0.00789337	0.150923	100524780	Ssc.98408
15318517	LOC100514300	latent-transforming growth factor beta-binding protein 2-like	UP	0.50493	6.27755e-05	0.0406815	100514300	NA
15223347	LOC100157954	disintegrin and metalloproteinase domain-containing protein 7-like	UP	0.504496	0.0104829	0.171346	100157954	Ssc.83759
15240971	LOC100621831	putative malate dehydrogenase 1B-like	UP	0.502802	0.0405475	0.32304	100621831	Ssc.88311
15295976	TSNAXIP1	translin-associated factor X interacting protein 1	UP	0.502076	0.0452294	0.3413	100520430	Ssc.11259
15229543	STC1	stanniocalcin 1	UP	0.501619	0.0327764	0.293866	100125345	Ssc.15105
15230453	HVCN1	hydrogen voltage-gated channel 1	UP	0.501319	0.00527632	0.126924	100152115	Ssc.39393
15186458	FRMD5	FERM domain containing 5	UP	0.500635	0.0385971	0.317462	---	NA
15231491	LOC100157115	Rhabdoid tumor deletion region gene 1	UP	0.500128	0.0315241	0.288039	100157115	Ssc.30913
15229312	AUH	AU RNA binding protein/enoyl-CoA hydratase	UP	0.49966	0.00872373	0.158135	100155020	Ssc.12622
15210313	CCDC40	coiled-coil domain containing 40	UP	0.4994	0.00268174	0.0980169	100514181	Ssc.93243
15289588	LOC100155745	Leucine rich repeat containing 23	UP	0.497299	0.0269408	0.267947	100155745	Ssc.12125
15200003	ADCK3	aarF domain containing kinase 3	UP	0.496313	0.00676071	0.140353	100511399	Ssc.82541
15239920	LOC100511231	integral membrane protein GPR155-like	UP	0.496012	0.0050687	0.125076	100511231	Ssc.94571
15227099	LOC100153077	melanopsin-like	UP	0.495176	0.0268565	0.267801	100153077	NA
15217665	LOC100737308	D-beta-hydroxybutyrate dehydrogenase, mitochondrial-like	UP	0.493813	0.0017196	0.084539	100737308	NA
15266425	SEMA6A	sema domain, transmembrane domain (TM), and cytoplasmic domain, (semaphorin) 6A	UP	0.493097	0.0151537	0.205823	100522008	Ssc.51998
15219135	EOMES	eomesodermin	UP	0.492435	0.0364203	0.309144	100524218	Ssc.39468
15297270	LOC100737582	zinc finger protein 226-like	UP	0.489724	0.00325688	0.106652	100737582	Ssc.61588
15183992	LOC100524655	putative transmembrane protein C6orf191-like	UP	0.488219	0.00868113	0.157619	100524655	Ssc.92359
15242661	EGFLAM	EGF-like, fibronectin type III and laminin G domains	UP	0.48611	0.00792337	0.150923	100518875	Ssc.24304
15307699	MYLIP	myosin regulatory light chain interacting protein	UP	0.48001	0.00835505	0.155036	100155795	Ssc.10232
15287119	LOC100524434	EF-hand calcium-binding domain-containing protein 6-like	UP	0.479774	0.0209912	0.238479	100524434	Ssc.88330
15248308	LOC100516581	1-phosphatidylinositol-4,5-bisphosphate phosphodiesterase beta-4-like	UP	0.475278	0.045224	0.3413	100516581	Ssc.100159
15189987	FSD1L	fibronectin type III and SPRY domain containing 1-like	UP	0.473489	0.0183366	0.224213	100521765	NA
15258711	ARSK	arylsulfatase family, member K	UP	0.472235	0.00239487	0.0928274	100627205	Ssc.4959
15288429	RDH16	retinol dehydrogenase 16 (all-trans)	UP	0.472167	0.00321266	0.106286	100511633	Ssc.79444
15240816	CLK1	CDC-like kinase 1	UP	0.472075	0.00530965	0.127108	100141471	Ssc.10998
15334016	VSIG4	V-set and immunoglobulin domain containing 4	UP	0.471768	0.0382791	0.315811	100156239	Ssc.16640
15242703	GHR	growth hormone receptor	UP	0.471143	0.0142106	0.19924	397488	Ssc.93799
15287686	MTERFD3	MTERF domain containing 3	UP	0.470163	0.00606856	0.134056	100152022	NA
15215819	ITIH3	inter-alpha-trypsin inhibitor heavy chain 3	UP	0.47014	0.0365179	0.30972	100157235	Ssc.53907
15324667	BMP3	bone morphogenetic protein 3	UP	0.469273	0.00943878	0.164098	100512974	Ssc.33398
15311872	SLC7A7	solute carrier family 7 (amino acid transporter light chain, y+L system), member 7	UP	0.467989	0.00973417	0.166021	100037972	Ssc.3715
15224990	SGSM1	small G protein signaling modulator 1	UP	0.467524	0.0143762	0.200434	100152606	NA
15231405	PIK3IP1	phosphoinositide-3-kinase interacting protein 1	UP	0.467187	0.0118777	0.183711	100155147	Ssc.48426
15336193	LOC100621107	X-linked retinitis pigmentosa GTPase regulator-like	UP	0.464921	0.022423	0.245545	100621107	Ssc.97873
15279889	LOC100520241	olfactory receptor 10J1-like	UP	0.463372	0.00388929	0.112032	100520241	NA
15219583	LOC100516109	tumor necrosis factor receptor superfamily member 16-like	UP	0.462761	0.000153931	0.0408323	100516109	Ssc.19199
15237276	C-FLIP	cellular FLICE-like inhibitory protein	UP	0.461961	0.00130196	0.0784074	414381	Ssc.9544
15202582	ZNF438	zinc finger protein 438	UP	0.461862	0.00105059	0.0719716	100519167	Ssc.93822
15334525	LOC100523039	G-protein coupled receptor-associated sorting protein 1-like	UP	0.461439	0.0298339	0.281448	100523039	Ssc.2494
15208041	MYCBPAP	MYCBP associated protein	UP	0.461358	0.0131115	0.192436	100513622	Ssc.96845
15328571	MIR29C	microRNA mir-29c	UP	0.458602	0.0199698	0.23444	100316569	NA
15277323	PQLC3	PQ loop repeat containing 3	UP	0.458417	0.0159028	0.209597	100525694	Ssc.54505
15250367	LOC100513325	protein LCHN-like	UP	0.456093	0.0132491	0.193268	100513325	Ssc.97787
15335995	SH3KBP1	SH3-domain kinase binding protein 1	UP	0.455391	0.0166325	0.213764	100522530	Ssc.99258
15188143	PYGL	phosphorylase, glycogen, liver	UP	0.455295	0.00952459	0.16477	100141306	Ssc.1104
15257656	ARRDC2	arrestin domain containing 2	UP	0.455151	0.00127809	0.0784074	100519298	Ssc.41296
15275411	IL-18RA	interleukin-18 receptor alpha chain	UP	0.454319	0.0420799	0.329694	397179	Ssc.15792
15266302	LOC100513721	ephrin-A5-like	UP	0.45269	0.0380413	0.315342	100513721	NA
15278516	LOC100153417	uncharacterized protein C8orf37 homolog	UP	0.449003	0.00292303	0.102058	100153417	Ssc.57775
15294682	APLP2	amyloid beta (A4) precursor-like protein 2	UP	0.447157	0.00253504	0.0954331	100190991	Ssc.96439
15232346	ANK3	ankyrin 3, node of Ranvier (ankyrin G)	UP	0.446787	0.00219559	0.0910814	100154687	Ssc.101280
15277172	LOC100738909	UPF0638 protein B-like	UP	0.445669	0.0356314	0.305157	100738909	NA
15210459	FOXJ1	forkhead box J1	UP	0.444015	0.0342358	0.300195	100623071	NA
15250027	CTSZ	cathepsin Z	UP	0.443929	0.0102384	0.16981	100141405	Ssc.16769
15336469	CFP	complement factor properdin	UP	0.443018	0.00686455	0.141616	100522293	Ssc.27474
15213567	LOC100521293	F-box only protein 39-like	UP	0.440695	0.0147923	0.202352	100521293	Ssc.51335
15218934	HACL1	2-hydroxyacyl-CoA lyase 1	UP	0.440318	0.0208479	0.237885	100518218	Ssc.23413
15293750	LOC100622915	natural killer cells antigen CD94-like	UP	0.439305	0.0118027	0.182914	100622915	NA
15275854	WDR54	WD repeat domain 54	UP	0.438538	0.0165357	0.21338	100513590	Ssc.15447
15289301	LOC100154902	taste receptor type 2 member 20-like	UP	0.435386	0.000605685	0.057669	100154902	NA
15214681	LOC100524044	sodium bicarbonate cotransporter 3-like	UP	0.43514	0.031888	0.289979	100524044	Ssc.100523
15287488	C22orf23	UPF0193 protein EVG1	UP	0.434494	0.0393054	0.319556	100155721	Ssc.31986
15186328	GATM	glycine amidinotransferase (L-arginine:glycine amidinotransferase)	UP	0.433978	0.010744	0.173099	100126844	Ssc.57420
15257823	LPAR2	lysophosphatidic acid receptor 2	UP	0.432459	0.00526714	0.126924	100038015	Ssc.25089
15301246	LOC100737218	zinc finger protein 850-like	UP	0.431696	0.0330353	0.295218	100737218	NA
15300378	LRRIQ3	leucine-rich repeats and IQ motif containing 3	UP	0.431547	0.00263965	0.096892	733655	Ssc.17892
15224616	IQCD	IQ motif containing D	UP	0.431294	0.0402606	0.321882	100525308	Ssc.43908
15317325	AP4S1	adaptor-related protein complex 4, sigma 1 subunit	UP	0.430119	0.00055004	0.055363	100154615	Ssc.85301
15294853	LOC100738994	transcription factor Spi-C-like	UP	0.429124	0.0277032	0.27169	100738994	NA
15213912	LOC100522212	sodium/potassium-transporting ATPase subunit beta-2-like	UP	0.428751	0.00218389	0.091079	100522212	NA
15334204	LOC100738799	monocarboxylate transporter 8-like	UP	0.428536	0.00416357	0.116164	100738799	Ssc.50375
15307848	ALDH5A1	aldehyde dehydrogenase 5 family, member A1	UP	0.428194	0.00635817	0.135273	100157072	Ssc.27232
15226685	CDH23	cadherin-related 23	UP	0.428032	0.0118981	0.183796	100157198	Ssc.71886
15332651	PPP2R5A	protein phosphatase 2, regulatory subunit B', alpha	UP	0.424483	0.000891927	0.0656047	100101925	Ssc.12282
15227389	SGMS1	sphingomyelin synthase 1	UP	0.423234	0.000509769	0.0545447	100037303	Ssc.91630
15229171	LOC100155758	rCG64403	UP	0.421756	0.0070377	0.143096	100155758	Ssc.76683
15222161	BDH1	3-hydroxybutyrate dehydrogenase, type 1	UP	0.420672	0.00646649	0.136496	100155725	Ssc.71649
15321760	ABCG2	ATP-binding cassette, sub-family G (WHITE), member 2	UP	0.419541	0.0343446	0.300436	397073	Ssc.64
15307381	ZNF671	zinc finger protein 671	UP	0.419241	0.000266097	0.0432997	100518379	NA
15249150	MYH7B	myosin, heavy chain 7B, cardiac muscle, beta	UP	0.419062	0.00433715	0.11717	100157870	Ssc.100930
15193048	TBX18	T-box 18	UP	0.417249	0.0111067	0.176636	100152747	Ssc.95750
15333931	LOC100739016	RIB43A-like with coiled-coils protein 1-like	UP	0.416916	0.0156843	0.208217	100739016	Ssc.100483
15320858	LOC100525706	probable bifunctional methylenetetrahydrofolate dehydrogenase/cyclohydrolase 2-like	UP	0.416885	0.0020425	0.0897461	100525706	NA
15183742	LOC100154647	ubiquitin-conjugating enzyme E2 N-like	UP	0.416715	0.0153451	0.206741	100154647	Ssc.95516
15295137	KITLG	KIT ligand	UP	0.416234	0.0128682	0.191271	397509	Ssc.16301
15325135	DNAJB13	DnaJ (Hsp40) homolog, subfamily B, member 13	UP	0.416071	0.0319686	0.290044	100499566	Ssc.39280
15331580	LOC100518983	rap guanine nucleotide exchange factor 5-like	UP	0.415157	0.0143996	0.200527	100518983	Ssc.78009
15211823	LOC100516641	receptor tyrosine-protein kinase erbB-2-like	UP	0.414796	0.00103415	0.0713975	100516641	Ssc.101633
15279559	LOC100152373	protein CREG1-like	UP	0.414752	0.00134673	0.0784074	100152373	Ssc.95982
15222568	LOC100522163	putative protein FAM172B-like	UP	0.414103	0.00437829	0.117599	100522163	Ssc.99246
15225873	ERO1LB	ERO1-like beta (S. cerevisiae)	UP	0.413951	0.0192961	0.230316	---	Ssc.10859
15204774	SLC46A3	solute carrier family 46, member 3	UP	0.413224	0.0428073	0.331927	100154155	Ssc.23758
15316686	TM6SF1	transmembrane 6 superfamily member 1	UP	0.413098	0.00390968	0.112032	100155238	Ssc.25535
15284831	IFI16	interferon, gamma-inducible protein 16	UP	0.412621	0.0314276	0.287855	100156073	Ssc.56942
15199048	LOC100521423	adenylate kinase isoenzyme 1-like	UP	0.412297	0.0286726	0.275997	100521423	Ssc.17611
15233271	LOC100512136	transmembrane protein 72-like	UP	0.411713	0.0355305	0.305139	100512136	NA
15334749	ALG13	asparagine-linked glycosylation 13 homolog (S. cerevisiae)	UP	0.411693	0.000665993	0.0583657	100523348	Ssc.9489
15316524	DNAJA4	DnaJ (Hsp40) homolog, subfamily A, member 4	UP	0.410644	0.0480763	0.351805	397613	Ssc.17243
15337564	BHLHB9	basic helix-loop-helix domain containing, class B, 9	UP	0.40945	0.0233598	0.250131	100523224	Ssc.75413
15198787	LOC396792	olfactory receptor	UP	0.409022	0.0303694	0.283671	396792	Ssc.16068
15273197	KPNA7	karyopherin alpha 7 (importin alpha 8)	UP	0.40813	0.0365205	0.30972	100302505	Ssc.49527
15329105	LOC100524754	olfactory receptor 52B4-like	UP	0.407971	0.0124092	0.188046	100524754	NA
15318469	ALDH6A1	aldehyde dehydrogenase 6 family, member A1	UP	0.406208	0.0129726	0.191854	100153301	Ssc.32192
15272154	SPDYA	speedy homolog A (Xenopus laevis)	UP	0.405822	0.00128348	0.0784074	574061	Ssc.59660
15317689	LOC100156740	olfactory receptor 6C4-like	UP	0.405352	0.000230265	0.0423423	100156740	NA
15280890	CTSK	cathepsin K	UP	0.404963	0.0117435	0.182588	397569	Ssc.1020
15281787	SORT1	sortilin 1	UP	0.404796	0.0205618	0.23674	100157862	Ssc.12492
15290063	LOC396897	apomucin	UP	0.404626	0.0107019	0.173003	396897	Ssc.14474
15274280	LOC100739825	epithelial membrane protein 2-like	UP	0.404593	0.0467615	0.346884	100739825	NA
15251076	DOCK4	dedicator of cytokinesis 4	UP	0.402641	0.0422845	0.3306	100520706	Ssc.100686
15332417	NPL	N-acetylneuraminate pyruvate lyase (dihydrodipicolinate synthase)	UP	0.402256	0.0339497	0.29937	397141	Ssc.9331
15291428	DMC1	DMC1 dosage suppressor of mck1 homolog, meiosis-specific homologous recombination (yeast)	UP	0.400684	0.00693282	0.142104	100522866	Ssc.88612
15230299	MLXIP	MLX interacting protein	UP	0.40043	0.00976118	0.166021	100156510	NA
15209992	LOC100522896	tektin-3-like	UP	0.399767	0.0157474	0.20841	100522896	Ssc.92613
15305673	LOC100626636	gap junction alpha-9 protein-like	UP	0.399356	0.0323608	0.291056	100626636	NA
15328031	RASAL2	RAS protein activator like 2	UP	0.399304	0.0132368	0.193237	100522392	Ssc.12938
15316310	GPR116	G protein-coupled receptor 116	UP	0.399103	0.00433026	0.11717	100152930	Ssc.66685
15220491	ACOX2	acyl-CoA oxidase 2, branched chain	UP	0.399016	0.00821002	0.153839	100516877	Ssc.12904
15330017	CCDC82	coiled-coil domain containing 82	UP	0.398194	0.0387794	0.317746	100518852	Ssc.101423
15321188	RNF150	ring finger protein 150	UP	0.397948	0.0281862	0.274038	100624789	NA
15313760	LOC100524156	olfactory receptor 11H12-like	UP	0.39726	0.0127175	0.189563	100524156	NA
15274515	DNASE1	deoxyribonuclease I	UP	0.397234	0.00284521	0.101186	397051	Ssc.9
15325736	KBTBD3	kelch repeat and BTB (POZ) domain containing 3	UP	0.396828	0.000164689	0.0408323	100524698	Ssc.43641
15278777	HEY1	hairy/enhancer-of-split related with YRPW motif 1	UP	0.396695	0.0359858	0.307122	100157952	Ssc.95897
15316515	WDR61	WD repeat domain 61	UP	0.396222	0.00152723	0.0801792	100153204	Ssc.44512
15220388	CHDH	choline dehydrogenase	UP	0.395714	0.0481041	0.351805	100151982	Ssc.49492
15271880	LOC100519139	MORN repeat-containing protein 2-like	UP	0.394946	0.0405182	0.32304	100519139	NA
15310586	CPEB1	cytoplasmic polyadenylation element binding protein 1	UP	0.394581	0.00967144	0.165732	100048944	Ssc.31440
15275472	NPAS2	neuronal PAS domain protein 2	UP	0.394125	0.0273918	0.269465	100521893	Ssc.96503
15188716	IFNA1	interferon, alpha 1	UP	0.39387	0.00867575	0.157619	397686	Ssc.73586
15287707	NUAK1	NUAK family, SNF1-like kinase, 1	UP	0.388279	0.000205645	0.0412711	100523669	Ssc.81603
15277336	ATP6V1C2	ATPase, H+ transporting, lysosomal 42kDa, V1 subunit C2	UP	0.388033	0.00882024	0.159178	100512277	Ssc.14999
15269471	LOC100524368	peroxisomal 2,4-dienoyl-CoA reductase-like	UP	0.387534	0.00621462	0.134755	100524368	Ssc.3820
15260077	ARHGEF37	Rho guanine nucleotide exchange factor (GEF) 37	UP	0.386663	0.00291887	0.102058	100514827	NA
15325053	LOC100037968	phosphodiesterase 2A	UP	0.385241	0.0130386	0.192103	100037968	Ssc.100480
15224508	MED13L	mediator complex subunit 13-like	UP	0.385184	0.000264394	0.0432997	100151978	NA
15222004	BCL6	B-cell CLL/lymphoma 6	UP	0.384295	0.0335565	0.298204	100156549	Ssc.66015
15185609	LOC100624829	gamma-secretase subunit APH-1B-like	UP	0.384117	0.000515289	0.0545466	100624829	NA
15302132	LOC100515205	probable G-protein coupled receptor 114-like	UP	0.38402	0.00180177	0.0852897	100515205	NA
15196945	TEK	TEK tyrosine kinase, endothelial	UP	0.383415	0.00825507	0.154151	396729	Ssc.97568
15189108	LOC100154289	protein FAM189A2-like	UP	0.382914	0.0104291	0.171198	100154289	Ssc.24444
15209871	GLP2R	glucagon-like peptide 2 receptor	UP	0.382844	0.0472746	0.349392	100515966	Ssc.34126
15237813	LOC100524113	2-acylglycerol O-acyltransferase 1-like	UP	0.381498	0.0166135	0.213764	100524113	Ssc.62252
15321575	NHEDC2	solute carrier family 9, subfamily B (NHA2, cation proton antiporter 2), member 2	UP	0.381169	0.014107	0.198661	100522336	NA
15261503	PHEROC	pheromaxein C subunit	UP	0.380779	0.00541181	0.127772	100144470	Ssc.51869
15197946	C1H9orf156	chromosome 9 open reading frame 156 homolog	UP	0.380263	0.0198474	0.23412	100156700	Ssc.47188
15184732	LOC100738974	sex comb on midleg-like protein 4-like	UP	0.379401	0.00947485	0.164575	100738974	NA
15189384	LOC100525378	protein KIAA1045-like	UP	0.379167	0.0357043	0.305507	100525378	Ssc.93139
15194466	GCOM1	GRINL1A complex locus 1	UP	0.378507	0.0311294	0.287572	100154487	Ssc.21181
15241254	C15H2orf62	chromosome 2 open reading frame 62	UP	0.378189	0.0464	0.346082	100155612	Ssc.44617
15308538	LOC100157598	mitochondrial coiled-coil domain protein 1-like	UP	0.377908	0.0288007	0.27639	100157598	Ssc.52089
15186675	TTBK2	tau tubulin kinase 2	UP	0.37781	0.000666384	0.0583657	100511488	NA
15205313	KLF12	Kruppel-like factor 12	UP	0.377664	0.0298094	0.28138	100174955	Ssc.97867
15201171	NEBL	nebulette	UP	0.377604	0.010477	0.171346	100522395	Ssc.18610
15283268	SPAG1	sperm associated antigen 1	UP	0.377401	0.0401537	0.321566	100135664	Ssc.1367
15215108	LOC100627100	zinc finger protein 501-like	UP	0.377303	0.0185551	0.2258	100627100	Ssc.35729
15306339	FPGT	fucose-1-phosphate guanylyltransferase	UP	0.376593	0.0162004	0.211768	100513664	Ssc.26763
15203573	N4BP2L2	NEDD4 binding protein 2-like 2	UP	0.376297	0.0264109	0.265274	100152564	NA
15331322	CDK6	cyclin-dependent kinase 6	UP	0.375694	0.0332097	0.296361	100518921	Ssc.25289
15308199	LOC100158167	olfactory receptor 5V1-like	UP	0.375007	0.0175564	0.219875	100158167	NA
15335580	LOC100517259	protein p13 MTCP-1-like	UP	0.374969	0.0235605	0.251141	100517259	Ssc.56134
15292951	LRIG3	leucine-rich repeats and immunoglobulin-like domains 3	UP	0.374676	0.0353933	0.304893	100155928	Ssc.98344
15261734	LOC100525275	membrane-spanning 4-domains subfamily A member 4A-like	UP	0.373961	0.0473393	0.349534	100525275	Ssc.40201
15329679	ODZ4	teneurin transmembrane protein 4	UP	0.3727	0.0355336	0.305139	100514784	Ssc.32162
15195468	IGF1R	insulin-like growth factor 1 receptor	UP	0.372514	0.0223923	0.245545	397350	Ssc.54172
15249383	LOC100155728	bladder cancer-associated protein-like	UP	0.369772	0.00958644	0.165312	100155728	Ssc.17270
15297593	LHB	luteinizing hormone beta polypeptide	UP	0.3694	0.0304082	0.283671	397153	Ssc.15715
15274102	LOC100622606	ATP-binding cassette sub-family A member 3-like	UP	0.369179	0.0479379	0.351746	100622606	Ssc.88433
15248533	LOC100516302	cystatin-9-like	UP	0.368471	0.037897	0.314832	100516302	Ssc.19473
15254494	LOC100519643	cytochrome b ascorbate-dependent protein 3-like	UP	0.368397	0.0257557	0.262275	100519643	Ssc.1701
15184835	DDO	D-aspartate oxidase	UP	0.36709	0.0393402	0.319556	100037287	Ssc.40562
15316601	LOC100621968	aurora kinase A-like	UP	0.36533	0.0434757	0.334445	100621968	NA
15327689	HBP1	HMG-box transcription factor 1	UP	0.365069	0.0305623	0.284831	100519099	Ssc.6645
15232595	LOC100524769	protein SPATIAL-like	UP	0.364873	0.0341734	0.299785	100524769	Ssc.47219
15184755	FOXO3	forkhead box O3	UP	0.364601	0.0193017	0.230316	733621	Ssc.42672
15307600	BMP6	bone morphogenetic protein 6	UP	0.364101	0.0391004	0.318672	100155536	Ssc.66765
15247226	SERINC3	serine incorporator 3	UP	0.363641	0.000604858	0.057669	100152356	Ssc.887
15265161	LOC100037970	phosphodiesterase 4C	UP	0.363358	0.0194057	0.230937	100037970	Ssc.1290
15276682	LOC100738444	transmembrane protein 178-like	UP	0.36281	0.0240994	0.25355	100738444	Ssc.101070
15228239	LOC100151782	outcome predictor in acute leukemia 1-like	UP	0.362712	0.00963354	0.165676	100151782	Ssc.14281
15210967	MAP3K3	mitogen-activated protein kinase kinase kinase 3	UP	0.362612	0.0167629	0.214467	100513491	Ssc.5280
15185845	CCPG1	cell cycle progression 1	UP	0.362045	0.0321535	0.29101	100156919	Ssc.38983
15335862	LOC100517795	AP-1 complex subunit sigma-2-like	UP	0.361466	0.0145439	0.201459	100517795	Ssc.41375
15322402	LOC100625942	ADP-ribosyl cyclase 2-like	UP	0.3609	0.0475251	0.349969	100625942	Ssc.99668
15191628	LOC100154600	olfactory receptor 8K3-like	UP	0.360363	0.0163759	0.212465	100154600	NA
15289403	CLEC1A	C-type lectin domain family 1, member A	UP	0.359982	0.00889114	0.159656	100519486	Ssc.8620
15324759	LOC100736607	olfactory receptor 10A3-like	UP	0.357225	0.020952	0.238479	100736607	NA
15213652	GPIBA	platelet glycoprotein Ib alpha chain-like	UP	0.356801	0.0409857	0.324828	100515052	NA
15289438	KLRF1	killer cell lectin-like receptor subfamily F, member 1	UP	0.355913	0.003715	0.110952	100144592	Ssc.51690
15288450	DDIT3	DNA-damage-inducible transcript 3	UP	0.355826	0.00257403	0.0957783	100240743	Ssc.16605
15297962	LOC100519779	voltage-dependent calcium channel gamma-6 subunit-like	UP	0.355122	0.00337987	0.107254	100519779	Ssc.95545
15281896	AMY2	amylase, alpha 2B (pancreatic)	UP	0.353664	0.0193594	0.230672	397397	Ssc.94418
15264946	CPAMD8	C3 and PZP-like, alpha-2-macroglobulin domain containing 8	UP	0.353427	0.0130037	0.191854	100515128	Ssc.3558
15275156	NPHP1	nephronophthisis 1 (juvenile)	UP	0.353138	0.0209801	0.238479	100523176	Ssc.21735
15318512	NPC2	Niemann-Pick disease, type C2	UP	0.352118	0.0365576	0.309759	397410	Ssc.16778
15183086	LOC100736968	WD repeat-containing protein 27-like	UP	0.35202	0.0104173	0.171198	100736968	NA
15219188	CMTM7	CKLF-like MARVEL transmembrane domain containing 7	UP	0.34868	0.00791744	0.150923	100511961	Ssc.19252
15335810	PIGA	phosphatidylinositol glycan anchor biosynthesis, class A	UP	0.347503	0.0243682	0.255352	100156880	Ssc.8273
15210479	LOC100520449	CST complex subunit TEN1-like	UP	0.347174	0.00141038	0.0784074	100520449	Ssc.57779
15195222	DLL4	delta-like 4 (Drosophila)	UP	0.347125	0.00543495	0.12816	100152163	Ssc.27171
15294249	RAD52	RAD52 homolog (S. cerevisiae)	UP	0.346459	0.000401423	0.0518482	100141308	Ssc.19792
15280821	SEMA6C	sema domain, transmembrane domain (TM), and cytoplasmic domain, (semaphorin) 6C	UP	0.345384	0.0211778	0.239222	100153477	Ssc.11452
15307347	LOC100511388	probable exonuclease V-like	UP	0.345359	0.000232801	0.0424008	100511388	Ssc.1660
15310763	LOC100736871	myeloid-associated differentiation marker-like	UP	0.343703	0.00793515	0.150997	100736871	NA
15276695	LOC100519831	mitogen-activated protein kinase kinase kinase kinase 3-like	UP	0.342815	0.0372519	0.312221	100519831	Ssc.101483
15337604	SERPINA7	serpin peptidase inhibitor, clade A (alpha-1 antiproteinase, antitrypsin), member 7	UP	0.341608	0.0316524	0.288772	397125	Ssc.212
15313162	SPATA7	spermatogenesis associated 7	UP	0.341475	0.000413876	0.0521411	100153278	Ssc.47149
15298454	KIF1B	kinesin family member 1B	UP	0.341297	0.00240038	0.0928274	100525927	Ssc.100199
15197310	JAK2	Janus kinase 2	UP	0.340742	0.0341552	0.299785	397201	Ssc.324
15246903	EPB41L1	erythrocyte membrane protein band 4.1-like 1	UP	0.340246	0.00630771	0.135144	100156952	Ssc.101761
15215169	PTH1R	parathyroid hormone 1 receptor	UP	0.338596	0.0419979	0.329518	397675	Ssc.14485
15264905	LOC100512214	calreticulin-3-like	UP	0.338439	0.0262686	0.26454	100512214	Ssc.37423
15326016	DSCAML1	Down syndrome cell adhesion molecule like 1	UP	0.337888	0.0234113	0.250262	100511146	NA
15300098	LOC100517591	E3 ubiquitin-protein ligase RNF125-like	UP	0.337216	0.00900874	0.160079	100517591	Ssc.31754
15203514	LOC100621650	protein furry homolog	UP	0.336601	0.00985115	0.166482	100621650	NA
15303056	LOC100737180	carcinoembryonic antigen-related cell adhesion molecule 6-like	UP	0.336469	0.0318126	0.289845	100737180	NA
15208681	GAS2L2	growth arrest-specific 2 like 2	UP	0.335902	0.0362208	0.307998	100516757	Ssc.94018
15274208	ABCC1	ATP-binding cassette, sub-family C (CFTR/MRP), member 1	UP	0.335225	0.00820382	0.153839	733619	Ssc.100203
15295389	ODF3B	outer dense fiber of sperm tails 3B	UP	0.33517	0.0172575	0.217564	100517096	Ssc.47246
15197375	LOC100523418	transcription factor RFX3-like	UP	0.33493	0.0448172	0.339978	100523418	Ssc.34608
15328857	LOC100738533	olfactory receptor 10A5-like	UP	0.33342	0.0153287	0.206741	100738533	NA
15284819	LOC100152827	high affinity immunoglobulin epsilon receptor subunit alpha-like	UP	0.333154	0.024821	0.256305	100152827	NA
15306751	ZCCHC11	zinc finger, CCHC domain containing 11	UP	0.332573	0.0123103	0.186991	100516979	Ssc.99955
15274079	LOC100523540	PDZ domain-containing protein 9-like	UP	0.332115	0.00853068	0.156792	100523540	Ssc.99809
15231468	SLC5A4	solute carrier family 5 (low affinity glucose cotransporter), member 4	UP	0.331394	0.0203157	0.235381	397376	Ssc.16113
15197016	IFN-ALPHA-9	interferon-alpha-9	UP	0.331375	0.00898062	0.160061	100157766	Ssc.77366
15231028	USP30	ubiquitin specific peptidase 30	UP	0.331186	0.000510536	0.0545447	100153782	Ssc.30827
15288115	LOC100521662	calcium/calmodulin-dependent 3',5'-cyclic nucleotide phosphodiesterase 1B-like	UP	0.331027	0.0361009	0.307662	100521662	Ssc.31431
15191526	LOC100738418	katanin p60 ATPase-containing subunit A-like 2-like	UP	0.330159	0.0228151	0.247791	100738418	Ssc.92722
15233837	DNMBP	dynamin binding protein	UP	0.329638	0.0163314	0.212347	100152738	Ssc.98057
15285494	NPR1	natriuretic peptide receptor A/guanylate cyclase A (atrionatriuretic peptide receptor A)	UP	0.328672	0.0258524	0.2627	100153508	Ssc.24926
15251117	LOC100521761	THAP domain-containing protein 5-like	UP	0.327734	0.00393398	0.112032	100521761	Ssc.57615
15316565	CTSH	cathepsin H	UP	0.327715	0.0133351	0.193976	396969	Ssc.3593
15239041	ADAM2	ADAM metallopeptidase domain 2	UP	0.326692	0.0156496	0.207979	397006	Ssc.16631
15290997	PPARA	peroxisome proliferator-activated receptor alpha	UP	0.326259	0.0498458	0.358795	397239	Ssc.15874
15204317	LOC100520401	CDGSH iron-sulfur domain-containing protein 1-like	UP	0.326257	0.0323226	0.291056	100520401	Ssc.80718
15198129	ABCA1	ATP-binding cassette, sub-family A (ABC1), member 1	UP	0.325614	0.0282152	0.274117	100152112	Ssc.99566
15316962	PEAK1	NKF3 kinase family member	UP	0.324588	0.00287688	0.101508	100152646	Ssc.50263
15300005	CABYR	calcium binding tyrosine-(Y)-phosphorylation regulated	UP	0.324494	0.0313932	0.287855	100511266	Ssc.44337
15183149	LOC100157985	Ribonuclease T2	UP	0.324131	0.038885	0.31813	100157985	Ssc.71711
15230979	ACACB	acetyl-CoA carboxylase beta	UP	0.323458	0.0447363	0.339633	100154993	Ssc.78710
15199416	TSC1	tuberous sclerosis 1	UP	0.32338	0.00880177	0.159097	100154726	Ssc.47066
15205753	ANKRD10	ankyrin repeat domain 10	UP	0.321642	0.0157756	0.208639	100154231	Ssc.21559
15183653	LOC100524350	phosphatase and actin regulator 2-like	UP	0.321523	0.00987859	0.166482	100524350	NA
15212127	SGCA	sarcoglycan, alpha (50kDa dystrophin-associated glycoprotein)	UP	0.321033	0.0345084	0.301047	100240723	Ssc.48089
15261370	VEGFB	vascular endothelial growth factor B	UP	0.320893	0.0148808	0.203127	100521837	Ssc.2095
15281609	LOC100519711	suppressor of tumorigenicity 7 protein-like	UP	0.320436	0.00317483	0.106286	100519711	Ssc.8557
15258151	CLK4	CDC-like kinase 4	UP	0.320088	0.0234361	0.250387	100521252	Ssc.7220
15265348	LOC100516421	olfactory receptor 2G3-like	UP	0.319521	0.00132253	0.0784074	100516421	NA
15226369	LOC100158143	receptor expression-enhancing protein 3-like	UP	0.319404	0.00355351	0.109875	100158143	Ssc.12193
15293990	ACRBP	acrosin binding protein	UP	0.319269	0.000451062	0.0521411	397317	Ssc.93872
15330536	LOC100513300	myelin protein zero-like protein 3-like	UP	0.319059	0.0456488	0.343091	100513300	Ssc.25205
15201854	LOC100522029	gremlin-2-like	UP	0.317524	0.0172027	0.217564	100522029	NA
15199584	PCSK6	proprotein convertase subtilisin/kexin type 6	UP	0.316772	0.0262524	0.26454	100152144	NA
15237018	LOC100512258	solute carrier family 40 member 1-like	UP	0.316619	0.0240203	0.252954	100512258	Ssc.20989
15281815	WDR47	WD repeat domain 47	UP	0.314079	0.00361188	0.110317	100155903	Ssc.99918
15289022	TM7SF3	transmembrane 7 superfamily member 3	UP	0.313667	0.0328604	0.294205	100156281	Ssc.100777
15294812	LOC100523738	cholinephosphotransferase 1-like	UP	0.31366	0.0162719	0.212268	100523738	Ssc.51885
15226142	COG2	component of oligomeric golgi complex 2	UP	0.313629	0.00137976	0.0784074	100151825	Ssc.19248
15328918	LOC100514479	olfactory receptor 56A3-like	UP	0.312639	0.0336457	0.29858	100514479	NA
15265780	COL4A3BP	collagen, type IV, alpha 3 (Goodpasture antigen) binding protein	UP	0.312328	0.0112847	0.178379	100518474	NA
15305658	RRAGC	Ras-related GTP binding C	UP	0.311992	0.000313758	0.0470958	100513798	Ssc.26059
15214679	LOC100523139	leucine-rich repeat-containing protein 3B-like	UP	0.31189	0.038681	0.317678	100523139	Ssc.38421
15187375	MTMR10	myotubularin related protein 10	UP	0.311763	0.00834942	0.155036	100525443	Ssc.71878
15269169	LOC100519361	dexamethasone-induced protein-like	UP	0.309986	0.0224308	0.245545	100519361	Ssc.709
15208600	MRM1	mitochondrial rRNA methyltransferase 1 homolog (S. cerevisiae)	UP	0.309443	0.0182712	0.223986	100513493	Ssc.42962
15238910	RWDD4	RWD domain containing 4	UP	0.308964	0.0141546	0.199038	100515930	Ssc.97710
15300496	MIR101-2	microRNA mir-101-2	UP	0.306686	0.0236818	0.251436	100316578	NA
15231355	LOC100156909	dual specificity protein phosphatase 18-like	UP	0.306529	0.022864	0.248016	100156909	Ssc.48666
15265977	SSBP2	single-stranded DNA binding protein 2	UP	0.305366	0.0338805	0.29937	100515711	Ssc.9398
15221523	LOC100518400	phospholipid scramblase 4-like	UP	0.304638	0.0203116	0.235381	100518400	Ssc.5708
15261853	LOC100518821	ciliary neurotrophic factor-like	UP	0.304596	0.0104225	0.171198	100518821	Ssc.38496
15224196	LOC100156117	intraflagellar transport protein 81 homolog	UP	0.304591	0.0207024	0.237309	100156117	NA
15317312	LOC100520849	rho GTPase-activating protein 5-like	UP	0.30428	0.013188	0.193155	100520849	Ssc.6374
15306739	ZYG11B	zyg-11 homolog B (C. elegans)	UP	0.304215	0.00221086	0.0913503	100739208	Ssc.27519
15312200	LOC100518135	olfactory receptor 4F6-like	UP	0.304185	0.0233425	0.250131	100518135	NA
15208390	LOC100158165	olfactory receptor 2H2-like	UP	0.303786	0.0498493	0.358795	100158165	NA
15297199	LOC100737217	ETS domain-containing transcription factor ERF-like	UP	0.303539	0.0495853	0.358136	100737217	NA
15247968	MTUS1	microtubule associated tumor suppressor 1	UP	0.303298	0.0114097	0.179441	---	Ssc.25402
15318004	LPCAT4	lysophosphatidylcholine acyltransferase 4	UP	0.302176	0.0205495	0.23674	100152542	Ssc.6342
15273635	ITGAM	integrin, alpha M (complement component 3 receptor 3 subunit)	UP	0.301839	0.0416849	0.327789	397459	Ssc.16206
15201835	WDR64	WD repeat domain 64	UP	0.301539	0.037764	0.31411	100520971	NA
15233970	FBXW4	F-box and WD repeat domain containing 4	UP	0.301226	0.00140741	0.0784074	100157051	Ssc.20217
15204857	LOC100156191	zygote arrest 1-like protein	UP	0.299467	0.0136173	0.196192	100156191	Ssc.49403
15311221	BBS4	Bardet-Biedl syndrome 4	UP	0.298758	0.012348	0.187415	100513212	Ssc.15249
15244225	RICTOR	RPTOR independent companion of MTOR, complex 2	UP	0.297878	0.0105895	0.172205	100519575	NA
15189360	LOC100156044	transducin-like enhancer protein 4	UP	0.297452	0.0209578	0.238479	100156044	Ssc.97313
15232967	LOC100524960	DPY30 domain-containing protein 1-like	UP	0.297006	0.0337641	0.298951	100524960	Ssc.63884
15274067	SDR42E2	short chain dehydrogenase/reductase family 42E, member 2	UP	0.295391	0.046462	0.34614	100737047	NA
15194527	TEX9	testis expressed 9	UP	0.295284	0.0424925	0.331143	100155694	Ssc.44376
15203728	FOXO1	forkhead box O1	UP	0.295197	0.0239484	0.252954	397077	Ssc.73
15229015	LOC100158023	KIAA0157	UP	0.294866	0.0265464	0.265969	100158023	Ssc.55530
15314886	GPANK1	G patch domain and ankyrin repeats 1	UP	0.294511	0.00499226	0.124474	100156389	Ssc.55259
15237521	PTH2R	parathyroid hormone 2 receptor	UP	0.294381	0.0292326	0.278409	100624290	Ssc.101332
15337723	LOC100622674	insulin receptor substrate 4-like	UP	0.293706	0.00976417	0.166021	100622674	NA
15277775	MIR30D	microRNA mir-30d	UP	0.293594	0.003785	0.111995	100498705	NA
15218375	NIT2	nitrilase family, member 2	UP	0.293493	0.00628607	0.135073	100625406	Ssc.10819
15278639	LOC100517583	transmembrane protein 64-like	UP	0.292946	0.0462647	0.345208	100517583	Ssc.95543
15259441	LOC100524137	ankyrin repeat domain-containing protein 43-like	UP	0.292638	0.0444753	0.338593	100524137	NA
15196385	SOS2	son of sevenless homolog 2 (Drosophila)	UP	0.289711	0.00243719	0.0935464	100156602	Ssc.100399
15337455	TRMT2B	tRNA methyltransferase 2 homolog B (S. cerevisiae)	UP	0.288994	0.0229238	0.248372	100517798	Ssc.26784
15212754	ADAP2	ArfGAP with dual PH domains 2	UP	0.288886	0.0434384	0.334292	100337675	Ssc.4375
15184402	ZNF292	zinc finger protein 292	UP	0.288743	0.0375552	0.31308	100517252	Ssc.19121
15289035	LOC100517279	inositol 1,4,5-trisphosphate receptor type 2-like	UP	0.287467	0.0313381	0.287855	100517279	Ssc.84124
15236238	BAZ2B	bromodomain adjacent to zinc finger domain, 2B	UP	0.285552	0.00574546	0.131588	100523825	Ssc.82665
15292156	LOC100518609	cyclic AMP-dependent transcription factor ATF-7-like	UP	0.284956	0.00428858	0.116931	100518609	Ssc.28331
15324882	LOC100517175	ubiquilin-like protein-like	UP	0.284788	0.042786	0.331927	100517175	Ssc.49211
15254674	LOC100519009	olfactory receptor 5B17-like	UP	0.284343	0.00844741	0.156236	100519009	NA
15317317	LOC100736652	iron-sulfur protein NUBPL-like	UP	0.284061	0.0373643	0.312442	100736652	NA
15271170	LOC100514762	F-box only protein 48-like	UP	0.283782	0.0460056	0.344484	100514762	Ssc.68315
15300839	EPS15	epidermal growth factor receptor pathway substrate 15	UP	0.283016	0.00879202	0.159072	100518076	Ssc.99166
15281420	DENND2C	DENN/MADD domain containing 2C	UP	0.281859	0.0345516	0.301047	---	NA
15296045	LOC100525400	probable palmitoyltransferase ZDHHC1-like	UP	0.281797	0.0131066	0.192436	100525400	Ssc.19184
15232626	PSAP	prosaposin	UP	0.281775	0.0332062	0.296361	100153167	Ssc.54000
15286315	ADORA3	adenosine A3 receptor	UP	0.280368	0.0464544	0.34614	606753	Ssc.4756
15312774	ZFYVE1	zinc finger, FYVE domain containing 1	UP	0.280023	0.0161804	0.211652	100154908	Ssc.23843
15195055	CAPN3	calpain 3	UP	0.279726	0.0165734	0.213722	397349	Ssc.16057
15213895	EFNB3	ephrin-B3	UP	0.279261	0.0104276	0.171198	100135672	Ssc.69898
15251966	LOC100622162	transient receptor potential cation channel subfamily V member 5-like	UP	0.279218	0.0137514	0.196691	100622162	NA
15245492	VPS37A	vacuolar protein sorting 37 homolog A (S. cerevisiae)	UP	0.278993	0.00328993	0.106896	100513122	Ssc.7418
15230445	LOC100513685	protein phosphatase PTC7 homolog	UP	0.278742	0.0489101	0.354839	100513685	Ssc.24027
15315080	NOTCH4	notch 4	UP	0.278573	0.00788611	0.150923	100144522	Ssc.19157
15220731	LOC100526249	RING1 and YY1-binding protein-like	UP	0.278379	0.0414375	0.326649	100526249	Ssc.26219
15212208	SCPEP1	serine carboxypeptidase 1	UP	0.277357	0.0424804	0.331143	100526072	Ssc.51980
15324144	LOC100516451	leucine-rich repeat, immunoglobulin-like domain and transmembrane domain-containing protein 3-like	UP	0.276363	0.0408294	0.324653	100516451	NA
15306827	SPATA6	spermatogenesis associated 6	UP	0.276257	0.0273716	0.269465	100415810	Ssc.33766
15337247	AMPD1	adenosine monophosphate deaminase 1	UP	0.27619	0.00182745	0.0855579	100101472	Ssc.83779
15318300	DCAF5	DDB1 and CUL4 associated factor 5	UP	0.275378	0.00179683	0.0852897	100154936	Ssc.30751
15332714	SYT14	synaptotagmin XIV	UP	0.275233	0.0233444	0.250131	100512917	NA
15192287	UTRN	utrophin	UP	0.27467	0.00415088	0.116055	100523292	Ssc.100614
15194445	LIPC	lipase, hepatic	UP	0.274275	0.0458621	0.34399	100233189	Ssc.19105
15254650	LOC100516778	olfactory receptor 5AN1-like	UP	0.273688	0.0395082	0.31986	100516778	NA
15338524	GABRE	gamma-aminobutyric acid (GABA) A receptor, epsilon	UP	0.271919	0.0272432	0.269284	100516716	Ssc.94116
15287370	DNAL4	dynein, axonemal, light chain 4	UP	0.271354	0.0247509	0.256107	100520304	Ssc.5303
15280907	HORMAD1	HORMA domain containing 1	UP	0.270766	0.0489719	0.354987	100499502	Ssc.27038
15309380	CDKN1A	cyclin-dependent kinase inhibitor 1A (p21, Cip1)	UP	0.2703	0.0206798	0.237309	100152215	Ssc.5737
15325034	LOC100520208	leucine-rich repeat-containing protein 51-like	UP	0.270229	0.0171331	0.216846	100520208	Ssc.799
15324835	LOC100519503	FTS and Hook-interacting protein-like	UP	0.269267	0.0155514	0.207979	100519503	Ssc.97148
15200433	CTSL1	cathepsin L1	UP	0.268953	0.0222264	0.244849	396926	Ssc.54036
15326038	IL10RA	interleukin 10 receptor, alpha	UP	0.268755	0.0411326	0.325184	100525654	Ssc.55412
15208538	USP32	ubiquitin specific peptidase 32	UP	0.26855	0.0156383	0.207979	100512129	Ssc.87188
15302160	CCL22	chemokine (C-C motif) ligand 22	UP	0.268402	0.0439609	0.336284	100516016	Ssc.48467
15266058	CETN3	centrin, EF-hand protein, 3	UP	0.268282	0.0448737	0.340202	574052	Ssc.8587
15229519	LOC100152436	rho-related BTB domain-containing protein 2-like	UP	0.267536	0.0171097	0.216693	100152436	Ssc.71727
15296701	HCST	hematopoietic cell signal transducer	UP	0.267401	0.020324	0.235381	397267	Ssc.433
15309884	LOC100157157	KLC4 protein	UP	0.266559	0.00748397	0.147909	100157157	Ssc.38729
15206066	SLC26A11	solute carrier family 26, member 11	UP	0.266156	0.012691	0.189481	100191010	Ssc.18186
15295887	LOC100515083	zinc finger protein 821-like	UP	0.265936	0.00348635	0.109121	100515083	Ssc.96964
15205133	LOC100738930	leucine-rich repeat-containing protein 63-like	UP	0.265199	0.004979	0.124403	100738930	Ssc.88394
15252789	ST7	suppression of tumorigenicity 7	UP	0.263847	0.00378901	0.111995	100125380	Ssc.4370
15211559	NAGLU	N-acetylglucosaminidase, alpha	UP	0.262833	0.0175221	0.219589	100519685	Ssc.44812
15275925	LOC100516363	probable N-acetyltransferase 8B-like	UP	0.26262	0.0154623	0.207979	100516363	Ssc.94575
15258353	LOC100515129	ankyrin repeat family A protein 2-like	UP	0.262441	0.0041869	0.116164	100515129	Ssc.9574
15187350	TRPM1	transient receptor potential cation channel, subfamily M, member 1	UP	0.260307	0.0224951	0.245686	100158130	NA
15202769	PRPF18	PRP18 pre-mRNA processing factor 18 homolog (S. cerevisiae)	UP	0.260034	0.0300856	0.282244	100513617	Ssc.13735
15278907	NCOA2	nuclear receptor coactivator 2	UP	0.259631	0.00594428	0.133269	100135658	Ssc.35994
15282797	LOC100152926	zinc finger protein 572-like	UP	0.259337	0.0122078	0.186158	100152926	Ssc.94156
15284798	CRP	C-reactive protein, pentraxin-related	UP	0.259034	0.0110523	0.17599	396842	Ssc.16157
15270964	LOC100513982	retinol dehydrogenase 12-like	UP	0.258712	0.00434915	0.11731	100513982	Ssc.74571
15281775	LOC100514767	amphoterin-induced protein 1-like	UP	0.257977	0.038095	0.315342	100514767	Ssc.94214
15203807	ATP7B	ATPase, Cu++ transporting, beta polypeptide	UP	0.257569	0.0185714	0.2258	100049684	Ssc.49767
15308423	MRPS18B	mitochondrial ribosomal protein S18B	UP	0.257055	0.0196987	0.233118	100144465	Ssc.3787
15294023	PLEKHG6	pleckstrin homology domain containing, family G (with RhoGef domain) member 6	UP	0.256767	0.0395837	0.31986	100520565	Ssc.60020
15327661	LOC100518030	synaptophysin-like protein 1-like	UP	0.256416	0.0220323	0.243658	100518030	Ssc.1085
15294774	STAB2	stabilin 2	UP	0.256225	0.0410131	0.324911	100521556	NA
15215380	P4HTM	prolyl 4-hydroxylase, transmembrane (endoplasmic reticulum)	UP	0.256096	0.0120952	0.184899	100151983	Ssc.11479
15186524	STRC	stereocilin	UP	0.255127	0.0404597	0.322833	100519812	Ssc.80166
15276892	LCLAT1	lysocardiolipin acyltransferase 1	UP	0.255025	0.0436628	0.335344	100217396	Ssc.49544
15219646	LOC100737041	chondroitin sulfate proteoglycan 5-like	UP	0.254654	0.0448959	0.340202	100737041	NA
15202703	NSUN6	NOP2/Sun domain family, member 6	UP	0.254361	0.0400725	0.321185	100524391	Ssc.21317
15326388	LOC100525119	olfactory receptor 4D5-like	UP	0.254061	0.0495337	0.358125	100525119	NA
15261614	LOC100519941	transmembrane protein 138-like	UP	0.253686	0.0152708	0.206695	100519941	Ssc.31110
15334939	LOC100519459	kelch-like protein 13-like	UP	0.25356	0.0181404	0.222954	100519459	Ssc.97149
15310241	MEP1A	meprin A, alpha (PABA peptide hydrolase)	UP	0.252894	0.0235365	0.251079	100154136	Ssc.60028
15254684	LOC100512519	olfactory receptor 1S1-like	UP	0.252713	0.0275519	0.270345	100512519	NA
15236072	OCA2	oculocutaneous albinism II	UP	0.251536	0.0293272	0.278722	397171	Ssc.15775
15230643	LOC100156824	putative phospholipase B-like 2-like	UP	0.251433	0.0190251	0.228828	100156824	Ssc.96955
15334384	DIAPH2	diaphanous homolog 2 (Drosophila)	UP	0.251144	0.0212542	0.239629	100155257	Ssc.31764
15279037	LOC100127143	cAMP-dependent 3',5'-cyclic phosphodiesterase 7A	UP	0.250761	0.034377	0.300436	100127143	Ssc.96380
15225913	LYST	lysosomal trafficking regulator	UP	0.250623	0.0218988	0.242779	100049676	Ssc.7804
15252319	COPG2	coatomer protein complex, subunit gamma 2	UP	0.250513	0.0265153	0.265904	100515937	Ssc.70337
15216824	CCRL1	chemokine (C-C motif) receptor-like 1	UP	0.249562	0.0256642	0.262181	100037292	Ssc.48575
15214239	LOC100515625	dehydrogenase/reductase SDR family member 7C-like	UP	0.249124	0.0301971	0.282651	100515625	NA
15203411	LOC100514180	PAB-dependent poly(A)-specific ribonuclease subunit 3-like	UP	0.248002	0.00213392	0.0904857	100514180	Ssc.2451
15282635	LOC100516365	sphingomyelin phosphodiesterase 3-like	UP	0.247575	0.0393414	0.319556	100516365	NA
15247534	ARFGEF2	ADP-ribosylation factor guanine nucleotide-exchange factor 2 (brefeldin A-inhibited)	UP	0.247573	0.0335736	0.298217	100523757	Ssc.89334
15279200	MOS	v-mos Moloney murine sarcoma viral oncogene homolog	UP	0.247423	0.0284907	0.27518	100127484	Ssc.69927
15212534	LOC100737416	ubiquitin carboxyl-terminal hydrolase 32-like	UP	0.247222	0.0200856	0.235064	100737416	NA
15323640	SMAD1	SMAD family member 1	UP	0.247151	0.00706766	0.143292	397016	Ssc.11757
15269108	LOC100626399	sorting nexin-29-like	UP	0.246817	0.0119433	0.18392	100626399	NA
15331561	LOC100620437	transcription factor Sp4-like	UP	0.245511	0.0348047	0.302273	100620437	NA
15228219	SUFU	suppressor of fused homolog (Drosophila)	UP	0.245088	0.0125226	0.189106	100155412	NA
15230149	TCTN2	tectonic family member 2	UP	0.244941	0.0257273	0.262275	100153315	Ssc.84013
15274801	LOC100523543	NADPH oxidase organizer 1-like	UP	0.244683	0.014706	0.201603	100523543	Ssc.65758
15249953	GCNT7	glucosaminyl (N-acetyl) transferase family member 7	UP	0.244628	0.035106	0.303943	100134987	Ssc.69922
15281547	LRIG2	leucine-rich repeats and immunoglobulin-like domains 2	UP	0.244408	0.0199303	0.234373	100154795	Ssc.42327
15189959	LOC100739563	olfactory receptor 13D1-like	UP	0.244049	0.0194836	0.231575	100739563	NA
15317691	LOC100155532	olfactory receptor 6C4-like	UP	0.243585	0.0426683	0.331702	100155532	NA
15195740	CDH7	cadherin 7, type 2	UP	0.243537	0.0235724	0.251141	100156376	Ssc.31502
15183206	PARK2	parkinson protein 2, E3 ubiquitin protein ligase (parkin)	UP	0.243496	0.00404783	0.114007	733673	Ssc.30362
15244015	AMACR	alpha-methylacyl-CoA racemase	UP	0.243354	0.0424898	0.331143	100512020	Ssc.18280
15234649	TIAL1	TIA1 cytotoxic granule-associated RNA binding protein-like 1	UP	0.242684	0.0268586	0.267801	100158186	Ssc.56271
15202780	LOC100738420	abl interactor 1-like	UP	0.242069	0.00636077	0.135273	100738420	Ssc.96443
15259657	TMEM173	transmembrane protein 173	UP	0.24149	0.0481526	0.351805	100217389	Ssc.96601
15201160	LOC100521678	protein AF-10-like	UP	0.241423	0.0175137	0.219589	100521678	Ssc.13595
15211296	LOC100514069	protein FAM171A2-like	UP	0.241236	0.0375069	0.31308	100514069	Ssc.98105
15325720	LOC100523628	cytoplasmic dynein 2 heavy chain 1-like	UP	0.240182	0.0239909	0.252954	100523628	NA
15309470	DNAH8	dynein, axonemal, heavy chain 8	UP	0.239648	0.00730436	0.145813	100156478	Ssc.45768
15320942	SHROOM3	shroom family member 3	UP	0.239322	0.0116947	0.182274	100512481	Ssc.38912
15291596	FBXO7	F-box protein 7	UP	0.238713	0.0109327	0.174813	100155281	Ssc.24546
15239915	LOC100511049	secernin-3-like	UP	0.238516	0.0386068	0.317462	100511049	Ssc.61187
15295650	LOC100516372	inactive hydroxysteroid dehydrogenase-like protein 1-like	UP	0.238467	0.017254	0.217564	100516372	Ssc.84197
15187086	GPR176	G protein-coupled receptor 176	UP	0.238246	0.0371539	0.312004	100153995	NA
15228209	LOC100157822	transmembrane protein 180-like	UP	0.237875	0.0140416	0.198447	100157822	Ssc.82051
15298168	LOC100520313	vomeronasal type-1 receptor 1-like	UP	0.237267	0.0217814	0.242464	100520313	NA
15206922	PLEKHM1	pleckstrin homology domain containing, family M (with RUN domain) member 1	UP	0.236672	0.0452588	0.3413	100523462	NA
15218844	NUDT16	nudix (nucleoside diphosphate linked moiety X)-type motif 16	UP	0.235581	0.0244389	0.255403	---	Ssc.26443
15251709	LOC100511906	ubiquitin-protein ligase E3C-like	UP	0.235114	0.00145647	0.0791293	100511906	NA
15262552	HIPK3	homeodomain interacting protein kinase 3	UP	0.234666	0.0278107	0.272085	100515770	Ssc.99693
15245225	LOC100526255	microfibril-associated glycoprotein 3-like	UP	0.233875	0.00339009	0.107254	100526255	Ssc.94991
15330427	SIK3	SIK family kinase 3	UP	0.23358	0.00592965	0.133097	100522265	Ssc.101583
15249760	NCOA3	nuclear receptor coactivator 3	UP	0.233191	0.00450232	0.119427	100135659	Ssc.69931
15250330	LOC100302368	trypsinogen	UP	0.233038	0.0188888	0.228049	100302368	Ssc.41697
15252188	LOC100522581	CCR4-NOT transcription complex subunit 4-like	UP	0.23246	0.0163048	0.21234	100522581	Ssc.76742
15323444	CNOT6L	CCR4-NOT transcription complex, subunit 6-like	UP	0.232092	0.00598751	0.134056	100512848	Ssc.7911
15328539	IRF6	interferon regulatory factor 6	UP	0.232002	0.0452592	0.3413	397521	Ssc.96045
15319176	ATG2B	autophagy related 2B	UP	0.231894	0.0199518	0.234373	100462716	Ssc.44628
15259176	CSNK1G3	casein kinase 1, gamma 3	UP	0.231842	0.013675	0.196192	100511866	Ssc.81528
15231612	SLC2A11	solute carrier family 2 (facilitated glucose transporter), member 11	UP	0.23078	0.0233053	0.250131	100125552	Ssc.31989
15332454	LOC100515847	ral guanine nucleotide dissociation stimulator-like 1-like	UP	0.230374	0.0368863	0.31138	100515847	NA
15272190	LOC100520301	coiled-coil domain-containing protein 121-like	UP	0.230264	0.0296097	0.280227	100520301	Ssc.48822
15272555	LOC100516970	retinol dehydrogenase 14-like	UP	0.229834	0.0243242	0.255171	100516970	Ssc.18584
15284863	LOC100154445	olfactory receptor 10Z1-like	UP	0.229814	0.0241167	0.25355	100154445	NA
15259447	LEAP2	liver expressed antimicrobial peptide 2	UP	0.229599	0.0160304	0.210408	396687	Ssc.4729
15289333	LY49	killer cell lectin-like receptor subfamily A, member 1	UP	0.229463	0.0260649	0.264157	397612	Ssc.17242
15266256	PAM	peptidylglycine alpha-amidating monooxygenase	UP	0.228546	0.0220759	0.243753	100526040	Ssc.6988
15227303	MARCH8	membrane-associated ring finger (C3HC4) 8, E3 ubiquitin protein ligase	UP	0.227129	0.0471867	0.349226	100157416	Ssc.33183
15303891	LOC100524682	leukocyte receptor cluster member 8 homolog	UP	0.22645	0.0243538	0.255342	100524682	Ssc.10310
15185786	RFX7	regulatory factor X, 7	UP	0.225939	0.00976645	0.166021	100152054	Ssc.39918
15326112	CCDC84	coiled-coil domain containing 84	UP	0.225696	0.0241969	0.254093	100516029	Ssc.6964
15286758	CNN3	calponin 3, acidic	UP	0.225608	0.0366482	0.309978	100049656	Ssc.4848
15272332	KIF3C	kinesin family member 3C	UP	0.225358	0.043217	0.333932	100510901	NA
15185469	OAZ2	ornithine decarboxylase antizyme 2	UP	0.224591	0.0271867	0.269021	100144447	Ssc.9187
15211224	LOC100524519	protein HEXIM2-like	UP	0.223962	0.0391037	0.318672	100524519	Ssc.40877
15224023	GPR81	hydroxycarboxylic acid receptor 1	UP	0.223563	0.0380952	0.315342	100153287	Ssc.74777
15276987	LOC100525041	abhydrolase domain-containing protein 1-like	UP	0.222961	0.0484701	0.352986	100525041	Ssc.49620
15214615	GALNTL2	UDP-N-acetyl-alpha-D-galactosamine:polypeptide N-acetylgalactosaminyltransferase-like 2	UP	0.222814	0.020243	0.235064	100157572	Ssc.29434
15292151	LOC100518250	FMRFamide-related peptides-like	UP	0.222761	0.0346696	0.301672	100518250	Ssc.44958
15187229	LOC100519936	ankyrin repeat and SOCS box protein 7-like	UP	0.222416	0.0312246	0.287639	100519936	Ssc.7900
15238565	ACVR2A	activin A receptor, type IIA	UP	0.219407	0.0229125	0.248372	397282	Ssc.15924
15317082	CLK3	CDC-like kinase 3	UP	0.219243	0.00891079	0.159857	100155768	Ssc.3463
15264748	LOC100522478	olfactory receptor-like protein OLF4-like	UP	0.219206	0.0315407	0.288054	100522478	NA
15307535	RREB1	ras responsive element binding protein 1	UP	0.219082	0.01803	0.222456	100153892	Ssc.47372
15220454	LOC100152812	Protein FAM116A	UP	0.217302	0.0426272	0.331586	100152812	Ssc.6977
15210133	NARF	nuclear prelamin A recognition factor	UP	0.216783	0.0465238	0.346442	100522949	Ssc.25065
15293371	PPFIBP1	PTPRF interacting protein, binding protein 1 (liprin beta 1)	UP	0.216663	0.0216278	0.241409	100516194	Ssc.99740
15324251	TET2	tet methylcytosine dioxygenase 2	UP	0.216286	0.0352559	0.304586	100521465	Ssc.37506
15333614	LOC100517440	probable ubiquitin carboxyl-terminal hydrolase FAF-X-like	UP	0.214577	0.00584081	0.132935	100517440	Ssc.86190
15329500	MOGAT2	monoacylglycerol O-acyltransferase 2	UP	0.213385	0.0259411	0.263182	100312975	Ssc.83845
15204921	LOC100739486	protein FAM48A-like	UP	0.213172	0.0136307	0.196192	100739486	Ssc.99102
15248572	MAVS	mitochondrial antiviral signaling protein	UP	0.212901	0.0177368	0.220976	100037290	Ssc.49478
15223614	FBXO8	F-box protein 8	UP	0.21274	0.00822127	0.153839	100516833	Ssc.44826
15212868	NOS2	nitric oxide synthase 2, inducible	UP	0.211824	0.0143404	0.200293	396859	Ssc.16117
15233782	HPS1	Hermansky-Pudlak syndrome 1	UP	0.211415	0.0235117	0.251054	100049672	Ssc.22267
15276067	LOC100511872	germ cell-less protein-like 1-like	UP	0.211314	0.0365423	0.309759	100511872	NA
15198121	LOC100154900	olfactory receptor 13C2-like	UP	0.211257	0.0225388	0.246023	100154900	NA
15199778	LOC100523812	probable glutamyl-tRNA synthetase, mitochondrial-like	UP	0.209947	0.0303952	0.283671	100523812	Ssc.87089
15256716	LOC100627549	protein HIDE1-like	UP	0.209459	0.0458929	0.34399	100627549	Ssc.80356
15195730	SOCS6	suppressor of cytokine signaling 6	UP	0.209261	0.0152872	0.206695	100155619	Ssc.22685
15317386	KHNYN	KH and NYN domain containing	UP	0.209157	0.0456923	0.343091	100158093	Ssc.50044
15278275	EIF3E	eukaryotic translation initiation factor 3, subunit E	UP	0.207704	0.0311774	0.287572	100156671	Ssc.15631
15294139	PARP11	poly (ADP-ribose) polymerase family, member 11	UP	0.206448	0.0451123	0.341269	100524437	Ssc.81178
15288175	LOC100152277	olfactory receptor 6C2-like	UP	0.205736	0.0214629	0.240409	100152277	NA
15305865	ANKRD12	ankyrin repeat domain 12	UP	0.205462	0.0307427	0.285677	100519490	Ssc.24121
15274487	LOC100738967	CREB-binding protein-like	UP	0.205329	0.00785393	0.150923	100738967	NA
15215460	RAB1A	RAB1A, member RAS oncogene family	UP	0.203695	0.00280277	0.100375	595116	Ssc.11024
15252651	HYAL4	hyaluronoglucosaminidase 4	UP	0.20361	0.0343034	0.300436	100524837	NA
15255290	LOC100519701	Fanconi anemia group F protein-like	UP	0.202217	0.049541	0.358125	100519701	Ssc.25158
15264616	LOC100513846	UPF0575 protein C19orf67-like	UP	0.198871	0.0278052	0.272085	100513846	Ssc.46968
15246010	LOC100523150	protein PET117, mitochondrial-like	UP	0.198296	0.0336373	0.29858	100523150	Ssc.101571
15327755	ZNF398	zinc finger protein 398	UP	0.198196	0.0218071	0.242464	100522942	Ssc.27180
15195662	NFATC1	nuclear factor of activated T-cells, cytoplasmic, calcineurin-dependent 1	UP	0.198039	0.033357	0.297398	397318	Ssc.52037
15214884	ACVR2B	activin A receptor, type IIB	UP	0.197601	0.0273866	0.269465	448845	Ssc.42773
15301805	NFAT5	nuclear factor of activated T-cells 5, tonicity-responsive	UP	0.196864	0.0413043	0.326406	100516737	Ssc.98224
15225221	MTMR3	myotubularin related protein 3	UP	0.192001	0.00637249	0.135273	100157292	Ssc.96487
15191923	QKI	QKI, KH domain containing, RNA binding	UP	0.18739	0.0282803	0.274117	492277	Ssc.7659
15286167	VANGL1	vang-like 1 (van gogh, Drosophila)	UP	0.185398	0.0239918	0.252954	100157791	NA
15194227	ZNF609	zinc finger protein 609	UP	0.185271	0.0428115	0.331927	100517132	Ssc.23912
15315765	BTBD9	BTB (POZ) domain containing 9	UP	0.183307	0.0375261	0.31308	100156900	Ssc.18243
15233960	POLL	polymerase (DNA directed), lambda	UP	0.182143	0.0352136	0.304492	100153781	Ssc.39075
15271509	ASB3	ankyrin repeat and SOCS box containing 3	UP	0.180111	0.0420637	0.329694	100518009	Ssc.27198
15290362	GNPTAB	N-acetylglucosamine-1-phosphate transferase, alpha and beta subunits	UP	0.179274	0.0482457	0.352023	100523554	Ssc.97253
15192238	LOC100156182	TGF-beta-activated kinase 1 and MAP3K7-binding protein 2-like	UP	0.178039	0.0078795	0.150923	100156182	Ssc.81673
15316004	CUL7	cullin 7	UP	0.172876	0.0438581	0.336034	100141398	Ssc.96926
15333144	LOC100156439	hCG1798824	UP	0.170987	0.0473564	0.349534	100156439	Ssc.1528
15224877	GIT2	G protein-coupled receptor kinase interacting ArfGAP 2	UP	0.169605	0.0362814	0.308239	100154195	Ssc.6072
15327777	LOC100513612	olfactory receptor 2A2-like	UP	0.169376	0.0302249	0.282651	100513612	NA
15245305	MARCH6	membrane-associated ring finger (C3HC4) 6, E3 ubiquitin protein ligase	UP	0.16849	0.0422703	0.3306	100170772	Ssc.4366
15183348	ARID1B	AT rich interactive domain 1B (SWI1-like)	UP	0.166765	0.0128772	0.191271	100152904	NA
15241020	PIKFYVE	phosphoinositide kinase, FYVE finger containing	UP	0.166141	0.0328578	0.294205	100521692	Ssc.100849
15322017	LOC100514591	progestin and adipoQ receptor family member 3-like	UP	0.162294	0.0347958	0.302273	100514591	Ssc.24474
15197163	TYRP1	tyrosinase-related protein 1	UP	0.161767	0.0405813	0.323096	574065	Ssc.42740
15230839	LOC100154995	signal peptide peptidase-like 3-like	UP	0.153973	0.0464239	0.346125	100154995	Ssc.96293
15194174	WDR7	WD repeat domain 7	UP	0.152896	0.0368852	0.31138	100512572	Ssc.53237
15291244	EP300	E1A binding protein p300	UP	0.15094	0.0312203	0.287639	100156226	Ssc.95896
15198671	LOC100624444	TNF receptor-associated factor 1-like	UP	0.149863	0.0387267	0.317678	100624444	NA
15238014	CAB39	calcium binding protein 39	UP	0.147529	0.0352195	0.304492	100157453	Ssc.24243
15230929	UBE3B	ubiquitin protein ligase E3B	UP	0.140417	0.0314253	0.287855	100157435	Ssc.80486
15279431	SELL	selectin L	DOWN	-1.87854	0.000961595	0.0690385	100127147	Ssc.22075
15186106	HDC	histidine decarboxylase	DOWN	-1.74424	0.00447801	0.119106	100156724	Ssc.24494
15183880	VNN1	vanin 1	DOWN	-1.7178	0.0404638	0.322833	397246	Ssc.15890
15330106	MMP12	matrix metallopeptidase 12 (macrophage elastase)	DOWN	-1.69467	0.00750889	0.147909	100101475	Ssc.48456
15239109	HTRA4	HtrA serine peptidase 4	DOWN	-1.56905	0.0418513	0.328606	100156083	Ssc.25898
15258697	VCAN	versican	DOWN	-1.54518	0.00168122	0.0833685	397328	Ssc.5663
15292688	TAC3	tachykinin 3	DOWN	-1.54429	0.0400464	0.321185	492314	Ssc.19565
15314352	LOC100154508	histone H2A type 1-F-like	DOWN	-1.52334	0.00023551	0.0424895	100154508	NA
15314360	LOC100157763	histone H2A type 1-like	DOWN	-1.51991	2.67225e-05	0.0340142	100157763	Ssc.22348
15314348	LOC100154071	histone H2A type 1-F-like	DOWN	-1.48983	0.000196122	0.0412711	100154071	NA
15229630	PBK	PDZ binding kinase	DOWN	-1.48898	0.000442201	0.0521411	100141310	Ssc.38353
15193795	TTK	TTK protein kinase	DOWN	-1.47187	0.0012736	0.0784074	100157649	Ssc.98372
15207578	TOPOII	topoisomersae II	DOWN	-1.46913	0.00174056	0.0850192	396917	Ssc.14506
15203756	CKAP2	cytoskeleton associated protein 2	DOWN	-1.37406	0.00100349	0.0695634	100515274	Ssc.26899
15196616	DLGAP5	discs, large (Drosophila) homolog-associated protein 5	DOWN	-1.36183	0.00150459	0.0801792	100511173	Ssc.19375
15187909	KIF23	kinesin family member 23	DOWN	-1.33439	0.00105752	0.0719716	100522116	NA
15314344	LOC100156557	histone H3.1-like	DOWN	-1.27741	0.000208579	0.0412711	100156557	NA
15332562	CENPF	centromere protein F, 350/400kDa (mitosin)	DOWN	-1.27071	0.00382744	0.112032	100521032	Ssc.98246
15224025	LOC100739587	kinetochore-associated protein 1-like	DOWN	-1.26274	0.000289639	0.0454021	100739587	NA
15219025	SGOL1	shugoshin-like 1 (S. pombe)	DOWN	-1.26133	0.00183594	0.0855579	100520101	Ssc.43534
15215110	LOC100738172	kinesin-like protein KIF15-like	DOWN	-1.25693	0.00335969	0.107254	100738172	NA
15337072	KIF4A	kinesin family member 4A	DOWN	-1.25283	0.000269127	0.0432997	100152604	Ssc.98857
15314354	LOC100512420	histone H2B type 1-K-like	DOWN	-1.24963	0.000774567	0.0609581	100512420	NA
15194250	LOC100514810	PCNA-associated factor	DOWN	-1.23553	0.00351278	0.10959	100514810	Ssc.11124
15266852	KIF20A	kinesin family member 20A	DOWN	-1.22878	0.00151393	0.0801792	100515193	Ssc.3227
15330095	MMP3	matrix metallopeptidase 3 (stromelysin 1, progelatinase)	DOWN	-1.22831	0.0104993	0.171346	396769	Ssc.15927
15324652	PRKG2	protein kinase, cGMP-dependent, type II	DOWN	-1.22801	0.0129994	0.191854	100512796	Ssc.98140
15296365	LOC100522493	SHC SH2 domain-binding protein 1-like	DOWN	-1.2165	0.000217603	0.0416143	100522493	Ssc.58747
15330356	LOC100522629	oligoribonuclease, mitochondrial-like	DOWN	-1.21585	0.0158327	0.209105	100522629	Ssc.9133
15287850	RACGAP1	Rac GTPase activating protein 1	DOWN	-1.20741	0.00108262	0.0723919	100517651	Ssc.19675
15264636	ASF1B	ASF1 anti-silencing function 1 homolog B (S. cerevisiae)	DOWN	-1.2029	0.000430568	0.0521411	100192434	Ssc.48468
15227623	KIF11	kinesin family member 11	DOWN	-1.18884	0.00382774	0.112032	100526080	Ssc.7361
15332665	DTL	denticleless E3 ubiquitin protein ligase homolog (Drosophila)	DOWN	-1.1591	0.00128362	0.0784074	100525066	Ssc.98646
15203930	HTR2A	5-hydroxytryptamine (serotonin) receptor 2A, G protein-coupled	DOWN	-1.15624	0.00374067	0.111254	397432	Ssc.16141
15314307	LOC100158121	histone H2A type 1-like	DOWN	-1.14718	0.000681138	0.0583657	100158121	Ssc.22348
15266492	LMNB1	lamin B1	DOWN	-1.12814	0.000103635	0.0408323	100513342	Ssc.9125
15285852	LOC100156741	histone cluster 2, H3-like	DOWN	-1.10504	0.000433568	0.0521411	100156741	Ssc.94760
15310379	LOC100622753	UPF0258 protein KIAA1024-like	DOWN	-1.10009	0.000709667	0.0592649	100622753	NA
15318140	LOC100153460	A-kinase anchor protein 5-like	DOWN	-1.09846	0.0096425	0.165678	100153460	Ssc.94697
15227684	CEP55	centrosomal protein 55kDa	DOWN	-1.09665	0.00028296	0.0450943	100154549	Ssc.21647
15232391	CDK1	cyclin-dependent kinase 1	DOWN	-1.08908	0.00393566	0.112032	100155762	Ssc.873
15282785	SQLE	squalene epoxidase	DOWN	-1.08462	0.00147942	0.0799221	100113409	Ssc.81599
15314342	LOC100152528	histone H2B type 1-H-like	DOWN	-1.0679	0.00133204	0.0784074	100152528	NA
15314309	LOC100156937	histone H2B type 1-like	DOWN	-1.05991	3.14163e-05	0.0340142	100156937	Ssc.94796
15202250	LOC100512674	zinc finger protein 367-like	DOWN	-1.05782	7.58601e-05	0.0406815	100512674	Ssc.94323
15247368	UBE2C	ubiquitin-conjugating enzyme E2C	DOWN	-1.05753	0.000446506	0.0521411	100153133	Ssc.27540
15300751	LOC100622731	origin recognition complex subunit 1-like	DOWN	-1.05288	0.000116944	0.0408323	100622731	Ssc.49569
15244994	LOC100515063	hyaluronan mediated motility receptor-like	DOWN	-1.04611	0.00567717	0.130808	100515063	Ssc.98991
15205263	LOC100737986	protein diaphanous homolog 3-like	DOWN	-1.03065	0.00116572	0.0751354	100737986	NA
15187123	LOC100514264	putative RNA-binding protein 3-like	DOWN	-1.02804	0.00014118	0.0408323	100514264	Ssc.90264
15248548	LOC100519176	DNA replication complex GINS protein PSF1-like	DOWN	-1.02598	0.000731243	0.0594232	100519176	Ssc.5401
15242729	HMGCS1	3-hydroxy-3-methylglutaryl-CoA synthase 1 (soluble)	DOWN	-1.02084	0.00225922	0.0916166	100524223	Ssc.11126
15319930	NCAPG	non-SMC condensin I complex, subunit G	DOWN	-1.01921	0.00874045	0.158288	100513670	Ssc.48823
15326978	LOC100623287	metalloreductase STEAP2-like	DOWN	-1.01525	0.0138339	0.197433	100623287	Ssc.10636
15236673	CDCA7	cell division cycle associated 7	DOWN	-1.00347	0.0124077	0.188046	100154583	Ssc.45017
15278033	ATAD2	ATPase family, AAA domain containing 2	DOWN	-0.997184	0.00210774	0.0903778	100155780	Ssc.23683
15334418	LOC100153130	sushi-repeat protein	DOWN	-0.98929	0.0314872	0.287978	100153130	Ssc.4899
15294943	GAS2L3	growth arrest-specific 2 like 3	DOWN	-0.988969	0.00255279	0.0957783	100154381	NA
15307203	CDC20	cell division cycle 20 homolog (S. cerevisiae)	DOWN	-0.984357	0.0008411	0.062639	397379	Ssc.17001
15239749	LOC100517976	kinetochore protein Spc25-like	DOWN	-0.983881	0.00273016	0.0988855	100517976	Ssc.25012
15223522	LOC100627165	N-acetyltransferase ESCO2-like	DOWN	-0.972705	0.00210291	0.0903778	100627165	Ssc.74015
15277007	EMILIN1	elastin microfibril interfacer 1	DOWN	-0.958389	6.97462e-05	0.0406815	100523665	Ssc.38677
15334529	LOC100513331	WW domain-binding protein 5-like	DOWN	-0.954469	0.00415046	0.116055	100513331	Ssc.19481
15196336	LOC100521651	DNA polymerase epsilon subunit 2-like	DOWN	-0.949822	0.00308696	0.105044	100521651	NA
15245050	PTTG1	pituitary tumor-transforming 1	DOWN	-0.947894	0.0003417	0.0495051	397015	Ssc.11630
15198261	PALM2	paralemmin 2	DOWN	-0.947497	0.0166278	0.213764	100152369	Ssc.31825
15290774	E2F7	E2F transcription factor 7	DOWN	-0.947058	0.00355744	0.109875	100154851	NA
15255212	KIF18A	kinesin family member 18A	DOWN	-0.941924	0.00421191	0.116164	100518110	Ssc.34587
15321336	CCNA2	cyclin A2	DOWN	-0.941197	0.00489638	0.123371	100415929	Ssc.75629
15307979	LOC100156127	histone H2B type 1-M-like	DOWN	-0.938023	0.000465059	0.0529392	100156127	Ssc.54773
15284433	LOC100152590	MGC166137 protein	DOWN	-0.936993	0.00241874	0.0930704	100152590	Ssc.25023
15328511	NEK2	NIMA (never in mitosis gene a)-related kinase 2	DOWN	-0.930539	0.00334218	0.107254	397258	Ssc.13876
15216438	FANCD2	Fanconi anemia, complementation group D2	DOWN	-0.925319	1.52506e-05	0.0340142	100522343	Ssc.11984
15218677	CHAF1B	chromatin assembly factor 1, subunit B (p60)	DOWN	-0.924586	0.000161463	0.0408323	100513568	Ssc.27353
15330703	OAF	OAF homolog (Drosophila)	DOWN	-0.91498	0.000739528	0.0594232	100522940	Ssc.3626
15312975	FOS	FBJ murine osteosarcoma viral oncogene homolog	DOWN	-0.912542	0.0146802	0.201539	100144486	Ssc.1555
15223003	LOC100520933	cyclin-dependent kinases regulatory subunit 2-like	DOWN	-0.901168	0.00461682	0.120453	100520933	Ssc.12229
15305534	CLSPN	claspin	DOWN	-0.899189	0.000364692	0.0512821	100525928	Ssc.19346
15337560	LOC100522845	thymosin beta-15A-like	DOWN	-0.894357	0.00189656	0.0865628	100522845	Ssc.82314
15235692	LOC100515416	centromere protein U-like	DOWN	-0.891914	0.00117425	0.0751354	100515416	Ssc.94775
15314356	LOC100516446	histone H4-like	DOWN	-0.887946	8.30508e-05	0.0408323	100516446	NA
15187478	CBLN2	cerebellin 2 precursor	DOWN	-0.88679	0.0134482	0.194836	100517134	Ssc.26581
15192024	LOC100152303	Acetyl-Coenzyme A acetyltransferase 2	DOWN	-0.885386	0.00364973	0.110614	100152303	Ssc.55210
15278087	SHAS2	hyaluronan synthase 2	DOWN	-0.883153	0.0186731	0.226732	397120	Ssc.195
15262767	E2F8	E2F transcription factor 8	DOWN	-0.864459	0.00515004	0.126268	100522785	Ssc.100183
15223414	LOC100156303	cell division cycle-associated protein 2-like	DOWN	-0.854699	0.0023743	0.0923498	100156303	Ssc.34260
15189643	MELK	maternal embryonic leucine zipper kinase	DOWN	-0.848644	0.00234067	0.0923498	100519998	Ssc.22206
15251176	TBX20	T-box 20	DOWN	-0.847843	2.53509e-05	0.0340142	100524471	NA
15256192	UHRF1	ubiquitin-like with PHD and ring finger domains 1	DOWN	-0.847284	0.000854286	0.0633231	100511003	Ssc.98512
15319212	VRK1	vaccinia related kinase 1	DOWN	-0.845586	0.000577733	0.0566593	100157930	Ssc.38929
15307973	LOC100627582	histone H2A type 1-like	DOWN	-0.84301	3.17976e-05	0.0340142	100627582	Ssc.94858
15232488	DNA2	DNA replication helicase 2 homolog (yeast)	DOWN	-0.838999	0.00147756	0.0799221	100153906	NA
15237678	IGFBP5	insulin-like growth factor binding protein 5	DOWN	-0.833768	0.000128147	0.0408323	397182	Ssc.94196
15299742	MFSD2A	major facilitator superfamily domain containing 2A	DOWN	-0.833104	0.00295537	0.102389	100518612	Ssc.32098
15193275	LOC100627716	protein MMS22-like	DOWN	-0.832519	0.000680107	0.0583657	100627716	NA
15183916	MOXD1	monooxygenase, DBH-like 1	DOWN	-0.830405	0.0220718	0.243753	100151998	Ssc.32334
15323227	ADAMTS3	ADAM metallopeptidase with thrombospondin type 1 motif, 3	DOWN	-0.82354	0.0126241	0.189481	---	Ssc.79412
15285858	LOC100621389	histone H4-like	DOWN	-0.819907	0.000172273	0.0408323	100621389	NA
15307076	KIF2C	kinesin family member 2C	DOWN	-0.819073	0.00201117	0.0892381	100516205	NA
15284203	MCM4	minichromosome maintenance complex component 4	DOWN	-0.818066	0.00224905	0.0916166	100156398	Ssc.96834
15266362	STARD4	StAR-related lipid transfer (START) domain containing 4	DOWN	-0.814319	0.00295376	0.102389	100233203	Ssc.61959
15185303	LOC100157355	spindle and KT associated 1	DOWN	-0.811974	0.00386803	0.112032	100157355	Ssc.27187
15325194	SERPINH1	serpin peptidase inhibitor, clade H (heat shock protein 47), member 1, (collagen binding protein 1)	DOWN	-0.807887	0.000554032	0.0554728	396773	Ssc.11235
15291819	LOC100512604	complement C1q-like protein 4-like	DOWN	-0.805404	0.0261929	0.264313	100512604	NA
15227486	KIF20B	kinesin family member 20B	DOWN	-0.803356	0.00605603	0.134056	100155885	Ssc.43517
15285196	FDPS	farnesyl diphosphate synthase	DOWN	-0.792153	0.00327817	0.106848	100153932	Ssc.57723
15194398	CCNB2	cyclin B2	DOWN	-0.785416	0.00332623	0.107254	100135668	Ssc.14182
15285057	IQGAP3	IQ motif containing GTPase activating protein 3	DOWN	-0.783223	0.000212586	0.0414847	100515079	Ssc.101595
15277061	LOC100513079	histone H3-like centromeric protein A-like	DOWN	-0.782065	0.000205098	0.0412711	100513079	Ssc.45115
15294210	FKBP4	FK506 binding protein 4, 59kDa	DOWN	-0.780624	0.00281244	0.100533	100337672	Ssc.96091
15241526	EPHA4	EPH receptor A4	DOWN	-0.780621	0.0014412	0.078747	100188979	Ssc.87144
15327947	LOC100623697	centromere protein L-like	DOWN	-0.779703	0.00192583	0.0872535	100623697	NA
15183776	FAM54A	family with sequence similarity 54, member A	DOWN	-0.777898	0.015533	0.207979	100157026	Ssc.43737
15235978	LOC100514374	dual specificity protein phosphatase 4-like	DOWN	-0.776682	0.0202012	0.235064	100514374	Ssc.95422
15187031	RAD51	RAD51 homolog (S. cerevisiae)	DOWN	-0.767622	0.000168278	0.0408323	100141309	Ssc.22664
15212667	CCL2	chemokine (C-C motif) ligand 2	DOWN	-0.767459	0.0209976	0.238479	397422	Ssc.657
15205289	PCDH9	protocadherin 9	DOWN	-0.762398	0.0375887	0.313223	100154773	NA
15326582	CHEK1	checkpoint kinase 1	DOWN	-0.760651	0.00136539	0.0784074	100511709	Ssc.25040
15233523	HELLS	helicase, lymphoid-specific	DOWN	-0.759907	0.00219325	0.0910814	100154547	Ssc.100416
15258391	HMGCR	3-hydroxy-3-methylglutaryl-CoA reductase	DOWN	-0.757274	0.00191048	0.0867837	100144446	Ssc.97427
15254109	LOC100519128	sororin-like	DOWN	-0.750764	0.000420936	0.0521411	100519128	Ssc.79360
15336582	CCNB3	cyclin B3	DOWN	-0.749134	0.00136686	0.0784074	100515638	NA
15240011	FKBP7	FK506 binding protein 7	DOWN	-0.74873	0.00366829	0.11065	100144630	Ssc.7363
15303372	SULT2A1	sulfotransferase family, cytosolic, 2A, dehydroepiandrosterone (DHEA)-preferring, member 1	DOWN	-0.74485	0.0314233	0.287855	641359	Ssc.84333
15326970	STEAP1	six transmembrane epithelial antigen of the prostate 1	DOWN	-0.741342	0.0146112	0.201459	397573	Ssc.1183
15208111	LRRC59	leucine rich repeat containing 59	DOWN	-0.741022	0.000516259	0.0545466	100514317	Ssc.93854
15196592	WDHD1	WD repeat and HMG-box DNA binding protein 1	DOWN	-0.731137	0.000519999	0.0546399	100152808	Ssc.99539
15254784	PTPMT1	protein tyrosine phosphatase, mitochondrial 1	DOWN	-0.72867	3.70167e-06	0.0316594	100514336	Ssc.9174
15217176	PTX3	pentraxin 3, long	DOWN	-0.722344	0.00638453	0.135363	100513178	Ssc.75723
15294099	RAD51AP1	RAD51 associated protein 1	DOWN	-0.719775	0.000908596	0.0660684	100157339	Ssc.13793
15314311	LOC595122	histone H1.3-like protein	DOWN	-0.719015	0.00588944	0.133091	595122	Ssc.19327
15223025	GADD45G	growth arrest and DNA-damage-inducible, gamma	DOWN	-0.718979	0.0049333	0.123974	100152997	Ssc.20585
15321383	LOC100523455	mitotic spindle assembly checkpoint protein MAD2A-like	DOWN	-0.717912	0.0075552	0.14819	100523455	Ssc.5129
15282876	MTBP	Mdm2, transformed 3T3 cell double minute 2, p53 binding protein (mouse) binding protein, 104kDa	DOWN	-0.713575	0.0180623	0.222524	100152418	Ssc.41439
15310605	BLM	Bloom syndrome, RecQ helicase-like	DOWN	-0.71344	0.01364	0.196192	100141304	Ssc.71006
15277237	GEN1	Gen endonuclease homolog 1 (Drosophila)	DOWN	-0.711786	0.0232259	0.250024	100517338	Ssc.61637
15278527	CCNE2	cyclin E2	DOWN	-0.710334	0.0070256	0.143086	100512048	Ssc.40522
15285854	LOC100624086	histone H2A type 2-A-like	DOWN	-0.70686	3.03848e-05	0.0340142	100624086	Ssc.24673
15202166	KIF14	kinesin family member 14	DOWN	-0.705378	0.001202	0.0759903	100524038	Ssc.28438
15302817	AWN	sperm associated AWN protein	DOWN	-0.702302	0.0107288	0.173099	396783	Ssc.590
15292555	TIMELESS	timeless homolog (Drosophila)	DOWN	-0.694709	0.000673337	0.0583657	100525747	Ssc.28666
15279251	OPRK1	opioid receptor, kappa 1	DOWN	-0.693564	0.0369525	0.311724	100152118	Ssc.16371
15279021	MYBL1	v-myb myeloblastosis viral oncogene homolog (avian)-like 1	DOWN	-0.690974	0.00312431	0.105273	100524984	NA
15223624	HMGB2	high mobility group box 2	DOWN	-0.687602	0.00120471	0.0759903	397130	Ssc.226
15264861	TPM4	tropomyosin 4	DOWN	-0.687471	0.00690751	0.142042	397608	Ssc.53793
15202792	MASTL	microtubule associated serine/threonine kinase-like	DOWN	-0.684087	0.00233239	0.0923498	100514867	Ssc.90994
15269153	LOC100518832	recQ-mediated genome instability protein 2-like	DOWN	-0.683113	0.0153492	0.206741	100518832	Ssc.23534
15334459	CENPI	centromere protein I	DOWN	-0.680876	0.00233205	0.0923498	100516889	Ssc.10723
15208872	SPAG5	sperm associated antigen 5	DOWN	-0.680273	0.000738253	0.0594232	100286810	Ssc.34175
15337655	LOC100517744	ribose-phosphate pyrophosphokinase 1-like	DOWN	-0.669092	2.51349e-05	0.0340142	100517744	Ssc.1605
15242239	TNFAIP6	tumor necrosis factor, alpha-induced protein 6	DOWN	-0.667685	0.0466008	0.346442	100286870	Ssc.75269
15242875	LOC100519691	probable glutathione peroxidase 8-like	DOWN	-0.662164	0.00988061	0.166482	100519691	Ssc.87213
15208214	NME1	NME/NM23 nucleoside diphosphate kinase 1	DOWN	-0.660288	0.00031522	0.0470958	100142626	Ssc.19546
15249085	AHCY	adenosylhomocysteinase	DOWN	-0.65863	0.000837904	0.062639	497050	Ssc.25314
15235590	NEIL3	nei endonuclease VIII-like 3 (E. coli)	DOWN	-0.653287	0.00156077	0.0809535	100156631	Ssc.31258
15289626	LOC100155342	Ubiquitin isopeptidase T	DOWN	-0.64947	6.54431e-05	0.0406815	100155342	Ssc.99600
15187331	MAGEL2	MAGE-like 2	DOWN	-0.647814	0.000996315	0.0695634	100154924	Ssc.62991
15293420	RASSF8	Ras association (RalGDS/AF-6) domain family (N-terminal) member 8	DOWN	-0.642611	0.000253384	0.0432997	100151839	Ssc.13458
15286208	OLFML3	olfactomedin-like 3	DOWN	-0.639597	0.0282251	0.274117	100158055	Ssc.15592
15199241	TOR1A	torsin family 1, member A (torsin A)	DOWN	-0.634227	0.0020443	0.0897461	100125953	Ssc.71618
15324196	LOC100517665	oligosaccharyltransferase complex subunit OSTC-like	DOWN	-0.632745	0.00152401	0.0801792	100517665	Ssc.16563
15273667	SLC5A2	solute carrier family 5 (sodium/glucose cotransporter), member 2	DOWN	-0.63048	0.0169649	0.2161	100286743	Ssc.28840
15207566	CDC6	cell division cycle 6 homolog (S. cerevisiae)	DOWN	-0.628604	0.00209402	0.0903778	100522031	Ssc.11879
15281022	LOC100154181	histone H2A type 2-B-like	DOWN	-0.627757	0.00338774	0.107254	100154181	NA
15202392	LOC100517963	recQ-mediated genome instability protein 1-like	DOWN	-0.623337	0.00908479	0.160835	100517963	Ssc.8672
15331264	CYP51	cytochrome P450, family 51, subfamily A, polypeptide 1	DOWN	-0.622948	0.0126672	0.189481	403334	Ssc.5712
15235665	CASP3	caspase 3, apoptosis-related cysteine peptidase	DOWN	-0.619955	0.00791518	0.150923	397244	Ssc.15886
15223876	LOC100155348	BRI3-binding protein-like	DOWN	-0.618447	0.00853485	0.156792	100155348	Ssc.27497
15235601	ODZ1	teneurin transmembrane protein 1	DOWN	-0.617139	0.00485806	0.123054	100512817	NA
15220196	MANF	mesencephalic astrocyte-derived neurotrophic factor	DOWN	-0.616666	0.00139779	0.0784074	100505460	Ssc.20071
15188248	CDKN3	cyclin-dependent kinase inhibitor 3	DOWN	-0.616371	0.00477699	0.12197	397589	Ssc.7286
15292552	APON	ovarian and testicular apolipoprotein N	DOWN	-0.616191	0.00384731	0.112032	445462	Ssc.23221
15249947	AURKA	aurora kinase A	DOWN	-0.614463	0.00160001	0.0818144	574063	Ssc.1466
15195929	LOC100155433	ras-like protein family member 12-like	DOWN	-0.614104	0.0379959	0.315242	100155433	NA
15318142	MTHFD1	methylenetetrahydrofolate dehydrogenase (NADP+ dependent) 1, methenyltetrahydrofolate cyclohydrolase, formyltetrahydrofolate synthetase	DOWN	-0.613032	0.000484317	0.0541499	414382	Ssc.10148
15252298	PLXNA4	plexin A4	DOWN	-0.610395	1.87911e-06	0.0316594	100511667	NA
15187557	PMAIP1	phorbol-12-myristate-13-acetate-induced protein 1	DOWN	-0.609571	0.024775	0.256107	397278	Ssc.53694
15285021	GPATCH4	G patch domain containing 4	DOWN	-0.607703	0.00105732	0.0719716	100152732	Ssc.96868
15309426	PIM1	pim-1 oncogene	DOWN	-0.607096	0.00322796	0.106286	100157844	Ssc.91670
15255257	LOC100518823	coiled-coil domain-containing protein 34-like	DOWN	-0.606945	0.00861641	0.157619	100518823	Ssc.7624
15256834	DNMT1	DNA (cytosine-5-)-methyltransferase 1	DOWN	-0.606415	0.000689743	0.0583657	606746	Ssc.94857
15186204	CEP152	centrosomal protein 152kDa	DOWN	-0.603648	0.0124583	0.188491	100152345	Ssc.100397
15278109	DSCC1	defective in sister chromatid cohesion 1 homolog (S. cerevisiae)	DOWN	-0.600319	0.00735816	0.146733	100156441	Ssc.22370
15308847	SLC39A7	solute carrier family 39 (zinc transporter), member 7	DOWN	-0.59615	0.000372627	0.051792	100155600	Ssc.19512
15281777	PSMA5	proteasome (prosome, macropain) subunit, alpha type, 5	DOWN	-0.594683	9.82337e-05	0.0408323	497063	Ssc.9412
15291796	TUBA1B	tubulin, alpha 1b	DOWN	-0.594234	0.000792429	0.0613539	733594	Ssc.30990
15190115	LOC100515992	guanine nucleotide-binding protein G(I)/G(S)/G(O) subunit gamma-10-like	DOWN	-0.592005	0.00235536	0.0923498	100515992	Ssc.31694
15251758	INSIG1	insulin induced gene 1	DOWN	-0.589344	0.00892741	0.159857	403162	Ssc.54067
15280148	APOA1BP	apolipoprotein A-I binding protein	DOWN	-0.589307	0.00013141	0.0408323	780405	Ssc.19257
15282983	LOC100522252	alanine and arginine-rich domain-containing protein-like	DOWN	-0.58762	0.0298884	0.281448	100522252	Ssc.45672
15212431	SKA2	spindle and kinetochore associated complex subunit 2	DOWN	-0.587293	0.00187574	0.0862299	100520695	Ssc.877
15314350	LOC100621717	histone H4-like	DOWN	-0.584581	0.000262018	0.0432997	100621717	Ssc.72684
15256701	LDLR	low density lipoprotein receptor	DOWN	-0.582296	0.0421171	0.329831	396801	Ssc.54157
15307977	HIST1H2BD	histone cluster 1, H2bd	DOWN	-0.581089	0.00351989	0.109633	100157327	Ssc.54773
15297697	PRMT1	protein arginine methyltransferase 1	DOWN	-0.58005	0.000304431	0.0466871	100286877	Ssc.98283
15208156	COL1A1	collagen, type I, alpha 1	DOWN	-0.578724	0.0133731	0.19429	397571	Ssc.82457
15322896	MSMO1	methylsterol monooxygenase 1	DOWN	-0.577652	0.013599	0.196192	396590	Ssc.18628
15207344	ACLY	ATP citrate lyase	DOWN	-0.575579	0.0018477	0.0855579	100125957	Ssc.32399
15314346	LOC100154916	histone H4-like	DOWN	-0.575304	0.00391307	0.112032	100154916	Ssc.72684
15324319	H2AFZ	H2A histone family, member Z	DOWN	-0.571861	0.0029427	0.10232	100141311	Ssc.11199
15225797	RANBP1	RAN binding protein 1	DOWN	-0.571322	0.000889769	0.0656047	100151896	Ssc.6182
15228898	ZFP36	zinc finger protein 36, C3H type, homolog (mouse)	DOWN	-0.570463	0.0306148	0.284925	100316849	Ssc.28024
15250802	LOC100520873	inosine-5'-monophosphate dehydrogenase 1-like	DOWN	-0.567489	0.00237587	0.0923498	100520873	NA
15294116	CCND2	cyclin D2	DOWN	-0.567216	2.44925e-05	0.0340142	397162	Ssc.15749
15216920	PCCB	propionyl CoA carboxylase, beta polypeptide	DOWN	-0.566975	0.00263385	0.096892	100158147	Ssc.14535
15184623	LOC100513056	protein MMS22-like	DOWN	-0.562728	0.00335169	0.107254	100513056	Ssc.99915
15329716	LOC100517842	nitric oxide-inducible gene protein-like	DOWN	-0.560747	0.0192016	0.22996	100517842	Ssc.10102
15299502	EIF3I	eukaryotic translation initiation factor 3, subunit I	DOWN	-0.559265	0.000495027	0.0544075	100521499	Ssc.17315
15252586	CALU	calumenin	DOWN	-0.558926	0.00611555	0.134462	397301	Ssc.1622
15282980	SLC30A8	solute carrier family 30 (zinc transporter), member 8	DOWN	-0.558248	0.00308262	0.105044	100155672	Ssc.71836
15262467	CAT	catalase	DOWN	-0.557922	0.0014369	0.078737	397568	Ssc.1018
15259346	CHSY3	chondroitin sulfate synthase 3	DOWN	-0.555341	0.0395807	0.31986	100518720	NA
15288088	LOC100621133	chromobox protein homolog 5-like	DOWN	-0.555203	0.0037846	0.111995	100621133	Ssc.43306
15271108	LOC100525867	small nuclear ribonucleoprotein G-like	DOWN	-0.553679	0.000403963	0.0518482	100525867	Ssc.27001
15183511	ESR1	estrogen receptor 1	DOWN	-0.551113	0.0286064	0.275849	397435	Ssc.16144
15291435	KDELR3	KDEL (Lys-Asp-Glu-Leu) endoplasmic reticulum protein retention receptor 3	DOWN	-0.550254	0.0422825	0.3306	100514523	Ssc.21548
15307293	LOC100525292	CTP synthase 1-like	DOWN	-0.550212	0.0101458	0.169458	100525292	Ssc.25069
15193141	SRSF12	serine/arginine-rich splicing factor 12	DOWN	-0.549817	0.00467971	0.12114	100152352	Ssc.31670
15293508	GOLT1B	golgi transport 1B	DOWN	-0.549527	0.0112306	0.177941	100154676	Ssc.27087
15319857	PNAS-5	apoptosis-related protein	DOWN	-0.549336	0.00516023	0.126356	414404	Ssc.27275
15305309	LOC100516496	sodium/potassium-transporting ATPase subunit beta-1-interacting protein 1-like	DOWN	-0.549112	0.0190073	0.228758	100516496	Ssc.28637
15193271	LOC100157673	NADH dehydrogenase [ubiquinone] 1 alpha subcomplex assembly factor 4-like	DOWN	-0.546418	0.00257675	0.0957783	100157673	Ssc.8010
15250643	AKR1B1	aldo-keto reductase family 1, member B1 (aldose reductase)	DOWN	-0.5455	0.00228327	0.0921206	396816	Ssc.3059
15246388	LOC100512637	small nuclear ribonucleoprotein-associated protein B'-like	DOWN	-0.545113	0.0232987	0.250131	100512637	Ssc.53717
15254327	PHI-1	ubiquitous PKC-potentiated PP1 inhibitor	DOWN	-0.543001	0.000425449	0.0521411	397205	Ssc.369
15188830	LOC100515182	tetratricopeptide repeat protein 39B-like	DOWN	-0.54204	0.0132838	0.193628	100515182	Ssc.95851
15338805	DKC1	dyskeratosis congenita 1, dyskerin	DOWN	-0.541739	0.00164913	0.0827767	100216430	Ssc.21597
15212401	TEX14	testis expressed 14	DOWN	-0.540633	0.0347141	0.30176	100737915	Ssc.80578
15328021	LOC100522028	protein FAM5B-like	DOWN	-0.539841	0.0438261	0.335924	100522028	NA
15328874	MRPL17	mitochondrial ribosomal protein L17	DOWN	-0.539745	5.92915e-05	0.0406815	100512482	Ssc.43194
15258949	MAN2A1	mannosidase, alpha, class 2A, member 1	DOWN	-0.53833	0.0100682	0.168603	100514631	Ssc.99494
15322063	TACC3	transforming, acidic coiled-coil containing protein 3	DOWN	-0.537332	0.00082165	0.062639	100513802	Ssc.4976
15258191	LOC100526157	H/ACA ribonucleoprotein complex subunit 2-like	DOWN	-0.536602	0.00174939	0.0850192	100526157	Ssc.25131
15295036	TMPO	thymopoietin	DOWN	-0.536329	0.00508941	0.125393	100512350	Ssc.97248
15224337	CIT	citron (rho-interacting, serine/threonine kinase 21)	DOWN	-0.535095	0.0170552	0.216433	100153706	Ssc.100738
15301861	LOC100520788	centromere protein T-like	DOWN	-0.533783	0.00198299	0.0888732	100520788	Ssc.21251
15311754	PSME2	proteasome (prosome, macropain) activator subunit 2 (PA28 beta)	DOWN	-0.533683	0.00554066	0.129269	397522	Ssc.830
15201059	PDSS1	prenyl (decaprenyl) diphosphate synthase, subunit 1	DOWN	-0.533511	0.00285347	0.101243	---	Ssc.40385
15183422	FBXO5	F-box protein 5	DOWN	-0.533024	0.0300865	0.282244	100514379	Ssc.24858
15311317	SEC23A	Sec23 homolog A (S. cerevisiae)	DOWN	-0.532292	0.0166556	0.213916	100155766	Ssc.8623
15217203	SMC4	structural maintenance of chromosomes 4	DOWN	-0.5322	0.0201388	0.235064	100152361	Ssc.7850
15291742	LOC100524935	peptidyl-prolyl cis-trans isomerase FKBP11-like	DOWN	-0.528511	0.0379813	0.315242	100524935	Ssc.8714
15213933	EIF4A1	eukaryotic translation initiation factor 4A1	DOWN	-0.527818	0.000141169	0.0408323	100101929	Ssc.22034
15212766	ATAD5	ATPase family, AAA domain containing 5	DOWN	-0.527812	0.0249506	0.257079	100522895	NA
15241918	COL6A3	collagen, type VI, alpha 3	DOWN	-0.527432	0.0202135	0.235064	100101551	Ssc.95979
15207371	FKBP10	FK506 binding protein 10, 65 kDa	DOWN	-0.526812	0.028891	0.276394	100511038	Ssc.1381
15295072	SNRPF	small nuclear ribonucleoprotein polypeptide F	DOWN	-0.5263	0.00209916	0.0903778	100155855	Ssc.5241
15319591	TRAM2	translocation associated membrane protein 2	DOWN	-0.525727	0.00157514	0.0811939	100157796	NA
15214959	RPSA	ribosomal protein SA	DOWN	-0.522655	0.00458026	0.11999	641351	Ssc.11095
15184814	LOC100525020	general transcription factor 3C polypeptide 6-like	DOWN	-0.521227	0.00327963	0.106848	100525020	Ssc.10835
15242911	LOC100514688	multicilin-like	DOWN	-0.51998	0.0371801	0.312004	100514688	Ssc.44655
15207979	ATP5G1	ATP synthase, H+ transporting, mitochondrial Fo complex, subunit C1 (subunit 9)	DOWN	-0.515956	0.00181517	0.0855008	574054	Ssc.1649
15287775	TROAP	trophinin associated protein	DOWN	-0.512229	0.000185757	0.0408323	100511692	Ssc.29417
15192714	LOC100513385	centromere protein W-like	DOWN	-0.511946	0.00813336	0.152942	100513385	Ssc.21611
15325425	NAALAD2	N-acetylated alpha-linked acidic dipeptidase 2	DOWN	-0.510471	0.0107012	0.173003	100524386	Ssc.97922
15228127	NOLC1	nucleolar and coiled-body phosphoprotein 1	DOWN	-0.50996	0.000752612	0.0599251	100517974	Ssc.24959
15329109	RRM1	ribonucleotide reductase M1	DOWN	-0.509164	0.0020286	0.0897461	102166900	Ssc.6710
15293876	CDCA3	cell division cycle associated 3	DOWN	-0.507522	0.00423475	0.116164	100153312	Ssc.18198
15220878	TMEM111	ER membrane protein complex subunit 3	DOWN	-0.506768	0.000401327	0.0518482	100154665	Ssc.17618
15296117	CDH11	cadherin 11, type 2, OB-cadherin (osteoblast)	DOWN	-0.506348	0.00621825	0.134755	100525579	Ssc.18466
15292666	PRIM1	primase, DNA, polypeptide 1 (49kDa)	DOWN	-0.505088	0.0311455	0.287572	100157576	Ssc.28246
15208533	LOC100512308	zinc finger HIT domain-containing protein 3-like	DOWN	-0.504626	0.000791993	0.0613539	100512308	NA
15326231	PVRL1	poliovirus receptor-related 1 (herpesvirus entry mediator C)	DOWN	-0.504068	0.0130501	0.192125	397247	Ssc.15891
15202461	LOC100524518	ciliary neurotrophic factor receptor subunit alpha-like	DOWN	-0.503753	0.0223006	0.245524	100524518	Ssc.83546
15335732	MID1	midline 1 (Opitz/BBB syndrome)	DOWN	-0.502733	0.0174649	0.219447	100524415	Ssc.101586
15184820	RPF2	ribosome production factor 2 homolog (S. cerevisiae)	DOWN	-0.502686	0.00669258	0.13927	100525264	Ssc.10147
15189839	SEC61B	Sec61 beta subunit	DOWN	-0.501773	0.0042525	0.116178	100511362	Ssc.3932
15261182	POLA2	polymerase (DNA directed), alpha 2, accessory subunit	DOWN	-0.501675	4.51427e-05	0.0406815	100513971	Ssc.18502
15273607	CCT6A	chaperonin containing TCP1, subunit 6A (zeta 1)	DOWN	-0.500033	0.00130895	0.0784074	100520782	Ssc.7068
15337482	LOC100517443	mitochondrial import inner membrane translocase subunit Tim8 A-like	DOWN	-0.498815	0.00212059	0.0904804	100517443	Ssc.22719
15195304	LOC100520414	putative TRAF4-associated factor 1-like	DOWN	-0.496359	0.0113204	0.17869	100520414	Ssc.29519
15267948	ATP5J2	ATP synthase, H+ transporting, mitochondrial Fo complex, subunit F2	DOWN	-0.495986	0.00013126	0.0408323	100037979	Ssc.76612
15314291	LOC574051	histone H1.2-like protein	DOWN	-0.494858	0.000699674	0.0586867	574051	Ssc.54362
15253326	YKT6	YKT6 v-SNARE homolog (S. cerevisiae)	DOWN	-0.493711	0.00030516	0.0466871	100513964	Ssc.1537
15330948	SRPR	signal recognition particle receptor (docking protein)	DOWN	-0.491814	0.00313654	0.105419	100513370	Ssc.959
15217560	DNAJB11	DnaJ (Hsp40) homolog, subfamily B, member 11	DOWN	-0.491384	0.00420744	0.116164	100152894	Ssc.22038
15214524	PEMT	phosphatidylethanolamine N-methyltransferase	DOWN	-0.490934	0.000653007	0.0583657	397654	Ssc.18215
15335783	LOC100156438	Fanconi anemia group B protein-like	DOWN	-0.490571	0.00432217	0.11717	100156438	Ssc.41500
15185131	COX7A2	COX7A2 protein	DOWN	-0.488967	0.0023308	0.0923498	100038000	Ssc.3546
15196051	LOC100153268	TIPIN protein	DOWN	-0.487286	0.00893986	0.159931	100153268	Ssc.5164
15238751	MKI67	antigen identified by monoclonal antibody Ki-67	DOWN	-0.486916	0.00142954	0.078737	100124386	Ssc.23154
15261828	DTX4	deltex homolog 4 (Drosophila)	DOWN	-0.486125	0.030771	0.285801	100517143	Ssc.95775
15265574	LOC100511312	transmembrane emp24 domain-containing protein 9-like	DOWN	-0.47954	0.0012928	0.0784074	100511312	Ssc.4318
15277795	ST3GAL1	ST3 beta-galactoside alpha-2,3-sialyltransferase 1	DOWN	-0.478859	0.00717924	0.144474	445537	Ssc.55798
15241758	LOC100737210	nucleolin-like	DOWN	-0.477501	0.00171018	0.0845058	100737210	NA
15272020	LOC100511253	protein FAM98A-like	DOWN	-0.477375	0.00112452	0.0739015	100511253	Ssc.98586
15259823	PCDHB15	protocadherin beta 15	DOWN	-0.477368	0.0206525	0.237309	100515075	Ssc.101841
15196999	LOC100516774	S-methyl-5'-thioadenosine phosphorylase-like	DOWN	-0.477278	0.00965097	0.165678	100516774	Ssc.15430
15228113	PPRC1	peroxisome proliferator-activated receptor gamma, coactivator-related 1	DOWN	-0.476996	0.00782535	0.150923	100329222	Ssc.49289
15309041	KIFC1	kinesin family member C1	DOWN	-0.476776	0.00104164	0.071656	100154627	Ssc.25117
15220631	KBTBD8	kelch repeat and BTB (POZ) domain containing 8	DOWN	-0.476396	0.0219353	0.243042	100521640	NA
15241358	IHH	Indian hedgehog	DOWN	-0.475783	0.00510313	0.125407	397174	Ssc.15785
15230002	RAN	RAN, member RAS oncogene family	DOWN	-0.475039	0.000224296	0.0416451	397655	Ssc.51883
15229757	LOC100154593	PIN2-interacting protein 1	DOWN	-0.47469	0.000533347	0.0550731	100154593	Ssc.5365
15233581	ALDH18A1	aldehyde dehydrogenase 18 family, member A1	DOWN	-0.473185	0.000624214	0.057669	100151977	Ssc.3321
15261774	SLC15A3	solute carrier family 15, member 3	DOWN	-0.47185	0.00106868	0.0721261	100513135	Ssc.80316
15288244	LOC100154715	cyclin-dependent kinase-2 alpha	DOWN	-0.471789	0.00218601	0.091079	100154715	Ssc.16532
15256162	LOC100524302	chromatin assembly factor 1 subunit A-like	DOWN	-0.471534	0.0159927	0.210073	100524302	Ssc.7857
15289811	FOXM1	forkhead box M1	DOWN	-0.470979	0.0129143	0.191429	100511565	Ssc.96037
15308374	NRM	nurim (nuclear envelope membrane protein)	DOWN	-0.468316	0.00751767	0.147909	100144454	Ssc.73561
15318309	ERH	enhancer of rudimentary homolog (Drosophila)	DOWN	-0.467826	0.00090584	0.0660684	100152505	Ssc.56152
15206458	SDK2	sidekick cell adhesion molecule 2	DOWN	-0.466722	0.00338359	0.107254	100518574	Ssc.92068
15211178	ARF4	ADP-ribosylation factor 4	DOWN	-0.466343	0.00390373	0.112032	100270721	Ssc.24179
15307625	LOC100156606	PAK1IP1 protein	DOWN	-0.466059	0.00073565	0.0594232	100156606	Ssc.2459
15267774	FSCN1	fascin homolog 1, actin-bundling protein (Strongylocentrotus purpuratus)	DOWN	-0.46584	0.00983262	0.166482	100286741	Ssc.1798
15265953	DHFR	dihydrofolate reductase	DOWN	-0.46487	0.0282741	0.274117	100525912	Ssc.7139
15260533	ANO1	anoctamin 1, calcium activated chloride channel	DOWN	-0.464633	0.0280747	0.273614	100518411	NA
15216688	NUP210	nucleoporin 210kDa	DOWN	-0.462752	0.0344203	0.300436	100515926	Ssc.96982
15313945	SSR1	signal sequence receptor, alpha	DOWN	-0.462286	0.000259505	0.0432997	100152689	Ssc.23018
15298939	MRTO4	mRNA turnover 4 homolog (S. cerevisiae)	DOWN	-0.458691	0.000951051	0.0686336	100511136	Ssc.6624
15224836	LOC100156249	malectin-like	DOWN	-0.456244	0.000201026	0.0412711	100156249	Ssc.9932
15212494	LOC100739815	Fanconi anemia group J protein-like	DOWN	-0.455663	0.0214295	0.240409	100739815	NA
15200737	B4GALT1	UDP-Gal:betaGlcNAc beta 1,4- galactosyltransferase, polypeptide 1	DOWN	-0.454183	0.00763025	0.149048	100511655	Ssc.3967
15320881	HMGN1	high mobility group nucleosome binding domain 1	DOWN	-0.453406	0.00592244	0.133091	100625838	Ssc.18709
15280651	ILF2	interleukin enhancer binding factor 2, 45kDa	DOWN	-0.453368	0.00100294	0.0695634	100154734	Ssc.27246
15294193	LOC100511381	RAD9, RAD1, HUS1-interacting nuclear orphan protein-like	DOWN	-0.452708	0.00849534	0.156792	100511381	Ssc.97792
15196289	FANCM	Fanconi anemia, complementation group M	DOWN	-0.452332	0.0198726	0.234161	100155917	Ssc.98937
15288202	LOC100517586	11-cis retinol dehydrogenase-like	DOWN	-0.451724	0.0206522	0.237309	100517586	Ssc.89520
15202742	HSPA14	heat shock 70kDa protein 14	DOWN	-0.451617	0.00312336	0.105273	100510924	Ssc.48464
15227406	LOC100156262	bifunctional 3'-phosphoadenosine 5'-phosphosulfate synthase 2-like	DOWN	-0.451016	0.0302977	0.283193	100156262	Ssc.10430
15185601	LOC100153972	ras-related protein Rab-8B-like	DOWN	-0.450834	0.0101807	0.169601	100153972	Ssc.94336
15225729	MRPL40	mitochondrial ribosomal protein L40	DOWN	-0.45039	0.00199365	0.0888732	100155568	Ssc.5871
15221038	LSM3	LSM3 homolog, U6 small nuclear RNA associated (S. cerevisiae)	DOWN	-0.448459	0.00225907	0.0916166	100514071	Ssc.1234
15310814	FANCI	Fanconi anemia, complementation group I	DOWN	-0.446434	0.00652253	0.137073	100156260	Ssc.99964
15292204	ITGA5	integrin, alpha 5 (fibronectin receptor, alpha polypeptide)	DOWN	-0.446059	0.0437591	0.33568	100155091	Ssc.16663
15292932	CDK4	cyclin-dependent kinase 4	DOWN	-0.445913	0.00192994	0.0872535	100144492	Ssc.11051
15209487	PFN1	profilin 1	DOWN	-0.442945	0.0126922	0.189481	100512494	Ssc.835
15231020	UNG	uracil-DNA glycosylase	DOWN	-0.44268	0.00310618	0.105273	100519979	Ssc.4980
15187568	LOC100153007	protein ERGIC-53-like	DOWN	-0.442419	0.0051874	0.126697	100153007	Ssc.16759
15262875	NUCB2	nucleobindin 2	DOWN	-0.44236	0.038029	0.315342	100512826	Ssc.43655
15198909	PSMB7	proteasome (prosome, macropain) subunit, beta type, 7	DOWN	-0.441758	0.000258069	0.0432997	100037992	Ssc.16968
15249741	SULF2	sulfatase 2	DOWN	-0.440656	0.0420823	0.329694	100152351	Ssc.18296
15239984	LOC100516520	heterogeneous nuclear ribonucleoprotein A3-like	DOWN	-0.44011	0.000722448	0.0594232	100516520	Ssc.87968
15274122	LOC100512042	putative RNA exonuclease NEF-sp-like	DOWN	-0.439669	0.00599807	0.134056	100512042	Ssc.20518
15256596	HNRNPM	heterogeneous nuclear ribonucleoprotein M	DOWN	-0.438993	0.00075526	0.0599251	100514153	Ssc.10538
15334271	PGK1	phosphoglycerate kinase 1	DOWN	-0.438862	0.00113924	0.0746125	407608	Ssc.23800
15242022	NDUFA10	NADH dehydrogenase (ubiquinone) 1 alpha subcomplex, 10, 42kDa	DOWN	-0.438738	1.53881e-05	0.0340142	100521478	Ssc.3948
15222598	C13H3orf26	chromosome 3 open reading frame 26	DOWN	-0.438278	0.00388148	0.112032	100152199	Ssc.23554
15286226	LOC100516672	5' exonuclease Apollo-like	DOWN	-0.437965	0.00366827	0.11065	100516672	Ssc.61003
15336075	KLHL15	kelch-like 15 (Drosophila)	DOWN	-0.437643	0.017885	0.221523	100525794	NA
15253978	LOC100523587	endosialin-like	DOWN	-0.437571	0.016396	0.212581	100523587	Ssc.62793
15283105	NUDCD1	NudC domain containing 1	DOWN	-0.437462	0.00666101	0.138764	100155904	Ssc.99066
15235584	LOC100526140	signal peptidase complex subunit 3-like	DOWN	-0.436967	0.0279888	0.27323	100526140	Ssc.54041
15275046	SLC20A1	solute carrier family 20 (phosphate transporter), member 1	DOWN	-0.436474	0.00532829	0.127108	100518065	Ssc.45288
15299351	RPA2	replication protein A2, 32kDa	DOWN	-0.435332	0.00506492	0.125076	100514295	Ssc.6559
15249361	RBL1	retinoblastoma-like 1 (p107)	DOWN	-0.434357	0.0149688	0.204182	100153296	Ssc.53007
15195537	VIMP	VCP-interacting membrane protein	DOWN	-0.433552	0.00262271	0.096892	100151836	Ssc.2739
15202215	LOC100525658	ubiquitin-conjugating enzyme E2 T-like	DOWN	-0.431215	0.013406	0.19452	100525658	Ssc.19169
15302886	SNRPA	small nuclear ribonucleoprotein polypeptide A	DOWN	-0.430944	0.00232821	0.0923498	768109	Ssc.7670
15187782	ZWILCH	zwilch kinetochore protein	DOWN	-0.430782	0.0199288	0.234373	100516481	Ssc.51894
15290594	LOC100519842	ubiquitin-conjugating enzyme E2 N-like	DOWN	-0.430421	0.000188812	0.0410324	100519842	Ssc.94146
15212122	LOC100738123	collagen alpha-1(I) chain-like	DOWN	-0.429328	0.0125438	0.189186	100738123	Ssc.46811
15288532	SLC16A7	solute carrier family 16, member 7 (monocarboxylic acid transporter 2)	DOWN	-0.429208	0.0360054	0.307122	100158241	Ssc.97715
15209601	EIF5A	eukaryotic translation initiation factor 5A	DOWN	-0.428033	0.00131473	0.0784074	100517970	Ssc.55314
15316610	LOC100157638	Mesoderm development candidate 2	DOWN	-0.427592	0.00241298	0.093036	100157638	Ssc.12051
15273878	LOC100516488	elongation factor Tu, mitochondrial-like	DOWN	-0.426498	0.00121467	0.0761616	100516488	Ssc.50077
15337569	TCEAL8	transcription elongation factor A (SII)-like 8	DOWN	-0.426422	0.0256272	0.261942	100523765	Ssc.86970
15247177	MYBL2	v-myb myeloblastosis viral oncogene homolog (avian)-like 2	DOWN	-0.425609	0.0050121	0.124492	100157175	Ssc.38821
15258674	ZCCHC9	zinc finger, CCHC domain containing 9	DOWN	-0.425374	4.86446e-05	0.0406815	100514154	Ssc.1803
15200311	RNPEP	arginyl aminopeptidase (aminopeptidase B)	DOWN	-0.425177	0.00683804	0.141221	100524577	Ssc.4216
15200991	SUV39H2	suppressor of variegation 3-9 homolog 2 (Drosophila)	DOWN	-0.425042	0.0156214	0.207979	664651	Ssc.24424
15216988	ZBTB38	zinc finger and BTB domain containing 38	DOWN	-0.423695	0.014279	0.199804	100337656	Ssc.94218
15324641	ENOPH1	enolase-phosphatase 1	DOWN	-0.42245	0.000613481	0.057669	100511394	Ssc.51906
15246430	LOC100517736	sulfiredoxin-1-like	DOWN	-0.422399	0.000400272	0.0518482	100517736	Ssc.81940
15273674	C17H20orf30	chromosome 20 open reading frame 30 homolog	DOWN	-0.421843	0.00128476	0.0784074	100625411	Ssc.25467
15225733	CDC45	cell division cycle 45 homolog (S. cerevisiae)	DOWN	-0.421714	0.0264548	0.265575	100151862	Ssc.30533
15190552	LOC100154462	actin related protein 2/3 complex subunit 5-like protein	DOWN	-0.421252	0.00883121	0.159178	100154462	Ssc.1593
15303719	POLD1	polymerase (DNA directed), delta 1, catalytic subunit	DOWN	-0.42069	0.0093125	0.162988	100525752	Ssc.96763
15249045	LOC100153846	transcription factor E2F1-like	DOWN	-0.419887	0.00806603	0.152426	100153846	Ssc.79312
15264154	CDC37	cell division cycle 37 homolog (S. cerevisiae)	DOWN	-0.418365	0.000156204	0.0408323	100141402	Ssc.15709
15335407	NSDHL	NAD(P) dependent steroid dehydrogenase-like	DOWN	-0.418041	0.0045401	0.119758	100157894	Ssc.3253
15246872	ROMO1	reactive oxygen species modulator 1	DOWN	-0.417304	0.0018597	0.0856986	100154394	Ssc.5089
15239338	UGGT1	UDP-glucose glycoprotein glucosyltransferase 1	DOWN	-0.416921	0.00460344	0.120268	100155117	NA
15250172	LOC100514260	DNA repair protein XRCC2-like	DOWN	-0.416853	0.01646	0.213087	100514260	Ssc.43594
15257749	LOC100521239	coatomer subunit epsilon-like	DOWN	-0.416711	0.00083204	0.062639	100521239	Ssc.54868
15293220	ALG10	asparagine-linked glycosylation 10, alpha-1,2-glucosyltransferase homolog (S. pombe)	DOWN	-0.416434	0.00372065	0.110952	100525643	Ssc.43681
15310800	ABHD2	abhydrolase domain containing 2	DOWN	-0.414767	0.0332366	0.296463	100153434	Ssc.21617
15245360	SRD5A1	steroid-5-alpha-reductase, alpha polypeptide 1 (3-oxo-5 alpha-steroid delta 4-dehydrogenase alpha 1)	DOWN	-0.413165	0.0234114	0.250262	100518046	Ssc.75815
15273798	PHKG2	phosphorylase kinase, gamma 2 (testis)	DOWN	-0.412757	0.00180006	0.0852897	100310801	Ssc.2981
15304501	SRM	spermidine synthase	DOWN	-0.4125	0.00174735	0.0850192	414385	Ssc.1450
15313031	VASH1	vasohibin 1	DOWN	-0.412197	0.0135186	0.195707	100511141	NA
15235351	BIN1	bridging integrator 1	DOWN	-0.411281	0.00721603	0.144805	100037305	Ssc.51736
15254451	FADS2	fatty acid desaturase 2	DOWN	-0.410489	0.0374134	0.312568	444997	Ssc.39036
15284037	LOC100522611	mitochondrial fission regulator 1-like	DOWN	-0.410162	0.000827626	0.062639	100522611	Ssc.43965
15287642	LOC733658	tRNA-splicing ligase RtcB homolog	DOWN	-0.41001	0.000383525	0.0518482	733658	Ssc.79842
15230917	LOC100152230	mevalonate kinase-like	DOWN	-0.409602	0.00439265	0.117735	100152230	Ssc.3345
15190857	URM1	ubiquitin related modifier 1	DOWN	-0.408857	0.00443619	0.118323	100154341	Ssc.59342
15238834	XKR5	XK, Kell blood group complex subunit-related family, member 5	DOWN	-0.407163	0.00318591	0.106286	100524909	Ssc.96731
15211682	LEPREL4	leprecan-like 4	DOWN	-0.406923	0.00714	0.144139	100526242	Ssc.26172
15306344	FPGT	fucose-1-phosphate guanylyltransferase	DOWN	-0.406087	0.00400524	0.113308	100513664	Ssc.26763
15300385	LRRIQ3	leucine-rich repeats and IQ motif containing 3	DOWN	-0.406087	0.00400524	0.113308	733655	Ssc.17892
15280960	ANP32E	acidic (leucine-rich) nuclear phosphoprotein 32 family, member E	DOWN	-0.405972	0.0292691	0.278468	100153768	Ssc.58707
15308523	MIC-2	MHC class I related antigen 2	DOWN	-0.405448	0.0279748	0.27323	100135034	Ssc.89514
15265546	HNRNPAB	heterogeneous nuclear ribonucleoprotein A/B	DOWN	-0.404096	0.00369658	0.110859	100127170	Ssc.82964
15285674	PSMB4	proteasome (prosome, macropain) subunit, beta type, 4	DOWN	-0.404029	0.000603328	0.057669	100153923	Ssc.53698
15297386	LOC100515263	SUMO-activating enzyme subunit 1-like	DOWN	-0.403362	0.00140117	0.0784074	100515263	Ssc.4395
15293907	LOC100736696	parathymosin-like	DOWN	-0.403345	0.00937815	0.163489	100736696	NA
15206361	HN1	hematological and neurological expressed 1	DOWN	-0.403009	0.00602596	0.134056	450242	Ssc.12457
15233438	IDE	insulin-degrading enzyme	DOWN	-0.402754	0.000438017	0.0521411	100155309	Ssc.9109
15299217	SEPN1	selenoprotein N, 1	DOWN	-0.402653	0.00151974	0.0801792	100037963	Ssc.29389
15189333	CEP78	centrosomal protein 78kDa	DOWN	-0.402191	0.0403151	0.322049	100154982	Ssc.15109
15337571	BEX1	brain expressed, X-linked 1	DOWN	-0.401852	0.0198569	0.23412	100513130	Ssc.15648
15288604	TMEM5	transmembrane protein 5	DOWN	-0.400564	0.00388996	0.112032	100155789	Ssc.83512
15334531	NGFRAP1	nerve growth factor receptor (TNFRSF16) associated protein 1	DOWN	-0.400483	0.0256951	0.262275	100513514	Ssc.7039
15212447	LOC100519562	peptidyl-tRNA hydrolase 2, mitochondrial-like	DOWN	-0.400391	0.00194316	0.0874376	100519562	Ssc.94260
15310304	WDR61	WD repeat domain 61	DOWN	-0.400201	0.00099739	0.0695634	100153204	Ssc.44512
15267034	LOC100513784	steroid receptor RNA activator 1-like	DOWN	-0.400066	0.0146593	0.201539	100513784	Ssc.6344
15194905	LOC100519285	WD repeat-containing protein 76-like	DOWN	-0.399933	0.0178746	0.221523	100519285	Ssc.24795
15265580	PRELID1	PRELI domain containing 1	DOWN	-0.399919	0.00224686	0.0916166	100512335	Ssc.4589
15294703	TXNRD1	thioredoxin reductase 1	DOWN	-0.399448	0.00805927	0.152426	396681	Ssc.34523
15201671	EPRS	glutamyl-prolyl-tRNA synthetase	DOWN	-0.399108	0.00304423	0.104146	449526	Ssc.21447
15326644	DCPS	decapping enzyme, scavenger	DOWN	-0.398706	0.00953778	0.16477	396689	Ssc.5667
15229060	BCCIP	BRCA2 and CDKN1A interacting protein	DOWN	-0.397884	0.000655819	0.0583657	100157478	Ssc.55455
15235298	DDX18	DEAD (Asp-Glu-Ala-Asp) box polypeptide 18	DOWN	-0.397459	0.00629781	0.135144	100153560	Ssc.100745
15330595	HYOU1	hypoxia up-regulated 1	DOWN	-0.397222	0.0136388	0.196192	100516870	Ssc.2087
15223199	SLC39A14	solute carrier family 39 (zinc transporter), member 14	DOWN	-0.396694	0.00587163	0.133091	100152468	Ssc.19427
15196284	FKBP3	FK506 binding protein 3, 25kDa	DOWN	-0.396634	0.00772589	0.149696	100152728	Ssc.7555
15227825	CCNJ	cyclin J	DOWN	-0.396495	0.00863606	0.157619	100154790	Ssc.12987
15264577	LOC100513269	podocan-like protein 1-like	DOWN	-0.395937	0.0388339	0.318056	100513269	Ssc.21274
15252889	IFRD1	interferon-related developmental regulator 1	DOWN	-0.395642	0.011883	0.183711	493185	Ssc.58494
15242575	SKP2	S-phase kinase-associated protein 2, E3 ubiquitin protein ligase	DOWN	-0.395386	0.0231696	0.249631	100329128	Ssc.22189
15242764	LOC100525262	28S ribosomal protein S30, mitochondrial-like	DOWN	-0.394971	0.00864695	0.157619	100525262	Ssc.12857
15206878	NSF	N-ethylmaleimide-sensitive factor	DOWN	-0.394864	0.00805441	0.152426	100624659	Ssc.22051
15223967	MPHOSPH9	M-phase phosphoprotein 9	DOWN	-0.394815	0.0103158	0.170362	100522574	Ssc.88851
15301008	PRDX1	peroxiredoxin 1	DOWN	-0.393739	0.00175786	0.0851072	100512476	Ssc.5380
15263168	CSNK1G2	casein kinase 1, gamma 2	DOWN	-0.392923	0.000351513	0.0505439	100525276	Ssc.21784
15230199	CDK2AP1	cyclin-dependent kinase 2 associated protein 1	DOWN	-0.392776	0.0117124	0.1824	100153712	Ssc.14458
15306935	RAD54L	RAD54-like (S. cerevisiae)	DOWN	-0.392646	0.0152969	0.206695	100141305	Ssc.1624
15333897	MAGED1	melanoma antigen family D, 1	DOWN	-0.392051	0.029647	0.2804	414852	Ssc.22086
15202186	NAV1	neuron navigator 1	DOWN	-0.39193	0.00835822	0.155036	100525121	Ssc.96492
15335343	LOC100517745	high mobility group protein B3-like	DOWN	-0.39173	0.0387456	0.317678	100517745	Ssc.27311
15264516	NACC1	nucleus accumbens associated 1, BEN and BTB (POZ) domain containing	DOWN	-0.389977	0.00106297	0.0720858	100524850	Ssc.21696
15280210	MEX3A	mex-3 homolog A (C. elegans)	DOWN	-0.389671	0.0172352	0.217564	100155949	NA
15218075	COX17	COX17 cytochrome c oxidase assembly homolog	DOWN	-0.389336	0.00353467	0.109675	100156799	Ssc.16607
15295944	NQO1	NAD(P)H dehydrogenase, quinone 1	DOWN	-0.389326	0.0210878	0.23886	100286873	Ssc.54065
15289830	LOC100515028	putative ATP-dependent RNA helicase DDX11-like protein 8-like	DOWN	-0.389162	0.0016358	0.0823238	100515028	Ssc.3577
15188377	LOC100154408	multicatalytic proteinase subunit K	DOWN	-0.38879	0.00151659	0.0801792	100154408	Ssc.7439
15317865	PNP	purine nucleoside phosphorylase	DOWN	-0.388379	0.0409308	0.324828	100157138	Ssc.24966
15304279	LOC100738053	chromodomain-helicase-DNA-binding protein 5-like	DOWN	-0.388156	0.0354419	0.305139	100738053	Ssc.88698
15189795	NANS	N-acetylneuraminic acid synthase	DOWN	-0.388093	0.0146041	0.201459	100155883	Ssc.1755
15285102	PMF1	polyamine-modulated factor 1	DOWN	-0.387751	0.00882313	0.159178	100144449	Ssc.16554
15310052	LOC100737594	exportin-5-like	DOWN	-0.387652	0.001428	0.078737	100737594	Ssc.16915
15222705	ROBO2	roundabout, axon guidance receptor, homolog 2 (Drosophila)	DOWN	-0.387201	0.0435257	0.334694	100739586	NA
15248234	PRNP	prion protein	DOWN	-0.387139	0.0306233	0.284925	494014	Ssc.97888
15185251	ATP5A1	ATP synthase, H+ transporting, mitochondrial F1 complex, alpha subunit 1, cardiac muscle	DOWN	-0.386978	0.000412894	0.0521411	100157880	Ssc.44378
15308382	DHX16	DEAH (Asp-Glu-Ala-His) box polypeptide 16	DOWN	-0.386716	0.00198986	0.0888732	100144456	Ssc.15273
15248746	NOP56	NOP56 ribonucleoprotein homolog (yeast)	DOWN	-0.385535	0.00959703	0.165346	100512446	Ssc.53732
15336370	CDK16	cyclin-dependent kinase 16	DOWN	-0.385135	0.00645449	0.136496	100521238	Ssc.79394
15196550	GNPNAT1	glucosamine-phosphate N-acetyltransferase 1	DOWN	-0.384645	0.0236921	0.251436	100152942	Ssc.32263
15289680	GAPDH	glyceraldehyde-3-phosphate dehydrogenase	DOWN	-0.384364	0.000159044	0.0408323	396823	Ssc.16135
15334024	LOC100156298	LAS1-like	DOWN	-0.384315	0.00563242	0.13009	100156298	Ssc.72347
15272226	PREB	prolactin regulatory element binding	DOWN	-0.383688	0.00337747	0.107254	100522734	Ssc.2202
15249520	LOC100157594	alpha-tocopherol transfer protein-like	DOWN	-0.382571	0.00505269	0.125076	100157594	Ssc.93143
15261320	TRMT112	tRNA methyltransferase 11-2 homolog (S. cerevisiae)	DOWN	-0.381746	0.00267333	0.0979402	100520885	Ssc.17770
15221165	LOC100523141	signal recognition particle receptor subunit beta-like	DOWN	-0.380522	0.0128821	0.191271	100523141	Ssc.22027
15317872	APEX1	APEX nuclease (multifunctional DNA repair enzyme) 1	DOWN	-0.380477	0.00921506	0.162423	100154728	Ssc.7943
15304879	RCC2	regulator of chromosome condensation 2	DOWN	-0.379986	0.00701855	0.143086	100525466	Ssc.54280
15237656	ATIC	5-aminoimidazole-4-carboxamide ribonucleotide formyltransferase/IMP cyclohydrolase	DOWN	-0.379319	0.0155213	0.207979	100170854	Ssc.27425
15329736	LOC100518207	coiled-coil domain-containing protein 90B, mitochondrial-like	DOWN	-0.378766	0.0179303	0.221759	100518207	Ssc.44544
15213712	PSMB6	proteasome (prosome, macropain) subunit, beta type, 6	DOWN	-0.378642	0.00632215	0.13524	497065	Ssc.1420
15296379	CCNE1	cyclin E1	DOWN	-0.378293	0.0343313	0.300436	100523248	NA
15291504	LGALS1	lectin, galactoside-binding, soluble, 1	DOWN	-0.37777	0.0289209	0.276542	414915	Ssc.1320
15293360	MRPS35	mitochondrial ribosomal protein S35	DOWN	-0.377733	0.0102344	0.16981	100514049	Ssc.45266
15193083	SYNCRIP	synaptotagmin binding, cytoplasmic RNA interacting protein	DOWN	-0.37749	0.00298658	0.103096	100154370	Ssc.21670
15198642	PSMD5	proteasome (prosome, macropain) 26S subunit, non-ATPase, 5	DOWN	-0.377389	0.00181008	0.0854715	100155007	Ssc.6772
15204808	HMGB1	high mobility group box 1	DOWN	-0.37698	0.00227461	0.0919654	445521	Ssc.22696
15295768	SF3B3	splicing factor 3b, subunit 3, 130kDa	DOWN	-0.376734	0.000209334	0.0412711	100512659	Ssc.21593
15282058	LOC100157203	asparagine-linked glycosylation 14 homolog	DOWN	-0.375021	0.00607353	0.134056	100157203	Ssc.15448
15208954	RAB34	RAB34, member RAS oncogene family	DOWN	-0.374549	0.0136399	0.196192	100144491	Ssc.54809
15305328	LOC100518132	collagen alpha-1(XVI) chain-like	DOWN	-0.374456	0.024756	0.256107	100518132	Ssc.99751
15287698	CKAP4	cytoskeleton-associated protein 4	DOWN	-0.374019	0.00248887	0.0947397	100523493	Ssc.16312
15269133	RSL1D1	ribosomal L1 domain containing 1	DOWN	-0.372836	0.00184013	0.0855579	---	Ssc.31034
15267987	LOC100519301	28 kDa heat- and acid-stable phosphoprotein-like	DOWN	-0.372707	7.12673e-05	0.0406815	100519301	Ssc.87698
15265996	LOC100514704	protein kish-A-like	DOWN	-0.372171	0.0164541	0.213087	100514704	Ssc.51874
15295930	LOC100516270	RNA-binding protein NOB1-like	DOWN	-0.371821	0.000528598	0.0549397	100516270	Ssc.24968
15305422	LOC100518914	MARCKS-related protein-like	DOWN	-0.370039	0.0171071	0.216693	100518914	Ssc.6562
15260364	TALDO1	transaldolase 1	DOWN	-0.369888	0.00331802	0.107254	100514210	Ssc.1050
15260259	LOC100517815	26S proteasome non-ATPase regulatory subunit 13-like	DOWN	-0.36942	0.00019631	0.0412711	100517815	Ssc.55246
15312246	LOC100152940	olfactory receptor 11G2-like	DOWN	-0.368239	0.037882	0.314832	100152940	NA
15235335	DBI	diazepam binding inhibitor (GABA receptor modulator, acyl-CoA binding protein)	DOWN	-0.367754	0.0119838	0.184223	397212	Ssc.55858
15319730	HDH	huntingtin	DOWN	-0.367599	0.000203482	0.0412711	397014	Ssc.43198
15185029	PGM3	phosphoglucomutase 3	DOWN	-0.367315	0.0193962	0.230937	100156015	Ssc.4307
15280478	LOC100621516	probable phospholipid-transporting ATPase ID-like	DOWN	-0.367269	0.00809709	0.152698	100621516	Ssc.29414
15313321	UBR7	ubiquitin protein ligase E3 component n-recognin 7 (putative)	DOWN	-0.36594	0.00555053	0.129291	100153874	Ssc.1210
15257673	LOC100739510	phosphatidylinositol 3-kinase regulatory subunit beta-like	DOWN	-0.365605	0.0015449	0.0805034	100739510	Ssc.97874
15263008	WEE1	WEE1 homolog (S. pombe)	DOWN	-0.365204	0.0381369	0.315342	100521487	Ssc.3915
15261001	LOC100525028	dr1-associated corepressor-like	DOWN	-0.364565	0.0074125	0.147326	100525028	Ssc.19168
15336485	LOC100522472	protein UXT-like	DOWN	-0.363	0.00764483	0.149048	100522472	Ssc.21753
15197844	GNE	glucosamine (UDP-N-acetyl)-2-epimerase/N-acetylmannosamine kinase	DOWN	-0.362966	0.00225649	0.0916166	641344	Ssc.32494
15296739	TBCB	tubulin folding cofactor B	DOWN	-0.36215	0.00122002	0.0762475	100522808	Ssc.3245
15253869	RBM14	RNA binding motif protein 14	DOWN	-0.362023	0.0129228	0.191429	100625905	Ssc.16733
15259302	LOC100521680	histone H3.3-like	DOWN	-0.361949	0.0283152	0.274177	100521680	Ssc.57911
15334743	LOC100521422	NTF2-related export protein 2-like	DOWN	-0.361499	0.00472811	0.121533	100521422	Ssc.32558
15218982	DPH3	DPH3, KTI11 homolog (S. cerevisiae)	DOWN	-0.361125	0.00942448	0.163998	100156362	Ssc.10818
15329470	RPS3	ribosomal protein S3	DOWN	-0.360877	0.0242001	0.254093	733671	Ssc.53888
15279795	COPA	coatomer protein complex, subunit alpha	DOWN	-0.36073	0.00237379	0.0923498	100157296	Ssc.96897
15223189	POLR3D	polymerase (RNA) III (DNA directed) polypeptide D, 44kDa	DOWN	-0.360679	0.00161529	0.082033	100154035	Ssc.54961
15290815	NCAPH2	non-SMC condensin II complex, subunit H2	DOWN	-0.36064	0.00707319	0.143292	100518196	Ssc.44828
15266881	CDC25C	cell division cycle 25 homolog C (S. pombe)	DOWN	-0.360037	0.0386016	0.317462	100144474	Ssc.26311
15204107	PCDH17	protocadherin 17	DOWN	-0.359905	0.0402529	0.321882	100157362	Ssc.16138
15336741	LOC100524293	3-hydroxyacyl-CoA dehydrogenase type-2-like	DOWN	-0.359007	0.0246834	0.256107	100524293	Ssc.1301
15336718	SMC1A	structural maintenance of chromosomes 1A	DOWN	-0.358064	0.00162144	0.082033	100523938	Ssc.99391
15299100	EPHB2	EPH receptor B2	DOWN	-0.358057	0.0468308	0.347263	100519549	Ssc.50514
15209195	RPA1	replication protein A1, 70kDa	DOWN	-0.35795	0.00974506	0.166021	100525428	Ssc.11114
15222423	QTRTD1	queuine tRNA-ribosyltransferase domain containing 1	DOWN	-0.357486	0.0240114	0.252954	100514011	Ssc.48558
15190751	ENG	endoglin	DOWN	-0.357248	0.0172307	0.217564	397096	Ssc.80004
15203918	SUCLA2	succinate-CoA ligase, ADP-forming, beta subunit	DOWN	-0.35717	0.0271435	0.26896	399540	Ssc.68
15284058	LOC100151841	clavesin-1-like	DOWN	-0.356999	0.043655	0.335344	100151841	Ssc.71929
15236683	OLA1	Obg-like ATPase 1	DOWN	-0.356981	0.00900497	0.160079	100155803	Ssc.56650
15299004	OST48	oligosaccharyltransferase OST48	DOWN	-0.356526	0.0301563	0.282562	397385	Ssc.5550
15263794	ELAVL1	ELAV (embryonic lethal, abnormal vision, Drosophila)-like 1 (Hu antigen R)	DOWN	-0.356428	0.00289001	0.101596	100337681	Ssc.4516
15280402	SHC1	SHC (Src homology 2 domain containing) transforming protein 1	DOWN	-0.356206	0.00108836	0.0725222	100156321	Ssc.5093
15331406	ASNS	asparagine synthetase (glutamine-hydrolyzing)	DOWN	-0.356175	0.00868119	0.157619	100312961	Ssc.48461
15227252	TIMM23	translocase of inner mitochondrial membrane 23 homolog (yeast)	DOWN	-0.356139	0.0049532	0.124053	100157391	Ssc.7629
15283332	LOC100739449	ribonucleases P/MRP protein subunit POP1-like	DOWN	-0.355806	0.0421909	0.330273	100739449	Ssc.87857
15258235	MXD3	MAX dimerization protein 3	DOWN	-0.354612	0.0102872	0.170144	100512157	Ssc.54239
15327632	PSMC2	proteasome (prosome, macropain) 26S subunit, ATPase, 2	DOWN	-0.35401	0.00371483	0.110952	100514865	Ssc.4123
15326552	EI24	etoposide induced 2.4 mRNA	DOWN	-0.353574	0.00422044	0.116164	100511341	Ssc.11362
15254044	COFILIN	COFILIN protein	DOWN	-0.353126	6.62192e-06	0.0316594	445532	Ssc.716
15234573	C14H10orf84	chromosome 10 open reading frame 84	DOWN	-0.35298	0.0138855	0.197579	100152540	Ssc.9090
15295223	LOC100511198	protein lin-7 homolog A-like	DOWN	-0.352806	0.0354679	0.305139	100511198	Ssc.102119
15195391	LOC100522915	protein FAM98B-like	DOWN	-0.352325	0.0192375	0.23008	100522915	Ssc.43605
15257181	CALR	calreticulin	DOWN	-0.352173	0.0147458	0.20186	100381266	Ssc.48945
15307476	LOC100522444	ribonuclease P protein subunit p40-like	DOWN	-0.351684	0.0117802	0.182712	100522444	Ssc.24285
15220015	GMPPB	GDP-mannose pyrophosphorylase B	DOWN	-0.351605	0.0185727	0.2258	100513376	Ssc.24319
15200262	LOC100623976	neuron navigator 1-like	DOWN	-0.351108	0.0179633	0.221806	100623976	Ssc.96013
15333424	LOC100627036	DNA polymerase alpha catalytic subunit-like	DOWN	-0.350944	0.0308685	0.286289	100627036	Ssc.93426
15280514	TPM3	tropomyosin 3	DOWN	-0.350411	0.00781829	0.150923	414388	Ssc.51787
15301633	LOC100736590	E3 ubiquitin-protein ligase RFWD3-like	DOWN	-0.349847	0.0139841	0.198334	100736590	Ssc.18451
15323084	LOC100736838	transmembrane protein 165-like	DOWN	-0.349431	0.00521028	0.126813	100736838	NA
15220345	GNL3	guanine nucleotide binding protein-like 3 (nucleolar)	DOWN	-0.349374	0.0244642	0.255515	100155235	Ssc.8253
15321709	EIF4E	eukaryotic translation initiation factor 4E	DOWN	-0.349312	0.00140577	0.0784074	100038030	Ssc.22107
15282155	TMED5	transmembrane emp24 protein transport domain containing 5	DOWN	-0.349178	0.0118548	0.183572	100157999	Ssc.7421
15215018	LOC100523140	SS18-like protein 2-like	DOWN	-0.349148	0.00335587	0.107254	100523140	Ssc.5794
15226939	RPS24	ribosomal protein S24	DOWN	-0.349125	0.00892661	0.159857	100155012	Ssc.41213
15278775	MRPS28	mitochondrial ribosomal protein S28	DOWN	-0.348465	0.00925034	0.162745	100152709	Ssc.1654
15290443	IKBIP	IKBKB interacting protein	DOWN	-0.347547	0.0394438	0.319764	100512167	Ssc.26813
15311700	LOC100520086	NEDD8-like	DOWN	-0.347337	0.00109497	0.0725295	100520086	Ssc.71580
15333910	LOC100523107	melanoma-associated antigen D4-like	DOWN	-0.347219	0.0313805	0.287855	100523107	Ssc.3014
15233868	ERLIN1	ER lipid raft associated 1	DOWN	-0.346907	0.0429747	0.332607	100154360	Ssc.10857
15291457	LOC100524934	DNA-directed RNA polymerases I, II, and III subunit RPABC2-like	DOWN	-0.346879	0.00973196	0.166021	100524934	Ssc.18172
15206395	ATP5H	ATP synthase, H+ transporting, mitochondrial Fo complex, subunit d	DOWN	-0.34671	0.0032733	0.106848	100512624	Ssc.54114
15274939	TCEB2	transcription elongation factor B (SIII), polypeptide 2 (18kDa, elongin B)	DOWN	-0.346458	0.00718336	0.144474	100519651	Ssc.57965
15285130	LMNA	lamin A/C	DOWN	-0.346214	0.0434331	0.334292	100126859	Ssc.944
15254443	INCENP	inner centromere protein antigens 135/155kDa	DOWN	-0.344848	0.00790219	0.150923	100516847	Ssc.99739
15239990	AGPS	alkylglycerone phosphate synthase	DOWN	-0.344671	0.00676773	0.140353	100627169	NA
15259451	HSPA4	heat shock 70kDa protein 4	DOWN	-0.344229	0.0233467	0.250131	100524853	Ssc.3313
15235253	ACTR3	ARP3 actin-related protein 3 homolog (yeast)	DOWN	-0.343655	0.00604552	0.134056	396738	Ssc.57212
15308604	CSNK2B	casein kinase 2, beta polypeptide	DOWN	-0.342307	0.00293795	0.10232	397211	Ssc.32215
15210664	ICT1	immature colon carcinoma transcript 1	DOWN	-0.342247	0.0016095	0.082033	100512432	Ssc.11828
15190948	SET	SET nuclear oncogene	DOWN	-0.342154	0.00236071	0.0923498	100514028	Ssc.56407
15259244	LOC100515883	protein PRRC1-like	DOWN	-0.341804	0.0247352	0.256107	100515883	Ssc.100657
15212055	CACNA1G	calcium channel, voltage-dependent, T type, alpha 1G subunit	DOWN	-0.341677	0.036145	0.307874	100513431	Ssc.46848
15228969	BUB3	budding uninhibited by benzimidazoles 3 homolog (yeast)	DOWN	-0.341163	0.000181029	0.0408323	100156053	Ssc.9930
15210935	TBP10	Tat-binding protein 10	DOWN	-0.34012	0.000245987	0.0432997	397043	Ssc.5451
15255416	SAAL1	serum amyloid A-like 1	DOWN	-0.339443	0.0474199	0.34971	100526207	Ssc.36958
15249063	RALY	RNA binding protein, autoantigenic (hnRNP-associated with lethal yellow homolog (mouse))	DOWN	-0.338939	0.021885	0.242766	100157085	Ssc.30917
15238352	LOC100519927	twist-related protein 2-like	DOWN	-0.338742	0.00863488	0.157619	100519927	Ssc.24416
15256210	PTPRS	protein tyrosine phosphatase, receptor type, S	DOWN	-0.338054	0.0481393	0.351805	100515359	Ssc.85893
15264269	PIN1	peptidylprolyl cis/trans isomerase, NIMA-interacting 1	DOWN	-0.337824	0.0395875	0.31986	100512827	Ssc.6063
15299434	ZCCHC17	zinc finger, CCHC domain containing 17	DOWN	-0.336966	0.00788387	0.150923	100737486	Ssc.24223
15309437	LOC100153408	Ring finger protein 8	DOWN	-0.33692	0.00611702	0.134462	100153408	Ssc.70573
15199816	UCHL5	ubiquitin carboxyl-terminal hydrolase L5	DOWN	-0.336448	0.00540855	0.127772	100144472	Ssc.8201
15264491	LOC100524304	phenylalanyl-tRNA synthetase alpha chain-like	DOWN	-0.336102	0.0148527	0.202888	100524304	Ssc.19231
15211644	CNP	2',3'-cyclic nucleotide 3' phosphodiesterase	DOWN	-0.33582	0.0190558	0.228909	100511587	Ssc.3522
15261871	LOC100628183	olfactory receptor 5B12-like	DOWN	-0.335616	0.042636	0.331586	100628183	NA
15254360	MACROD1	MACRO domain containing 1	DOWN	-0.335147	0.0269066	0.267947	100522538	Ssc.26469
15277260	DDX1	DEAD (Asp-Glu-Ala-Asp) box helicase 1	DOWN	-0.334543	0.00297073	0.102734	100627404	Ssc.8077
15206649	LOC100524893	nucleolar protein 11-like	DOWN	-0.334526	0.00372469	0.110952	100524893	Ssc.94374
15234075	ACTR1A	ARP1 actin-related protein 1 homolog A, centractin alpha (yeast)	DOWN	-0.334317	0.00152297	0.0801792	100156619	Ssc.20874
15308754	RNF5	ring finger protein 5, E3 ubiquitin protein ligase	DOWN	-0.332824	0.000778488	0.0610156	100144528	Ssc.1246
15288017	ESPL1	extra spindle pole bodies homolog 1 (S. cerevisiae)	DOWN	-0.332282	0.0318806	0.289979	100153121	Ssc.96414
15257578	GLT25D1	procollagen galactosyltransferase 1-like	DOWN	-0.331763	0.00532663	0.127108	100517457	Ssc.42382
15188089	LRR1	leucine rich repeat protein 1	DOWN	-0.330988	0.0216843	0.241802	100518890	NA
15198746	NDUFA8	NADH dehydrogenase (ubiquinone) 1 alpha subcomplex, 8, 19kDa	DOWN	-0.329795	0.026154	0.264198	100154443	Ssc.1108
15193378	LOC100517018	activating signal cointegrator 1 complex subunit 3-like	DOWN	-0.329464	0.0325885	0.292455	100517018	NA
15310937	ETFA	electron-transfer-flavoprotein, alpha polypeptide	DOWN	-0.329358	0.0152797	0.206695	396615	Ssc.9992
15231549	SNRPD3	small nuclear ribonucleoprotein D3 polypeptide 18kDa	DOWN	-0.329156	0.00469654	0.12121	100153480	Ssc.6651
15231826	SLC25A1	solute carrier family 25 (mitochondrial carrier; citrate transporter), member 1	DOWN	-0.328761	0.0432946	0.333941	100154310	Ssc.17264
15208330	SRSF1	serine/arginine-rich splicing factor 1	DOWN	-0.328601	0.00662707	0.138358	654327	Ssc.7576
15224908	MMAB	methylmalonic aciduria (cobalamin deficiency) cblB type	DOWN	-0.328506	0.0295525	0.28006	100157459	Ssc.6554
15187392	MPHOSPH10	M-phase phosphoprotein 10 (U3 small nucleolar ribonucleoprotein)	DOWN	-0.328421	0.00320979	0.106286	100153310	Ssc.51079
15204171	UCHL3	ubiquitin carboxyl-terminal esterase L3 (ubiquitin thiolesterase)	DOWN	-0.328411	0.0141038	0.198661	768115	Ssc.13668
15288005	SPRYD3	SPRY domain containing 3	DOWN	-0.328225	0.0031267	0.105273	100514838	Ssc.83953
15259479	CDKN2AIPNL	CDKN2A interacting protein N-terminal like	DOWN	-0.327167	0.0198229	0.234008	100513343	Ssc.25152
15239970	ATP5G3	ATP synthase, H+ transporting, mitochondrial Fo complex, subunit C3 (subunit 9)	DOWN	-0.327043	0.0322776	0.291056	100513629	Ssc.53775
15259565	CDC23	cell division cycle 23 homolog (S. cerevisiae)	DOWN	-0.326965	0.0218568	0.242727	100515014	Ssc.47545
15193421	PREP	prolyl endopeptidase	DOWN	-0.326343	0.00035932	0.050901	445540	Ssc.10442
15229458	REEP4	receptor accessory protein 4	DOWN	-0.32627	0.00714508	0.144139	100153624	Ssc.16714
15280108	LOC100157573	Interferon stimulated exonuclease gene 20kDa-like 2	DOWN	-0.326059	0.00209904	0.0903778	100157573	Ssc.54513
15244438	UBL5	ubiquitin-like 5	DOWN	-0.326041	0.00179906	0.0852897	100513004	Ssc.2072
15251338	CYCS	cytochrome c, somatic	DOWN	-0.325756	0.0277462	0.271973	100170131	Ssc.50553
15240765	HSPD1	heat shock 60kDa protein 1 (chaperonin)	DOWN	-0.325273	0.00574212	0.131588	492279	Ssc.6719
15273531	LOC100525863	abhydrolase domain-containing protein 11-like	DOWN	-0.32503	0.00322218	0.106286	100525863	Ssc.24385
15260357	RPLP2	ribosomal protein, large, P2	DOWN	-0.324976	0.0078339	0.150923	100513643	Ssc.53718
15235907	LOC100511785	heterogeneous nuclear ribonucleoproteins A2/B1-like	DOWN	-0.323068	0.0313678	0.287855	100511785	Ssc.27473
15281438	BCAS2	breast carcinoma amplified sequence 2	DOWN	-0.322942	0.00229961	0.0922422	100154006	Ssc.44208
15223621	LOC100153751	heart- and neural crest derivatives-expressed protein 2-like	DOWN	-0.322726	0.0424838	0.331143	100153751	Ssc.98839
15264071	ILF3	interleukin enhancer binding factor 3, 90kDa	DOWN	-0.321407	0.000221307	0.0416451	100515360	Ssc.101264
15209647	TP53	tumor protein p53	DOWN	-0.320973	0.0244953	0.255515	397276	Ssc.15917
15330481	LOC100523683	platelet-activating factor acetylhydrolase IB subunit beta-like	DOWN	-0.320808	0.0214657	0.240409	100523683	Ssc.2783
15316477	PSMA4	proteasome (prosome, macropain) subunit, alpha type, 4	DOWN	-0.320588	0.00637054	0.135273	397058	Ssc.30
15197693	VCP	valosin containing protein	DOWN	-0.319635	0.00140608	0.0784074	397524	Ssc.856
15255779	PTBP1	polypyrimidine tract binding protein 1	DOWN	-0.319566	0.00589007	0.133091	397461	Ssc.16210
15321231	NDUFC1	NADH dehydrogenase (ubiquinone) 1, subcomplex unknown, 1, 6kDa	DOWN	-0.319445	0.00867489	0.157619	100037985	Ssc.3869
15267787	AIMP2	aminoacyl tRNA synthetase complex-interacting multifunctional protein 2	DOWN	-0.319256	0.0381744	0.315355	100514707	Ssc.2985
15284761	KCNJ9	potassium inwardly-rectifying channel, subfamily J, member 9	DOWN	-0.318795	0.0427912	0.331927	100152828	Ssc.95251
15301989	E2F4	E2F transcription factor 4, p107/p130-binding	DOWN	-0.318282	0.0401293	0.321505	100522677	Ssc.55716
15262313	LOC100522362	exostosin-2-like	DOWN	-0.317118	0.000935355	0.0677565	100522362	Ssc.100878
15315629	SRPK1	SRSF protein kinase 1	DOWN	-0.31679	0.0116232	0.18171	100155422	Ssc.39656
15269844	LOC100738908	target of rapamycin complex subunit LST8-like	DOWN	-0.316714	0.0295676	0.280065	100738908	Ssc.96281
15252087	NDUFB2	NADH dehydrogenase (ubiquinone) 1 beta subcomplex, 2, 8kDa	DOWN	-0.316677	0.00981993	0.166482	100513895	Ssc.1311
15263116	LOC100524239	cytochrome b-c1 complex subunit 10-like	DOWN	-0.316617	0.0191587	0.229712	100524239	Ssc.48136
15313876	LOC100156905	proteasome assembly chaperone 4-like	DOWN	-0.316489	0.00240272	0.0928274	100156905	Ssc.15590
15278497	PTDSS1	phosphatidylserine synthase 1	DOWN	-0.316125	0.0117655	0.182702	100156809	Ssc.1972
15242799	LOC100511788	protein pelota homolog	DOWN	-0.316001	0.0251925	0.258189	100511788	Ssc.28731
15286477	PSRC1	proline/serine-rich coiled-coil 1	DOWN	-0.315464	0.0469177	0.34764	100156693	Ssc.27561
15260428	LOC100516312	cysteinyl-tRNA synthetase, cytoplasmic-like	DOWN	-0.315202	0.0017516	0.0850192	100516312	NA
15189702	LOC100157661	DDB1- and CUL4-associated factor 10-like	DOWN	-0.314535	0.0177889	0.221178	100157661	NA
15312542	LOC100155472	eukaryotic translation initiation factor 2, subunit 1 alpha	DOWN	-0.314143	0.00863944	0.157619	100155472	Ssc.7498
15281639	LOC100156038	methylosome protein 50	DOWN	-0.313948	0.0292818	0.278468	100156038	Ssc.2373
15221299	COPB2	coatomer protein complex, subunit beta 2 (beta prime)	DOWN	-0.313262	0.0172695	0.217564	100156939	Ssc.51974
15280156	CCT3	chaperonin containing TCP1, subunit 3 (gamma)	DOWN	-0.313165	0.00223887	0.0916166	100154317	Ssc.57606
15305636	SF3A3	splicing factor 3a, subunit 3, 60kDa	DOWN	-0.313136	0.00159061	0.0815837	100512288	Ssc.11044
15272930	LOC100521185	AN1-type zinc finger protein 2A-like	DOWN	-0.313134	0.0166155	0.213764	100521185	Ssc.41154
15294073	NDUFA9	NADH dehydrogenase (ubiquinone) 1 alpha subcomplex, 9, 39kDa	DOWN	-0.313098	0.00487748	0.12312	100524622	Ssc.79288
15216369	ARPC4	actin related protein 2/3 complex, subunit 4, 20kDa	DOWN	-0.312925	0.011168	0.177095	100155875	Ssc.51863
15230575	LOC100518336	phosphatidylethanolamine-binding protein 1-like	DOWN	-0.312751	0.0248591	0.256421	100518336	Ssc.11032
15307010	TOE1	target of EGR1, member 1 (nuclear)	DOWN	-0.312674	0.00697162	0.142442	100513546	Ssc.21601
15283869	KCNB2	potassium voltage-gated channel, Shab-related subfamily, member 2	DOWN	-0.312581	0.0337656	0.298951	397215	Ssc.15819
15270891	MOGS	mannosyl-oligosaccharide glucosidase	DOWN	-0.312484	0.00452467	0.119682	100513204	Ssc.27305
15310899	IDH2	isocitrate dehydrogenase 2 (NADP+), mitochondrial	DOWN	-0.31211	0.00646393	0.136496	397603	Ssc.58398
15294284	ATP6V1E1	ATPase, H+ transporting, lysosomal 31kDa, V1 subunit E1	DOWN	-0.312084	0.00939935	0.16371	100156112	Ssc.2527
15303351	LIG1	ligase I, DNA, ATP-dependent	DOWN	-0.311353	0.00212433	0.0904804	100520434	Ssc.24549
15279098	LOC100526167	aspartyl/asparaginyl beta-hydroxylase-like	DOWN	-0.311233	0.0465979	0.346442	100526167	Ssc.100196
15271131	GFPT1	glutamine--fructose-6-phosphate transaminase 1	DOWN	-0.311177	0.0405404	0.32304	397209	Ssc.22631
15281062	RBM8A	RNA binding motif protein 8A	DOWN	-0.310822	0.0016755	0.0833685	100156173	Ssc.2081
15235895	MAK16	MAK16 homolog (S. cerevisiae)	DOWN	-0.310122	0.0124556	0.188491	100511048	Ssc.55369
15238043	LOC100519984	nucleolin-like	DOWN	-0.308709	0.00184353	0.0855579	100519984	Ssc.51968
15247603	PFDN4	prefoldin subunit 4	DOWN	-0.308571	0.0161198	0.211003	100144532	Ssc.43556
15272703	NOL10	nucleolar protein 10	DOWN	-0.307724	0.00357639	0.109901	100512777	Ssc.31261
15322050	LETM1	leucine zipper-EF-hand containing transmembrane protein 1	DOWN	-0.30724	0.0105354	0.171764	100514302	Ssc.18737
15239242	TTI2	TELO2 interacting protein 2	DOWN	-0.307201	0.000657373	0.0583657	100526252	Ssc.83949
15254462	FADS1	fatty acid desaturase 1	DOWN	-0.307095	0.03531	0.304586	444995	Ssc.80320
15292634	ATP5B	ATP synthase, H+ transporting, mitochondrial F1 complex, beta polypeptide	DOWN	-0.30698	0.00751766	0.147909	100157156	Ssc.279
15293234	DNM1L	dynamin 1-like	DOWN	-0.306889	0.00570383	0.131106	100624497	Ssc.24428
15267119	HDAC3	histone deacetylase 3	DOWN	-0.306588	0.00163035	0.0822659	100511372	Ssc.11572
15320889	LOC100511575	general vesicular transport factor p115-like	DOWN	-0.306499	0.0169834	0.2161	100511575	NA
15288097	HNRNPA1	heterogeneous nuclear ribonucleoprotein A1	DOWN	-0.306363	0.00423983	0.116164	768103	Ssc.49600
15213587	LOC100521819	protein FAM64A-like	DOWN	-0.305227	0.00369103	0.110859	100521819	Ssc.24094
15288690	HELB	helicase (DNA) B	DOWN	-0.30465	0.0284832	0.27518	100514840	Ssc.43057
15335235	LOC100525445	protein LDOC1-like	DOWN	-0.304568	0.00753616	0.148121	100525445	Ssc.57264
15283486	LOC100513148	DNA repair and recombination protein RAD54B-like	DOWN	-0.303526	0.0487778	0.354283	100513148	Ssc.36017
15338474	LOC100525973	RNA polymerase II subunit A C-terminal domain phosphatase SSU72-like	DOWN	-0.303071	0.0498432	0.358795	100525973	NA
15337580	LOC100524842	mortality factor 4-like protein 2-like	DOWN	-0.302639	0.0230727	0.249149	100524842	Ssc.15714
15231608	MIF	macrophage migration inhibitory factor (glycosylation-inhibiting factor)	DOWN	-0.302638	0.0111183	0.176636	397412	Ssc.551
15209687	CHD3	chromodomain helicase DNA binding protein 3	DOWN	-0.302615	0.0142822	0.199804	100188906	Ssc.1663
15257228	LOC100526037	leydig cell tumor 10 kDa protein homolog	DOWN	-0.302416	0.00919331	0.162339	100526037	Ssc.54571
15311725	IPO4	importin 4	DOWN	-0.30209	0.0178966	0.221524	100157703	NA
15231587	DDT	D-dopachrome tautomerase	DOWN	-0.301133	0.0479653	0.351746	100155535	Ssc.54709
15257549	NR2F6	nuclear receptor subfamily 2, group F, member 6	DOWN	-0.300853	0.0156045	0.207979	100516724	Ssc.1893
15336452	LOC100522775	NADH dehydrogenase [ubiquinone] 1 beta subcomplex subunit 11, mitochondrial-like	DOWN	-0.300844	0.0414006	0.326493	100522775	Ssc.23542
15274026	POLR3E	polymerase (RNA) III (DNA directed) polypeptide E (80kD)	DOWN	-0.300646	0.015595	0.207979	100523894	Ssc.96558
15206770	FTSJ3	FtsJ homolog 3 (E. coli)	DOWN	-0.300338	0.00217856	0.091079	100512190	Ssc.20429
15252074	AGK	acylglycerol kinase	DOWN	-0.299669	0.00403734	0.113879	100233170	Ssc.21889
15256306	LOC100516780	far upstream element-binding protein 2-like	DOWN	-0.299581	0.000716038	0.0594232	100516780	Ssc.23979
15213580	LOC100521639	thioredoxin domain-containing protein 17-like	DOWN	-0.299519	0.0311843	0.287572	100521639	Ssc.53787
15216488	LOC100739306	von Hippel-Lindau disease tumor suppressor-like	DOWN	-0.299498	0.0127406	0.18974	100739306	Ssc.8580
15321211	NAA15	N(alpha)-acetyltransferase 15, NatA auxiliary subunit	DOWN	-0.299053	0.0428531	0.331927	100513554	Ssc.99307
15190743	LOC100523532	alpha-N-acetylgalactosaminide alpha-2,6-sialyltransferase 6-like	DOWN	-0.299022	0.0208264	0.237782	100523532	NA
15203694	LOC100157236	exosome complex component RRP43-like	DOWN	-0.298906	0.0091089	0.160997	100157236	NA
15262099	PSMC3	proteasome (prosome, macropain) 26S subunit, ATPase, 3	DOWN	-0.298711	0.00604711	0.134056	100512454	Ssc.1160
15203730	SLC25A15	solute carrier family 25 (mitochondrial carrier; ornithine transporter) member 15	DOWN	-0.298433	0.00927679	0.16291	100511895	Ssc.47900
15319466	LOC100523804	6.8 kDa mitochondrial proteolipid-like	DOWN	-0.297978	0.00921136	0.162423	100523804	Ssc.44970
15292438	PA2G4	proliferation-associated 2G4, 38kDa	DOWN	-0.297333	0.0111227	0.176636	100519773	Ssc.3162
15338398	RBMX	RNA binding motif protein, X-linked	DOWN	-0.297287	0.015725	0.208403	100158042	Ssc.97220
15230291	LOC100156971	Density-regulated protein	DOWN	-0.296402	0.0202442	0.235064	100156971	Ssc.96209
15260943	SF3B2	splicing factor 3b, subunit 2, 145kDa	DOWN	-0.295077	0.000906444	0.0660684	100522004	Ssc.5474
15311610	LOC100153263	receptor-interacting serine/threonine-protein kinase 3-like	DOWN	-0.294936	0.0297532	0.280988	100153263	Ssc.49457
15276181	LOC100515308	RNA-binding protein PNO1-like	DOWN	-0.294446	0.0151014	0.205823	100515308	Ssc.13030
15276850	LOC100512832	tetratricopeptide repeat protein 27-like	DOWN	-0.294294	0.0449008	0.340202	100512832	NA
15187875	LOC100155298	acidic leucine-rich nuclear phosphoprotein 32 family member A-like	DOWN	-0.293656	0.0397838	0.320618	100155298	Ssc.98271
15280579	RAB13	RAB13, member RAS oncogene family	DOWN	-0.293374	0.0154789	0.207979	100154707	Ssc.27516
15250040	SLMO2	slowmo homolog 2 (Drosophila)	DOWN	-0.292865	0.0171045	0.216693	100134984	Ssc.1913
15243071	NLN	neurolysin (metallopeptidase M3 family)	DOWN	-0.292623	0.028888	0.276394	397646	Ssc.54751
15308328	ABCF1	ATP-binding cassette, sub-family F (GCN20), member 1	DOWN	-0.292038	0.00244089	0.0935464	100144452	Ssc.1504
15309183	SNRPC	small nuclear ribonucleoprotein polypeptide C	DOWN	-0.291823	0.0076732	0.14928	100154606	Ssc.47838
15331809	LOC100514533	dnaJ homolog subfamily C member 2-like	DOWN	-0.291074	0.0210021	0.238479	100514533	Ssc.43660
15214779	ARPP21	cAMP-regulated phosphoprotein, 21kDa	DOWN	-0.290855	0.0220236	0.243658	100512986	Ssc.23571
15237506	LOC100520645	cyclin-Y-like protein 1-like	DOWN	-0.290454	0.0232576	0.250024	100520645	NA
15205160	LOC100154106	DNAJ domain-containing	DOWN	-0.290177	0.0373215	0.312221	100154106	Ssc.21628
15329965	LOC100525240	protein CWC15 homolog	DOWN	-0.289902	0.0213328	0.240123	100525240	Ssc.5637
15308468	GTF2H4	general transcription factor IIH, polypeptide 4, 52kDa	DOWN	-0.289614	0.00649382	0.136806	100144458	Ssc.7512
15306822	LOC100515210	cyclin-dependent kinase 4 inhibitor C-like	DOWN	-0.289234	0.0368954	0.31138	100515210	Ssc.26244
15246783	TRPC4AP	transient receptor potential cation channel, subfamily C, member 4 associated protein	DOWN	-0.289204	0.00233905	0.0923498	100156677	Ssc.7376
15285543	S100A16	S100 calcium binding protein A16	DOWN	-0.287547	0.0499426	0.359222	100155146	Ssc.54153
15337906	LOC100514886	RING finger protein 113A-like	DOWN	-0.287351	0.0474534	0.34971	100514886	Ssc.57056
15275944	CCT7	chaperonin containing TCP1, subunit 7 (eta)	DOWN	-0.287229	0.0041502	0.116055	100322871	Ssc.11002
15272944	LOC100523779	integrator complex subunit 1-like	DOWN	-0.28718	0.00226119	0.0916166	100523779	Ssc.100138
15234141	LOC100520866	up-regulated during skeletal muscle growth protein 5-like	DOWN	-0.287042	0.022485	0.245686	100520866	Ssc.6672
15219787	LOC100156879	ubiquinol--cytochrome c reductase	DOWN	-0.286949	0.00462686	0.120551	100156879	Ssc.54260
15208773	LOC100522515	transcription elongation factor, mitochondrial-like	DOWN	-0.286625	0.0458918	0.34399	100522515	Ssc.25104
15207212	LOC100518575	coiled-coil domain-containing protein 56-like	DOWN	-0.286472	0.0120028	0.184223	100518575	Ssc.3838
15183285	TCP1	t-complex 1	DOWN	-0.286032	0.00468116	0.12114	100153485	Ssc.56090
15317509	PCK2	phosphoenolpyruvate carboxykinase 2 (mitochondrial)	DOWN	-0.285873	0.0129222	0.191429	403165	Ssc.19382
15323116	UBA6	ubiquitin-like modifier activating enzyme 6	DOWN	-0.285645	0.0217955	0.242464	100512547	Ssc.101950
15299224	HMGN2	high mobility group nucleosomal binding domain 2	DOWN	-0.285624	0.00827823	0.154151	100524500	Ssc.16781
15184705	QRSL1	glutaminyl-tRNA synthase (glutamine-hydrolyzing)-like 1	DOWN	-0.285601	0.0223256	0.245545	100627457	Ssc.23777
15206627	LOC100523919	voltage-dependent calcium channel gamma-4 subunit-like	DOWN	-0.285473	0.0188023	0.227592	100523919	NA
15261744	PRPF19	PRP19/PSO4 pre-mRNA processing factor 19 homolog (S. cerevisiae)	DOWN	-0.285325	0.00487989	0.12312	100144769	Ssc.44045
15336919	MAGED2	melanoma antigen family D, 2	DOWN	-0.284773	0.0104915	0.171346	100518462	Ssc.81912
15246603	MAPRE1	microtubule-associated protein, RP/EB family, member 1	DOWN	-0.28442	0.00765347	0.149048	733687	Ssc.2146
15317124	ISLR2	immunoglobulin superfamily containing leucine-rich repeat 2	DOWN	-0.284281	0.0386701	0.317678	100157309	Ssc.95558
15277445	RPL8	ribosomal protein L8	DOWN	-0.284191	0.00591395	0.133091	100154456	Ssc.53780
15191069	LOC100516660	dolichyldiphosphatase 1-like	DOWN	-0.283888	0.0188296	0.227765	100516660	Ssc.19574
15214508	COPS3	COP9 constitutive photomorphogenic homolog subunit 3 (Arabidopsis)	DOWN	-0.283621	0.00109606	0.0725295	100512312	Ssc.11099
15313226	PSMC1	proteasome (prosome, macropain) 26S subunit, ATPase, 1	DOWN	-0.283399	0.0116395	0.18171	100155274	Ssc.1911
15248128	AGPAT6	1-acylglycerol-3-phosphate O-acyltransferase 6 (lysophosphatidic acid acyltransferase, zeta)	DOWN	-0.283365	0.00224628	0.0916166	100152836	Ssc.25146
15326789	VPS26B	vacuolar protein sorting 26 homolog B (S. pombe)	DOWN	-0.283143	0.0021069	0.0903778	100192441	Ssc.20621
15218434	GBE1	glucan (1,4-alpha-), branching enzyme 1	DOWN	-0.282852	0.0300527	0.282244	100156209	Ssc.25323
15233281	TFAM	transcription factor A, mitochondrial	DOWN	-0.282504	0.0309389	0.286636	397279	Ssc.78474
15243710	NSUN2	NOP2/Sun RNA methyltransferase family, member 2	DOWN	-0.281633	0.0191541	0.229712	100518405	Ssc.6680
15217255	PRKCI	protein kinase C, iota	DOWN	-0.281449	0.0361951	0.307916	100174945	Ssc.41459
15236521	SSB	Sjogren syndrome antigen B (autoantigen La)	DOWN	-0.28142	0.0167845	0.214467	100152189	Ssc.43621
15262022	KBTBD4	kelch repeat and BTB (POZ) domain containing 4	DOWN	-0.280962	0.00563213	0.13009	100511244	Ssc.4712
15233037	GLUD1	glutamate dehydrogenase 1	DOWN	-0.280938	0.0263067	0.264783	100157162	Ssc.71999
15221088	SEC61A1	Sec61 alpha 1 subunit (S. cerevisiae)	DOWN	-0.280886	0.0144452	0.200909	100155306	Ssc.21043
15294855	ARL1	ADP-ribosylation factor-like 1	DOWN	-0.280823	0.0163709	0.212465	595113	Ssc.81872
15218127	NAA50	N(alpha)-acetyltransferase 50, NatE catalytic subunit	DOWN	-0.28067	0.0106591	0.172829	100513438	Ssc.97234
15337813	AMOT	angiomotin	DOWN	-0.279892	0.012686	0.189481	100158213	Ssc.85295
15225831	HEATR1	HEAT repeat containing 1	DOWN	-0.2788	0.0433578	0.333941	100154560	Ssc.18908
15242509	BRIX1	BRX1, biogenesis of ribosomes, homolog (S. cerevisiae)	DOWN	-0.278253	0.0245595	0.255642	100513502	Ssc.15104
15279170	IMPAD1	inositol monophosphatase domain containing 1	DOWN	-0.278151	0.0207953	0.237569	100156925	Ssc.5746
15331396	LOC100524330	26S proteasome complex subunit DSS1-like	DOWN	-0.277955	0.0392258	0.319351	100524330	Ssc.54068
15265567	B4GALT7	xylosylprotein beta 1,4-galactosyltransferase, polypeptide 7	DOWN	-0.27771	0.00353845	0.109675	100316855	Ssc.78595
15280102	MRPL24	mitochondrial ribosomal protein L24	DOWN	-0.277457	0.00134136	0.0784074	100156363	Ssc.2929
15213629	ENO3	enolase 3 (beta, muscle)	DOWN	-0.277162	0.00481498	0.122509	692156	Ssc.10942
15309818	RPL7L1	ribosomal protein L7-like 1	DOWN	-0.277003	0.0115401	0.180896	100141406	Ssc.81455
15194788	SPATA5L1	spermatogenesis associated 5-like 1	DOWN	-0.276972	0.0211678	0.239222	100156592	Ssc.76703
15276964	LYZ	lysozyme	DOWN	-0.276919	0.0192155	0.22996	100157211	Ssc.11628
15326404	LOC100518267	olfactory receptor 10G9-like	DOWN	-0.276761	0.0345853	0.301188	100518267	NA
15268453	TYW1	tRNA-yW synthesizing protein 1 homolog (S. cerevisiae)	DOWN	-0.276631	0.0201543	0.235064	100516854	Ssc.85758
15271665	LRPPRC	leucine-rich pentatricopeptide repeat containing	DOWN	-0.276518	0.0107858	0.173123	100512225	Ssc.99045
15326145	HMBS	hydroxymethylbilane synthase	DOWN	-0.275511	0.0177212	0.220926	396581	Ssc.5249
15215984	LOC100515579	ribonuclease P protein subunit p14-like	DOWN	-0.275375	0.0131908	0.193155	100515579	Ssc.47216
15202526	DNAJA1	DnaJ (Hsp40) homolog, subfamily A, member 1	DOWN	-0.275105	0.010465	0.171346	100512008	Ssc.8473
15184872	ZBTB24	zinc finger and BTB domain containing 24	DOWN	-0.275014	0.0487334	0.354155	100512383	Ssc.79597
15236724	LOC100515172	homeobox protein Hox-D8-like	DOWN	-0.274457	0.0382537	0.315738	100515172	Ssc.3450
15257114	LOC100520362	ATPase ASNA1-like	DOWN	-0.274268	0.0151649	0.20583	100520362	Ssc.11576
15193776	IBTK	inhibitor of Bruton agammaglobulinemia tyrosine kinase	DOWN	-0.273627	0.0115006	0.180573	100153597	Ssc.95901
15292099	AAAS	achalasia, adrenocortical insufficiency, alacrimia	DOWN	-0.273574	0.0236191	0.251358	100154333	Ssc.19561
15250666	CHCHD3	coiled-coil-helix-coiled-coil-helix domain containing 3	DOWN	-0.273565	0.00864734	0.157619	414383	Ssc.7506
15246400	NSFL1C	NSFL1 (p97) cofactor (p47)	DOWN	-0.27351	0.0200433	0.235064	100513186	Ssc.1952
15333420	PDK3	pyruvate dehydrogenase kinase, isozyme 3	DOWN	-0.272924	0.0227096	0.247181	100153858	Ssc.19740
15338826	LOC100519121	protein YIPF6-like	DOWN	-0.272829	0.0284226	0.27502	100519121	Ssc.12989
15307022	UROD	uroporphyrinogen decarboxylase	DOWN	-0.272593	0.0212479	0.239629	100514239	Ssc.6659
15288283	LOC100519485	extended synaptotagmin-1-like	DOWN	-0.272202	0.0245484	0.255642	100519485	Ssc.5151
15282445	LOC100737048	elongation factor 1-delta-like	DOWN	-0.271352	0.0082664	0.154151	100737048	Ssc.83160
15232271	URB2	URB2 ribosome biogenesis 2 homolog (S. cerevisiae)	DOWN	-0.270792	0.0162437	0.212044	100157881	Ssc.24289
15218305	LOC100521642	60S ribosomal protein L24-like	DOWN	-0.270338	0.0246794	0.256107	100521642	Ssc.8258
15252053	SSBP1	single-stranded DNA binding protein 1, mitochondrial	DOWN	-0.270295	0.01338	0.19429	100512994	Ssc.5335
15291078	NUP50	nucleoporin 50kDa	DOWN	-0.270154	0.00562371	0.13009	100519837	Ssc.64335
15295373	LMF2	lipase maturation factor 2	DOWN	-0.269649	0.0238679	0.252321	100518488	Ssc.15646
15289327	LOC100518306	protein mago nashi homolog 2-like	DOWN	-0.269497	0.0294802	0.279514	100518306	Ssc.21714
15224781	LOC100049695	ribosomal phosphoprotein large PO subunit	DOWN	-0.269172	0.0198125	0.234008	100049695	Ssc.53738
15245922	LOC100157552	mcKusick-Kaufman/Bardet-Biedl syndromes putative chaperonin-like	DOWN	-0.269122	0.0293883	0.278781	100157552	Ssc.25534
15255601	COPB1	coatomer protein complex, subunit beta 1	DOWN	-0.26905	0.0406359	0.323396	100337660	Ssc.2442
15238768	TUBGCP5	tubulin, gamma complex associated protein 5	DOWN	-0.268878	0.0260207	0.263849	100621412	NA
15326563	STT3A	STT3, subunit of the oligosaccharyltransferase complex, homolog A (S. cerevisiae)	DOWN	-0.268685	0.0324726	0.291552	100511525	Ssc.57793
15274680	LOC100526101	protein FAM173A-like	DOWN	-0.268639	0.0492455	0.356732	100526101	Ssc.17916
15224795	LOC100157055	coenzyme Q5 homolog, methyltransferase	DOWN	-0.26823	0.0015303	0.0801792	100157055	Ssc.18182
15317570	DHRS4	dehydrogenase/reductase (SDR family) member 4	DOWN	-0.267699	0.0322162	0.291056	397082	Ssc.86
15225634	LOC100525839	leucine-zipper-like transcriptional regulator 1-like	DOWN	-0.267246	0.00637321	0.135273	100525839	Ssc.54948
15208422	CLTC	clathrin, heavy chain (Hc)	DOWN	-0.267191	0.00393127	0.112032	100271929	Ssc.3596
15269965	FAM120A	family with sequence similarity 120A	DOWN	-0.266902	0.0027709	0.0999825	100514399	Ssc.96968
15319662	SLBP	stem-loop binding protein	DOWN	-0.266173	0.025897	0.26299	100513605	Ssc.2620
15199772	NDUFAB1	NADH dehydrogenase (ubiquinone) 1, alpha/beta subcomplex, 1, 8kDa	DOWN	-0.265683	0.0473411	0.349534	100312976	Ssc.24368
15242925	SKIV2L2	superkiller viralicidic activity 2-like 2 (S. cerevisiae)	DOWN	-0.264933	0.0117356	0.182588	100518521	Ssc.21434
15323647	ABCE1	ATP-binding cassette, sub-family E (OABP), member 1	DOWN	-0.264803	0.0180821	0.222524	100524881	Ssc.97232
15183563	NUP43	nucleoporin 43kDa	DOWN	-0.264461	0.0428534	0.331927	100154567	Ssc.52499
15306664	TTC4	tetratricopeptide repeat domain 4	DOWN	-0.264328	0.0107998	0.173123	100513360	Ssc.27119
15211522	LOC100518929	tubulin gamma-1 chain-like	DOWN	-0.263896	0.0169975	0.21613	100518929	Ssc.51964
15264758	LOC100738259	olfactory receptor-like protein OLF4-like	DOWN	-0.263567	0.0297085	0.280843	100738259	NA
15290758	CCDC59	coiled-coil domain containing 59	DOWN	-0.262832	0.0182211	0.223643	100511567	Ssc.35116
15244161	NUP155	nucleoporin 155kDa	DOWN	-0.262687	0.00724734	0.144977	100517061	Ssc.7846
15317480	PSME1	proteasome (prosome, macropain) activator subunit 1 (PA28 alpha)	DOWN	-0.262651	0.0413721	0.326493	397572	Ssc.1163
15279973	LOC100625595	olfactory receptor 6Y1-like	DOWN	-0.262412	0.0120589	0.184639	100625595	NA
15295331	LOC100514460	cullin-associated NEDD8-dissociated protein 1-like	DOWN	-0.26208	0.0292825	0.278468	100514460	Ssc.16569
15231752	LOC100526013	THAP domain-containing protein 7-like	DOWN	-0.262045	0.00695152	0.142335	100526013	Ssc.23761
15258336	LOC100524425	THO complex subunit 3-like	DOWN	-0.262019	0.0140711	0.198448	100524425	Ssc.17981
15264360	WDR83OS	WD repeat domain 83 opposite strand	DOWN	-0.261654	0.00814441	0.153	414435	Ssc.2262
15216716	RPN1	ribophorin I	DOWN	-0.261119	0.0330343	0.295218	397606	Ssc.12528
15211667	JUP	junction plakoglobin	DOWN	-0.260502	0.0461825	0.344887	397592	Ssc.42011
15324769	LOC100620641	olfactory receptor 491-like	DOWN	-0.260391	0.0290171	0.277046	100620641	NA
15263243	LOC100515818	zinc transporter ZIP3-like	DOWN	-0.260285	0.0206984	0.237309	100515818	Ssc.19294
15305766	MYCL1	v-myc myelocytomatosis viral oncogene homolog 1, lung carcinoma derived (avian)	DOWN	-0.259496	0.0462115	0.344945	100518432	NA
15292368	LOC100517942	SAP domain-containing ribonucleoprotein-like	DOWN	-0.259157	0.0132364	0.193237	100517942	Ssc.55793
15262600	LOC100515252	dnaJ homolog subfamily C member 24-like	DOWN	-0.259076	0.0387066	0.317678	100515252	Ssc.7733
15298479	PGD	phosphogluconate dehydrogenase	DOWN	-0.259063	0.032395	0.291056	397546	Ssc.30761
15332447	ARPC5	actin related protein 2/3 complex, subunit 5, 16kDa	DOWN	-0.259063	0.0261575	0.264198	100174965	Ssc.17254
15207329	DNAJC7	DnaJ (Hsp40) homolog, subfamily C, member 7	DOWN	-0.258726	0.0155793	0.207979	100524895	NA
15189876	TMEFF1	transmembrane protein with EGF-like and two follistatin-like domains 1	DOWN	-0.258615	0.0227015	0.247181	100513775	Ssc.24298
15274616	LOC100524194	39S ribosomal protein L28, mitochondrial-like	DOWN	-0.258465	0.00288986	0.101596	100524194	Ssc.55033
15200744	SMU1	smu-1 suppressor of mec-8 and unc-52 homolog (C. elegans)	DOWN	-0.257939	0.0223745	0.245545	100511830	Ssc.41567
15198617	CDK5RAP2	CDK5 regulatory subunit associated protein 2	DOWN	-0.25793	0.00771258	0.149609	100156240	Ssc.32451
15298317	TPRG1L	tumor protein p63 regulated 1-like	DOWN	-0.257646	0.0203577	0.235381	100512473	Ssc.16484
15280555	SLC39A1	solute carrier family 39 (zinc transporter), member 1	DOWN	-0.257465	0.03347	0.297788	100153098	Ssc.80100
15263108	LOC100523889	methyl-CpG-binding domain protein 3-like	DOWN	-0.257432	0.00215014	0.090972	100523889	Ssc.23115
15246959	DSN1	DSN1, MIND kinetochore complex component, homolog (S. cerevisiae)	DOWN	-0.257119	0.0381493	0.315342	100152867	Ssc.11488
15278762	MSTO1	misato homolog 1 (Drosophila)	DOWN	-0.257051	0.0407141	0.323884	100525162	Ssc.75542
15337438	LOC100515986	cleavage stimulation factor subunit 2-like	DOWN	-0.256748	0.0181337	0.222954	100515986	Ssc.3557
15262888	C2H11orf58	chromosome 11 open reading frame 58 ortholog	DOWN	-0.256603	0.00677397	0.140353	100513716	Ssc.1390
15265039	LOC100517636	6-phosphogluconolactonase-like	DOWN	-0.25645	0.041606	0.327572	100517636	Ssc.22440
15218616	LOC100511159	protein FAM165B-like	DOWN	-0.256143	0.00408032	0.114753	100511159	Ssc.18680
15314963	RDBP	RD RNA binding protein	DOWN	-0.256025	0.0154756	0.207979	100124384	Ssc.55569
15288103	COPZ1	coatomer protein complex, subunit zeta 1	DOWN	-0.255221	0.0247058	0.256107	100156765	Ssc.11906
15273849	LOC100621208	CD2 antigen cytoplasmic tail-binding protein 2-like	DOWN	-0.254673	0.0136603	0.196192	100621208	Ssc.19558
15311395	PSMA6	proteasome (prosome, macropain) subunit, alpha type, 6	DOWN	-0.254515	0.0397258	0.320555	100156790	Ssc.5761
15231865	UFD1L	ubiquitin fusion degradation 1 like (yeast)	DOWN	-0.254014	0.0102468	0.16981	100153062	Ssc.1973
15271587	LOC100736833	multiple coagulation factor deficiency protein 2-like	DOWN	-0.253299	0.0113246	0.17869	100736833	Ssc.39947
15264459	PRDX2	peroxiredoxin 2	DOWN	-0.252892	0.00556129	0.129385	100512521	Ssc.16653
15210490	LOC100520633	39S ribosomal protein L38, mitochondrial-like	DOWN	-0.252684	0.0481481	0.351805	100520633	Ssc.4435
15326092	ATP5L	ATP synthase, H+ transporting, mitochondrial Fo complex, subunit G	DOWN	-0.252643	0.0195268	0.231944	396956	Ssc.29411
15269644	MRPS34	mitochondrial ribosomal protein S34	DOWN	-0.251749	0.01959	0.232262	100513531	Ssc.18281
15231624	SMARCB1	SWI/SNF related, matrix associated, actin dependent regulator of chromatin, subfamily b, member 1	DOWN	-0.251688	0.0257172	0.262275	100154735	Ssc.16668
15292502	MYL6	myosin, light chain 6, alkali, smooth muscle and non-muscle	DOWN	-0.251563	0.0287446	0.276376	396807	Ssc.42598
15337264	ABCB7	ATP-binding cassette, sub-family B (MDR/TAP), member 7	DOWN	-0.251485	0.021287	0.239749	100157043	Ssc.21338
15226232	BMS1	BMS1 homolog, ribosome assembly protein (yeast)	DOWN	-0.251018	0.0478663	0.351399	100157879	Ssc.19585
15207294	KAT2A	K(lysine) acetyltransferase 2A	DOWN	-0.249311	0.0267997	0.267633	100524215	Ssc.101651
15205760	TUBGCP3	tubulin, gamma complex associated protein 3	DOWN	-0.249111	0.00129326	0.0784074	100155453	Ssc.726
15237149	HSPE1	heat shock 10kDa protein 1 (chaperonin 10)	DOWN	-0.248703	0.0190526	0.228909	397575	Ssc.1241
15279206	RPS20	ribosomal protein S20	DOWN	-0.248549	0.0126026	0.189474	414395	Ssc.18730
15206316	GRB2	growth factor receptor-bound protein 2	DOWN	-0.247435	0.00441733	0.11815	100192436	Ssc.41215
15254791	NDUFS3	NADH dehydrogenase (ubiquinone) Fe-S protein 3, 30kDa (NADH-coenzyme Q reductase)	DOWN	-0.247423	0.0185493	0.2258	100510948	Ssc.27097
15213518	MYBBP1A	MYB binding protein (P160) 1a	DOWN	-0.247349	0.0404344	0.322833	100520635	Ssc.32497
15264010	SMARCA4	SWI/SNF related, matrix associated, actin dependent regulator of chromatin, subfamily a, member 4	DOWN	-0.247217	0.0146484	0.201537	100126854	Ssc.98223
15330400	LOC100522090	zinc finger protein ZPR1-like	DOWN	-0.245897	0.0136248	0.196192	100522090	Ssc.56154
15197741	C1H9orf100	chromosome 9 open reading frame 100 ortholog	DOWN	-0.245624	0.0311872	0.287572	100151987	Ssc.29364
15191603	SNRPA1	small nuclear ribonucleoprotein polypeptide A'	DOWN	-0.24553	0.0373889	0.312511	100156573	Ssc.14146
15285546	S100A14	S100 calcium binding protein A14	DOWN	-0.245418	0.0476121	0.350265	100153930	Ssc.21142
15196328	RPS29	ribosomal protein S29	DOWN	-0.245252	0.0217865	0.242464	414391	Ssc.59356
15332412	DHX9	DEAH (Asp-Glu-Ala-His) box polypeptide 9	DOWN	-0.245195	0.0174392	0.219385	100514066	Ssc.84894
15224807	SRSF9	serine/arginine-rich splicing factor 9	DOWN	-0.244857	0.0125286	0.189106	100154637	Ssc.31257
15220550	PSMD6	proteasome (prosome, macropain) 26S subunit, non-ATPase, 6	DOWN	-0.24464	0.0106417	0.172829	100519870	Ssc.1346
15237243	BZW1	basic leucine zipper and W2 domains 1	DOWN	-0.244544	0.0356273	0.305157	100152909	Ssc.52101
15309847	PPP2R5D	protein phosphatase 2, regulatory subunit B', delta	DOWN	-0.244201	0.00216269	0.091079	100134967	Ssc.54278
15227332	LOC100153356	zinc finger protein 239-like	DOWN	-0.244096	0.0273369	0.269341	100153356	Ssc.43903
15233279	LOC100524282	60S ribosomal protein L37a-like	DOWN	-0.244096	0.0273369	0.269341	100524282	Ssc.7036
15231339	PES1	pescadillo ribosomal biogenesis factor 1	DOWN	-0.2439	0.0266448	0.266644	100154050	Ssc.4404
15255943	OAZ1	ornithine decarboxylase antizyme 1	DOWN	-0.243321	0.00301133	0.103577	397034	Ssc.12809
15305161	DHDDS	dehydrodolichyl diphosphate synthase	DOWN	-0.243198	0.0136854	0.196192	100524683	Ssc.24439
15307254	PPIH	peptidylprolyl isomerase H (cyclophilin H)	DOWN	-0.242818	0.0202007	0.235064	100523448	Ssc.27204
15201258	LOC100511529	ADP-sugar pyrophosphatase-like	DOWN	-0.241909	0.0351412	0.304091	100511529	Ssc.21840
15244936	RARS	arginyl-tRNA synthetase	DOWN	-0.241741	0.00272827	0.0988855	414410	Ssc.1250
15280637	CHTOP	chromatin target of PRMT1	DOWN	-0.241542	0.00139098	0.0784074	100153064	Ssc.7483
15276204	ACTR2	ARP2 actin-related protein 2 homolog (yeast)	DOWN	-0.240717	0.0139956	0.198334	100174962	Ssc.11008
15287348	RPL3	ribosomal protein L3	DOWN	-0.240707	0.00481735	0.122509	396768	Ssc.53708
15303766	ETFB	electron-transfer-flavoprotein, beta polypeptide	DOWN	-0.24065	0.0287844	0.27639	396614	Ssc.1459
15275865	DCTN1	dynactin 1	DOWN	-0.239905	0.0145193	0.201459	100519249	Ssc.11092
15212332	LOC100517493	myotubularin-related protein 4-like	DOWN	-0.239685	0.0267168	0.267084	100517493	Ssc.44458
15243570	G3BP1	GTPase activating protein (SH3 domain) binding protein 1	DOWN	-0.239557	0.0396568	0.320134	100513766	Ssc.82648
15263481	QIL1	QIL1 protein	DOWN	-0.239336	0.0395895	0.31986	100037978	Ssc.79223
15323853	SPATA5	spermatogenesis associated 5	DOWN	-0.237833	0.0263924	0.265227	100415805	Ssc.10922
15194858	LOC100738487	tripartite motif-containing protein 69-like	DOWN	-0.237494	0.0203358	0.235381	100738487	Ssc.101475
15214971	CTNNB1	catenin (cadherin-associated protein), beta 1, 88kDa	DOWN	-0.23748	0.0245975	0.255653	397657	Ssc.25839
15220264	BAP1	BRCA1 associated protein-1 (ubiquitin carboxy-terminal hydrolase)	DOWN	-0.237056	0.00357678	0.109901	100154798	Ssc.99881
15189789	ANP32B	acidic (leucine-rich) nuclear phosphoprotein 32 family, member B	DOWN	-0.23679	0.011631	0.18171	100152263	Ssc.34932
15251463	PPIA	peptidylprolyl isomerase A (cyclophilin A)	DOWN	-0.236239	0.00299301	0.103132	397637	Ssc.55440
15254594	MRPL16	mitochondrial ribosomal protein L16	DOWN	-0.235782	0.0265685	0.266018	100514446	Ssc.2526
15322082	WHSC1	Wolf-Hirschhorn syndrome candidate 1	DOWN	-0.235624	0.0370087	0.311924	100515039	NA
15266738	VDAC1	voltage-dependent anion channel 1	DOWN	-0.235474	0.0113807	0.179292	397010	Ssc.16732
15305211	MAP3K6	mitogen-activated protein kinase kinase kinase 6	DOWN	-0.234822	0.0245219	0.255562	100512235	Ssc.29172
15278101	MRPL13	mitochondrial ribosomal protein L13	DOWN	-0.23465	0.0119272	0.18392	100153348	Ssc.20756
15247097	TOP1	topoisomerase (DNA) I	DOWN	-0.234144	0.0272991	0.269284	100518587	Ssc.99122
15324624	COPS4	COP9 constitutive photomorphogenic homolog subunit 4 (Arabidopsis)	DOWN	-0.233753	0.0163649	0.212465	100125960	Ssc.5658
15266791	H2AFY	H2A histone family, member Y	DOWN	-0.233306	0.0193174	0.230316	100512769	Ssc.34947
15183762	BCLAF1	BCL2-associated transcription factor 1	DOWN	-0.233019	0.0359939	0.307122	100462726	Ssc.10944
15253785	LOC733611	protein phosphatase 1 catalytic subunit alpha isoform	DOWN	-0.232858	0.0487093	0.354155	733611	Ssc.21716
15225137	EWSR1	Ewing sarcoma breakpoint region 1	DOWN	-0.232687	0.0158173	0.209046	100156911	Ssc.71533
15255230	BDNF	brain-derived neurotrophic factor	DOWN	-0.232579	0.0432951	0.333941	397495	Ssc.16243
15202618	KIF5B	kinesin family member 5B	DOWN	-0.232408	0.039818	0.320758	595132	Ssc.7858
15301289	LOC100620736	transcription factor 25-like	DOWN	-0.23219	0.0133381	0.193976	100620736	Ssc.78935
15328302	EDEM3	ER degradation enhancer, mannosidase alpha-like 3	DOWN	-0.231913	0.0445869	0.339119	100625293	NA
15314572	GNL1	guanine nucleotide binding protein-like 1	DOWN	-0.231822	0.00704854	0.143096	100151741	Ssc.18818
15251720	NOM1	nucleolar protein with MIF4G domain 1	DOWN	-0.231449	0.0334184	0.297668	100511356	NA
15234635	PRDX3	peroxiredoxin 3	DOWN	-0.23144	0.0116582	0.181853	100154143	Ssc.1490
15199651	MBF1	endothelial differentiation-related factor 1-like	DOWN	-0.230889	0.0201272	0.235064	100736774	Ssc.4961
15286813	MTF2	metal response element binding transcription factor 2	DOWN	-0.230585	0.0472823	0.349392	100156808	Ssc.26360
15190832	LOC100152291	DNA repair protein SWI5 homolog	DOWN	-0.230478	0.0183784	0.224581	100152291	Ssc.4882
15280768	RFX5	regulatory factor X, 5 (influences HLA class II expression)	DOWN	-0.230197	0.0356603	0.305267	100517711	Ssc.32965
15261402	OTUB1	OTU domain, ubiquitin aldehyde binding 1	DOWN	-0.23019	0.0178773	0.221523	100302092	Ssc.3629
15286318	ATP5F1	ATP synthase, H+ transporting, mitochondrial Fo complex, subunit B1	DOWN	-0.23012	0.0101121	0.169042	100154817	Ssc.54804
15217717	NCBP2	nuclear cap binding protein subunit 2, 20kDa	DOWN	-0.230078	0.0443557	0.338086	100156513	Ssc.56609
15193923	LOC100515594	protein MTO1 homolog, mitochondrial-like	DOWN	-0.229718	0.0183304	0.224213	100515594	Ssc.52100
15291372	ATF4	activating transcription factor 4 (tax-responsive enhancer element B67)	DOWN	-0.229713	0.0277661	0.272028	100144302	Ssc.37849
15219370	RPL14	ribosomal protein L14	DOWN	-0.229667	0.0411163	0.325184	100037994	Ssc.4519
15231053	SART3	squamous cell carcinoma antigen recognized by T cells 3	DOWN	-0.228351	0.0220249	0.243658	100152586	Ssc.37664
15238434	HDLBP	high density lipoprotein binding protein	DOWN	-0.227995	0.025032	0.257372	100233187	Ssc.5947
15270042	POLR1B	polymerase (RNA) I polypeptide B, 128kDa	DOWN	-0.22752	0.0258256	0.262567	100517151	Ssc.22095
15242184	LOC100514992	protein FAM123C-like	DOWN	-0.227482	0.0476437	0.350303	100514992	NA
15276884	DPY30	dpy-30 homolog (C. elegans)	DOWN	-0.226774	0.0393918	0.319613	100514043	Ssc.1440
15302307	LOC100522678	cytochrome b-c1 complex subunit Rieske, mitochondrial-like	DOWN	-0.226767	0.0226515	0.246831	100522678	Ssc.1854
15270264	MFSD9	major facilitator superfamily domain containing 9	DOWN	-0.226649	0.0257294	0.262275	100626073	Ssc.21159
15265288	ARMC6	armadillo repeat containing 6	DOWN	-0.226536	0.023592	0.25121	100512037	Ssc.19613
15281167	PRKAB2	protein kinase, AMP-activated, beta 2 non-catalytic subunit	DOWN	-0.226327	0.019812	0.234008	100157793	Ssc.37137
15198805	LOC100153625	PDCL protein	DOWN	-0.22576	0.0499814	0.359226	100153625	Ssc.96190
15307801	CDKAL1	CDK5 regulatory subunit associated protein 1-like 1	DOWN	-0.225513	0.0460707	0.344701	100512355	Ssc.32559
15188552	LOC100523040	39S ribosomal protein L46, mitochondrial-like	DOWN	-0.225376	0.0316126	0.288573	100523040	Ssc.17653
15322154	NOP14	NOP14 nucleolar protein homolog (yeast)	DOWN	-0.224904	0.0309508	0.286636	100517721	Ssc.21158
15241290	LOC100153939	cell differentiation protein RCD1 homolog	DOWN	-0.224832	0.0102571	0.169833	100153939	Ssc.2149
15290212	TMEM106C	transmembrane protein 106C	DOWN	-0.224797	0.0203029	0.235381	100154789	Ssc.8814
15214545	LOC100156322	Mitochondrial ribosomal protein L3	DOWN	-0.224573	0.00860379	0.157619	100156322	Ssc.54078
15319986	DHX15	DEAH (Asp-Glu-Ala-His) box polypeptide 15	DOWN	-0.224536	0.0291134	0.277827	100517041	Ssc.7550
15231836	LOC100152722	Chria protein	DOWN	-0.2243	0.0397657	0.320607	100152722	Ssc.24756
15256751	KRI1	KRI1 homolog (S. cerevisiae)	DOWN	-0.22416	0.029614	0.280227	100525385	Ssc.54775
15192828	LOC100154658	nuclear undecaprenyl pyrophosphate synthase 1 homolog	DOWN	-0.224025	0.0299002	0.281448	100154658	Ssc.19348
15275516	EIF5B	eukaryotic translation initiation factor 5B	DOWN	-0.223707	0.0285198	0.275322	100520783	Ssc.101399
15218567	LOC100524587	T-lymphoma invasion and metastasis-inducing protein 1-like	DOWN	-0.223673	0.0250157	0.257343	100524587	Ssc.97764
15310360	MORF4L1	mortality factor 4 like 1	DOWN	-0.223451	0.0206212	0.23728	100154823	Ssc.7742
15317657	LOC100155139	proteasome beta 5 subunit	DOWN	-0.222418	0.00832147	0.154805	100155139	Ssc.1498
15201241	LOC100525480	cyclin-Y	DOWN	-0.222241	0.00612942	0.134577	100525480	Ssc.2665
15309442	FTSJD2	FtsJ methyltransferase domain containing 2	DOWN	-0.221425	0.00625371	0.134933	100154061	Ssc.2101
15213950	LOC100512311	sentrin-specific protease 3-like	DOWN	-0.220756	0.00504719	0.125076	100512311	Ssc.19255
15287246	NHP2L1	NHP2 non-histone chromosome protein 2-like 1 (S. cerevisiae)	DOWN	-0.220539	0.0177993	0.221178	100155420	Ssc.21604
15208185	LOC100516875	neurabin-2-like	DOWN	-0.220276	0.0384689	0.316967	100516875	NA
15306924	LOC100524686	putative methyltransferase NSUN4-like	DOWN	-0.220248	0.0145229	0.201459	100524686	Ssc.37517
15249837	DPM1	dolichyl-phosphate mannosyltransferase polypeptide 1, catalytic subunit	DOWN	-0.22	0.0313431	0.287855	100124379	Ssc.6692
15300678	LRP8	low density lipoprotein receptor-related protein 8, apolipoprotein e receptor	DOWN	-0.219012	0.0483973	0.35259	100187577	Ssc.57185
15200203	LOC100738148	crumbs homolog 1-like	DOWN	-0.218796	0.0459037	0.34399	100738148	NA
15217362	ACTL6A	actin-like 6A	DOWN	-0.218607	0.0441168	0.337206	100523570	Ssc.54019
15215574	GNAI2	guanine nucleotide binding protein (G protein), alpha inhibiting activity polypeptide 2	DOWN	-0.218091	0.0373172	0.312221	397523	Ssc.95915
15249308	LOC100157492	SCAN domain-containing protein 1-like	DOWN	-0.216652	0.0409629	0.324828	100157492	Ssc.19804
15300806	NRD1	nardilysin (N-arginine dibasic convertase)	DOWN	-0.216343	0.0372946	0.312221	100514906	Ssc.5824
15323671	SMARCA5	SWI/SNF related, matrix associated, actin dependent regulator of chromatin, subfamily a, member 5	DOWN	-0.215939	0.0119446	0.18392	100188903	Ssc.97261
15226816	CHCHD1	coiled-coil-helix-coiled-coil-helix domain containing 1	DOWN	-0.215727	0.0445014	0.338657	100153416	Ssc.49877
15268283	LOC100523057	14-3-3 protein gamma-like	DOWN	-0.215422	0.00183196	0.0855579	100523057	Ssc.55448
15206054	EIF4A3	eukaryotic translation initiation factor 4A3	DOWN	-0.215338	0.0175917	0.220031	100101926	Ssc.869
15282322	CCBL2	cysteine conjugate-beta lyase 2	DOWN	-0.213851	0.0320443	0.290571	100157176	Ssc.29875
15335059	RAB33A	RAB33A, member RAS oncogene family	DOWN	-0.213419	0.0467427	0.346884	100144495	Ssc.29589
15205665	LOC100511896	KDEL motif-containing protein 1-like	DOWN	-0.213418	0.0451651	0.3413	100511896	Ssc.56876
15266654	IL-5	Interleukin 5	DOWN	-0.213248	0.0215199	0.240811	397409	Ssc.528
15203158	GDI2	GDP dissociation inhibitor 2	DOWN	-0.213088	0.0140356	0.198447	414427	Ssc.8440
15329575	CLNS1A	chloride channel, nucleotide-sensitive, 1A	DOWN	-0.213061	0.00560095	0.129838	100623383	Ssc.21968
15215557	SEMA3F	sema domain, immunoglobulin domain (Ig), short basic domain, secreted, (semaphorin) 3F	DOWN	-0.211796	0.0280742	0.273614	100153225	Ssc.91860
15262388	API5	apoptosis inhibitor 5	DOWN	-0.211617	0.0176781	0.220532	100522006	Ssc.4383
15333951	LOC100521120	guanine nucleotide-binding protein-like 3-like protein-like	DOWN	-0.211608	0.0247622	0.256107	100521120	Ssc.44677
15291731	DDX23	DEAD (Asp-Glu-Ala-Asp) box polypeptide 23	DOWN	-0.20977	0.0246945	0.256107	100522930	Ssc.79002
15246581	DNMT3B	DNA (cytosine-5-)-methyltransferase 3 beta	DOWN	-0.20956	0.0138116	0.197262	100302109	Ssc.26660
15233812	GOT1	glutamic-oxaloacetic transaminase 1, soluble (aspartate aminotransferase 1)	DOWN	-0.208832	0.04767	0.350362	396967	Ssc.3528
15235401	LOC100621511	U3 small nucleolar ribonucleoprotein protein IMP4-like	DOWN	-0.208263	0.0301809	0.282651	100621511	Ssc.96876
15304524	MTOR	mechanistic target of rapamycin (serine/threonine kinase)	DOWN	-0.208031	0.0107604	0.173123	100127359	Ssc.101527
15333945	TSR2	TSR2, 20S rRNA accumulation, homolog (S. cerevisiae)	DOWN	-0.207975	0.0315163	0.288039	100157624	Ssc.79056
15336502	LOC100511298	transcription factor E3-like	DOWN	-0.207878	0.0129931	0.191854	100511298	Ssc.100648
15336960	LOC100519003	DNA-(apurinic or apyrimidinic site) lyase 2-like	DOWN	-0.207565	0.0371814	0.312004	100519003	Ssc.43838
15326374	HSPA8	heat shock 70kDa protein 8	DOWN	-0.207439	0.0255318	0.261107	100511890	Ssc.53746
15212933	LOC100514795	60S ribosomal protein L23a-like	DOWN	-0.206792	0.0233515	0.250131	100514795	Ssc.19490
15337131	LOC100517870	OTU domain-containing protein 6A-like	DOWN	-0.206151	0.0486707	0.354056	100517870	NA
15270186	SNRNP200	small nuclear ribonucleoprotein 200kDa (U5)	DOWN	-0.205633	0.00589251	0.133091	100739577	Ssc.52035
15191543	TXNL4A	thioredoxin-like 4A	DOWN	-0.20514	0.032649	0.292861	100155820	Ssc.17509
15275577	COX5B	mitochondrial cytochrome c oxidase subunit Vb	DOWN	-0.204582	0.0398451	0.320841	492822	Ssc.49980
15213455	LOC100621291	zinc finger ZZ-type and EF-hand domain-containing protein 1-like	DOWN	-0.203336	0.0122674	0.186636	100621291	NA
15219811	PRKAR2A	protein kinase, cAMP-dependent, regulatory, type II, alpha	DOWN	-0.202789	0.0207371	0.237359	397493	Ssc.17540
15302932	LOC100526054	coiled-coil domain-containing protein 97-like	DOWN	-0.202609	0.0353481	0.30464	100526054	Ssc.24079
15213960	KDM6B	lysine (K)-specific demethylase 6B	DOWN	-0.202458	0.0278146	0.272085	100512495	Ssc.18645
15277109	RAB10	RAB10, member RAS oncogene family	DOWN	-0.202194	0.0140008	0.198334	100526104	Ssc.5049
15237271	LOC100525083	NADH dehydrogenase [ubiquinone] 1 beta subcomplex subunit 3-like	DOWN	-0.201905	0.0329515	0.294883	100525083	Ssc.20297
15246549	POFUT1	protein O-fucosyltransferase 1	DOWN	-0.201376	0.0221467	0.244252	397627	Ssc.17344
15316794	POLG	polymerase (DNA directed), gamma	DOWN	-0.201104	0.0165125	0.21338	100157469	Ssc.41320
15243239	RPL26L1	ribosomal protein L26-like 1	DOWN	-0.200614	0.0371103	0.312004	100216316	Ssc.1890
15292422	RPS26	ribosomal protein S26	DOWN	-0.200474	0.0127053	0.189529	100037997	Ssc.945
15283378	MTDH	metadherin	DOWN	-0.200354	0.0265496	0.265969	100153168	Ssc.96907
15287341	LOC100518907	active regulator of SIRT1-like	DOWN	-0.200328	0.0098729	0.166482	100518907	Ssc.3542
15225782	DGCR8	DiGeorge syndrome critical region gene 8	DOWN	-0.199357	0.0290058	0.277046	100616094	Ssc.40105
15283001	LOC100738679	rRNA-processing protein UTP23 homolog	DOWN	-0.198658	0.0416609	0.327789	100738679	Ssc.100512
15241267	AAMP	angio-associated, migratory cell protein	DOWN	-0.198075	0.00584569	0.132935	100621415	Ssc.1718
15299496	LOC100518737	IQ domain-containing protein C-like	DOWN	-0.197091	0.046918	0.34764	100518737	Ssc.17852
15227039	GHITM	growth hormone inducible transmembrane protein	DOWN	-0.19674	0.0321514	0.29101	100156458	Ssc.54864
15332719	DIEXF	digestive organ expansion factor homolog (zebrafish)	DOWN	-0.194895	0.0376399	0.313513	100511829	Ssc.79437
15296353	LOC100521133	dnaJ homolog subfamily A member 2-like	DOWN	-0.194791	0.0261587	0.264198	100521133	Ssc.1752
15238393	SEPT2	septin 2	DOWN	-0.194666	0.0479687	0.351746	100510936	Ssc.9547
15304392	PARK7	parkinson protein 7	DOWN	-0.194337	0.00972059	0.166021	780404	Ssc.2275
15289643	TPI1	triosephosphate isomerase 1	DOWN	-0.194236	0.0399946	0.321185	100157582	Ssc.1297
15270952	RTKN	rhotekin	DOWN	-0.193913	0.0423844	0.330841	100519086	NA
15221193	RYK	receptor-like tyrosine kinase	DOWN	-0.193847	0.0234105	0.250262	100523513	Ssc.7194
15275339	UXS1	UDP-glucuronate decarboxylase 1	DOWN	-0.19262	0.0162899	0.21234	100513145	Ssc.2054
15282673	EIF2C2	eukaryotic translation initiation factor 2C, 2	DOWN	-0.192364	0.024791	0.256134	100155245	Ssc.48653
15208611	AATF	apoptosis antagonizing transcription factor	DOWN	-0.192027	0.0334941	0.297788	100513881	Ssc.5258
15303961	BRSK1	BR serine/threonine kinase 1	DOWN	-0.191752	0.0371755	0.312004	100512610	Ssc.101284
15247643	RTFDC1	protein RTF2 homolog	DOWN	-0.190849	0.0400665	0.321185	100126294	Ssc.15421
15237694	ARPC2	actin related protein 2/3 complex, subunit 2, 34kDa	DOWN	-0.18945	0.0439015	0.336232	100153175	Ssc.80889
15327343	LOC100516634	fer3-like protein-like	DOWN	-0.188925	0.0309417	0.286636	100516634	NA
15263486	LONP1	lon peptidase 1, mitochondrial	DOWN	-0.188917	0.0260804	0.264174	100511917	Ssc.23772
15208787	UTP6	UTP6, small subunit (SSU) processome component, homolog (yeast)	DOWN	-0.18801	0.0350741	0.303943	100524172	Ssc.6804
15285098	BGLAP	bone gamma-carboxyglutamate (gla) protein	DOWN	-0.187643	0.0497641	0.358748	397530	Ssc.16326
15279225	TCEA1	transcription elongation factor A (SII), 1	DOWN	-0.187626	0.0410854	0.325184	100157724	Ssc.1495
15287799	LOC100516550	microspherule protein 1-like	DOWN	-0.187544	0.0350974	0.303943	100516550	Ssc.5149
15245348	PAPD7	PAP associated domain containing 7	DOWN	-0.187101	0.048324	0.352325	100517864	Ssc.101573
15276649	EML4	echinoderm microtubule associated protein like 4	DOWN	-0.186521	0.0433208	0.333941	100515021	NA
15270719	USP39	ubiquitin specific peptidase 39	DOWN	-0.186374	0.0300442	0.282244	100621970	Ssc.20772
15248539	LOC100157249	adipocyte plasma membrane-associated protein-like	DOWN	-0.185128	0.0482086	0.351921	100157249	Ssc.96437
15301825	LOC100517402	peptide deformylase, mitochondrial-like	DOWN	-0.183786	0.0497316	0.358748	100517402	Ssc.58074
15267938	LOC100520297	protein BUD31 homolog	DOWN	-0.18327	0.0257453	0.262275	100520297	Ssc.79538
15246357	TMC2	transmembrane channel-like 2	DOWN	-0.183113	0.0442547	0.33799	100739527	NA
15210125	LOC100522272	forkhead box protein K2-like	DOWN	-0.182019	0.0272633	0.269284	100522272	Ssc.100797
15238119	EIF4E2	eukaryotic translation initiation factor 4E family member 2	DOWN	-0.180099	0.0242082	0.254093	100101924	Ssc.54347
15305879	NUDFV2	NDUFV2	DOWN	-0.178166	0.0358324	0.306466	100037991	Ssc.922
15223788	GOLGA3	golgin A3	DOWN	-0.174267	0.0415099	0.326951	100155657	NA
15268678	SEPHS2	selenophosphate synthetase 2	DOWN	-0.173658	0.0280461	0.273614	100037302	Ssc.15219
15308391	PPP1R10	protein phosphatase 1, regulatory subunit 10	DOWN	-0.17063	0.0240168	0.252954	100144450	Ssc.39454
15199678	COBRA1	cofactor of BRCA1	DOWN	-0.169401	0.0358562	0.306533	100514560	Ssc.4220
15313995	TFAP2A	transcription factor AP-2 alpha (activating enhancer binding protein 2 alpha)	DOWN	-0.169101	0.0420083	0.329518	100049668	Ssc.21015
15326229	LOC100738035	RING finger protein 26-like	DOWN	-0.167887	0.0441354	0.337214	100738035	NA
15301692	DDX19B	DEAD (Asp-Glu-Ala-Asp) box polypeptide 19B	DOWN	-0.167791	0.0328352	0.294205	100524746	Ssc.49879
15220211	LOC100520639	helicase ARIP4-like	DOWN	-0.165892	0.0300703	0.282244	100520639	Ssc.29591
15263391	MAP2K1	mitogen-activated protein kinase kinase 1	DOWN	-0.163444	0.0239736	0.252954	100233191	Ssc.81944
15222949	PRDM15	PR domain containing 15	DOWN	-0.161806	0.0495892	0.358136	100518450	Ssc.87340
15319415	LOC100737027	cytoplasmic dynein 1 heavy chain 1-like	DOWN	-0.161443	0.0203566	0.235381	100737027	Ssc.53729
15261496	ASRGL1	asparaginase like 1	DOWN	-0.157946	0.0425605	0.331404	100517023	Ssc.25255
15296001	LOC100621813	enhancer of mRNA-decapping protein 4-like	DOWN	-0.156458	0.0497677	0.358748	100621813	Ssc.948
15215439	APEH	N-acylaminoacyl-peptide hydrolase	DOWN	-0.152026	0.045718	0.343136	396961	Ssc.3208
15232194	GNPAT	glyceronephosphate O-acyltransferase	DOWN	-0.146087	0.0312761	0.287855	100156253	Ssc.16412
15299114	KDM1A	lysine (K)-specific demethylase 1A	DOWN	-0.145022	0.0402393	0.321882	100127157	Ssc.7578
15336748	LOC100517442	E3 ubiquitin-protein ligase HUWE1-like	DOWN	-0.141958	0.0124839	0.188729	100517442	Ssc.100743
15272736	YWHAQ	tyrosine 3-monooxygenase/tryptophan 5-monooxygenase activation protein, theta polypeptide	DOWN	-0.136796	0.0437361	0.33568	100048964	Ssc.2456
