# Supplementary material for: Conserved gene expression in sperm reservoirs between birds and mammals in response to mating
Source: BMC Genomics. 2017 Jan 18;18:98. doi: 10.1186/s12864-017-3488-x (PMC5242001; doi:10.1186/s12864-017-3488-x)
Supplement: Additional file 4: Table S4. — Differentially expressed genes in the UTJ of sperm-free SP-inseminated sows compared to control. (XLSX 135 kb) [file 12864_2017_3488_MOESM4_ESM.xlsx]

## Sheet: SF-insemination vs control
Supplementary table S4: differentially expressed genes (p-value < 0.05) in the UTJ of sperm-free SP-inseminated pigs compared to controls
Probe	Gene symbol	Gene description	Expression	logFC	P.Value	adj.P.Val	ENTREZID	UNIGENE
15248894	LOC100738325	beta-defensin 115-like	UP	1.66525	0.0364173	0.496257	100738325	NA
15225218	UQCR10	ubiquinol-cytochrome c reductase complex 7.2 kDa protein	UP	1.50556	0.00339997	0.324625	100155687	Ssc.80630
15184490	RRAGD	Ras-related GTP binding D	UP	1.42252	0.00116434	0.263411	100156654	Ssc.25575
15271063	ATP6V1B1	ATPase, H+ transporting, lysosomal 56/58kDa, V1 subunit B1	UP	1.41761	0.00885892	0.368837	100523368	Ssc.77349
15191742	LOC100514209	lipocalin-15-like	UP	1.33097	0.0372086	0.496257	100514209	NA
15326830	LOC100511032	prolargin-like	UP	1.19945	0.00222549	0.281873	100511032	Ssc.18135
15247285	WAP-1	elafin	UP	1.18237	0.0225805	0.442342	100135056	Ssc.15989
15204208	SCEL	sciellin	UP	1.08858	0.00746039	0.364719	100525833	Ssc.70297
15208261	MMD	monocyte to macrophage differentiation-associated	UP	0.968446	0.0170627	0.414296	733665	Ssc.24268
15322408	PROM1	prominin 1	UP	0.917595	0.0134119	0.386429	100511336	Ssc.60546
15318961	LOC100155248	Fibulin 5	UP	0.898637	0.00321779	0.317201	100155248	Ssc.90015
15219047	C-ERBA-B1	thyroid hormone receptor beta 1 (c-erbA-beta 1)	UP	0.896647	0.0012197	0.263411	396776	Ssc.16030
15239643	LOC100513690	putative sodium-coupled neutral amino acid transporter 11-like	UP	0.887478	0.0237871	0.447847	100513690	Ssc.10617
15239721	SCN7A	sodium channel, voltage-gated, type VII, alpha subunit	UP	0.86345	0.00533734	0.334188	100516881	NA
15325853	BCO2	beta-carotene oxygenase 2	UP	0.858973	0.00077828	0.259949	100517547	Ssc.25348
15217592	KNG1	kininogen 1	UP	0.827027	0.0140896	0.392313	396568	Ssc.19674
15322806	LOC100521670	ras-like protein family member 11B-like	UP	0.808626	0.0156811	0.405013	100521670	Ssc.5079
15193691	LOC100738837	trafficking protein particle complex subunit 3-like protein-like	UP	0.787118	0.0325532	0.483503	100738837	NA
15321615	LOC100524326	beta-mannosidase-like	UP	0.783476	0.000208936	0.24404	100524326	Ssc.101109
15330693	TRIM29	tripartite motif containing 29	UP	0.782172	0.0355616	0.495002	100520758	Ssc.10403
15332300	ANGPTL1	angiopoietin-like 1	UP	0.747558	0.0258179	0.454959	100126165	Ssc.28391
15286275	WNT2B	wingless-type MMTV integration site family, member 2B	UP	0.745935	0.0121616	0.382742	100520560	Ssc.27747
15329076	LOC100737531	olfactory receptor 51E1-like	UP	0.7428	0.00850296	0.368837	100737531	NA
15258027	LOC100515999	secretoglobin family 3A member 1-like	UP	0.729913	0.0196915	0.430739	100515999	Ssc.64096
15266425	SEMA6A	sema domain, transmembrane domain (TM), and cytoplasmic domain, (semaphorin) 6A	UP	0.720664	0.000656244	0.259949	100522008	Ssc.51998
15214671	LOC396710	retinoic acid receptor beta	UP	0.716336	0.0118196	0.381517	396710	Ssc.32212
15301488	CDH13	cadherin 13, H-cadherin (heart)	UP	0.712164	0.00299535	0.317201	100126163	Ssc.12939
15293077	LYZ	lysozyme	UP	0.705728	0.0418926	0.507796	100157211	Ssc.670
15279197	PLAG1	pleiomorphic adenoma gene 1	UP	0.703702	0.00114411	0.263411	100154905	NA
15278361	NCALD	neurocalcin delta	UP	0.701713	0.0064187	0.351723	100156785	Ssc.31891
15325883	LOC100515564	neural cell adhesion molecule 1-like	UP	0.697142	0.00304297	0.317201	100515564	Ssc.3051
15269169	LOC100519361	dexamethasone-induced protein-like	UP	0.694178	5.05866e-06	0.0967417	100519361	Ssc.709
15333709	LOC100622802	UPF0672 protein CXorf36 homolog	UP	0.688353	0.000634226	0.259949	100622802	NA
15326817	FMO1	flavin containing monooxygenase 1	UP	0.688286	0.0371389	0.496257	397132	Ssc.229
15192821	SLC35F1	solute carrier family 35, member F1	UP	0.686186	0.0336297	0.486755	100522582	NA
15307915	LOC100152135	histone H2B type 1-A-like	UP	0.677505	0.029856	0.473695	100152135	NA
15289536	MFAP5	microfibrillar associated protein 5	UP	0.644904	0.0465004	0.515367	100512231	Ssc.1086
15242855	GZMK	granzyme K (granzyme 3; tryptase II)	UP	0.643366	0.00953356	0.368837	100233185	Ssc.74526
15333754	TIMP1	TIMP metallopeptidase inhibitor 1	UP	0.640247	0.0236167	0.447174	396862	Ssc.11784
15209058	LOC100516758	coronin-6-like	UP	0.637585	0.0422446	0.508188	100516758	NA
15318573	PGF	placental growth factor	UP	0.636524	0.00559368	0.345076	100156404	Ssc.49068
15279650	RGS5	regulator of G-protein signaling 5	UP	0.63115	0.0208484	0.437656	397640	Ssc.8330
15205486	LOC100152536	multidrug resistance-associated protein 4-like	UP	0.628586	0.0292972	0.47139	100152536	NA
15189008	VLDLR	very low density lipoprotein receptor	UP	0.624891	0.0303794	0.475695	733630	Ssc.4552
15258464	F2R	coagulation factor II (thrombin) receptor	UP	0.620322	0.00601141	0.349429	100521609	Ssc.9034
15313771	PAQR8	progestin and adipoQ receptor family member VIII	UP	0.617187	0.0336155	0.486755	396559	Ssc.2599
15271374	BCL11A	B-cell CLL/lymphoma 11A (zinc finger protein)	UP	0.611029	0.0334498	0.486347	100523730	Ssc.18625
15318627	TGFB3	transforming growth factor, beta 3	UP	0.596336	0.0259686	0.455618	397400	Ssc.27593
15316310	GPR116	G protein-coupled receptor 116	UP	0.587163	7.15413e-05	0.225955	100152930	Ssc.66685
15280171	LOC100153484	kidney predominant protein NCU-G1	UP	0.58688	0.00409608	0.329279	100153484	Ssc.21778
15283841	LY96	lymphocyte antigen 96	UP	0.581291	0.0312694	0.479081	100125555	Ssc.25550
15335588	F8	coagulation factor VIII, procoagulant component	UP	0.577762	0.00314238	0.317201	397339	Ssc.16043
15185866	MIR628	microRNA mir-628	UP	0.571367	0.00557785	0.345076	100498795	NA
15261726	LOC100524972	membrane-spanning 4-domains subfamily A member 6E-like	UP	0.563615	0.0210708	0.439197	100524972	Ssc.30194
15247422	PLTP	phospholipid transfer protein	UP	0.5555	0.00719634	0.363456	397527	Ssc.54044
15276682	LOC100738444	transmembrane protein 178-like	UP	0.550783	0.00101197	0.259949	100738444	Ssc.101070
15199752	LOC100738965	olfactory receptor 1J2-like	UP	0.545937	0.0379088	0.496257	100738965	NA
15199278	ASS1	argininosuccinate synthase 1	UP	0.544449	0.0117826	0.381517	414411	Ssc.17717
15216059	CADPS	Ca++-dependent secretion activator	UP	0.537268	0.0403878	0.503662	---	Ssc.62352
15284831	IFI16	interferon, gamma-inducible protein 16	UP	0.534851	0.00626787	0.351389	100156073	Ssc.56942
15216099	LRIG1	leucine-rich repeats and immunoglobulin-like domains 1	UP	0.530803	0.0232388	0.445145	100521990	Ssc.93240
15196967	TEK	TEK tyrosine kinase, endothelial	UP	0.525087	0.000331613	0.253671	396729	Ssc.97568
15247989	REM1	RAS (RAD and GEM)-like GTP-binding 1	UP	0.523346	0.0451006	0.514103	100155454	Ssc.17853
15280755	SELENBP1	selenium binding protein 1	UP	0.520958	0.000400494	0.259949	100152724	Ssc.20883
15317325	AP4S1	adaptor-related protein complex 4, sigma 1 subunit	UP	0.519695	5.29695e-05	0.225955	100154615	Ssc.85301
15331225	LOC100736569	membrane cofactor protein-like	UP	0.517757	0.0329224	0.483503	100736569	NA
15225873	ERO1LB	ERO1-like beta (S. cerevisiae)	UP	0.516428	0.00419564	0.329542	---	Ssc.10859
15262783	LOC100523718	lysoplasmalogenase-like protein TMEM86A-like	UP	0.5149	0.00178073	0.281873	100523718	Ssc.17965
15306488	ROR1	receptor tyrosine kinase-like orphan receptor 1	UP	0.513332	0.0384237	0.496257	100520620	NA
15266302	LOC100513721	ephrin-A5-like	UP	0.512854	0.0197305	0.430739	100513721	NA
15238894	AGA	aspartylglucosaminidase	UP	0.512136	0.0347843	0.493156	100152203	Ssc.27438
15337602	LOC100739099	testis-expressed sequence 13A protein-like	UP	0.511524	0.0119245	0.381985	100739099	NA
15257370	LOC100626271	olfactory receptor 7A10-like	UP	0.510963	0.0103462	0.371917	100626271	NA
15254654	MPEG1	macrophage expressed 1	UP	0.510171	0.0486926	0.522058	100516953	Ssc.38746
15311872	SLC7A7	solute carrier family 7 (amino acid transporter light chain, y+L system), member 7	UP	0.509617	0.00522552	0.334188	100037972	Ssc.3715
15240959	GPR1	G protein-coupled receptor 1	UP	0.508726	0.0234722	0.446467	100415936	Ssc.40072
15218415	PROS1	protein S (alpha)	UP	0.506324	0.0109282	0.372707	397388	Ssc.5604
15332784	ZPBP	zona pellucida binding protein	UP	0.504942	0.00130421	0.264167	397194	Ssc.312
15321684	LOC100512795	alcohol dehydrogenase class 4 mu/sigma chain-like	UP	0.502635	0.0177938	0.42045	100512795	NA
15203573	N4BP2L2	NEDD4 binding protein 2-like 2	UP	0.501007	0.00390829	0.324966	100152564	NA
15239920	LOC100511231	integral membrane protein GPR155-like	UP	0.498406	0.00488086	0.333146	100511231	Ssc.94571
15332597	PROX1	prospero homeobox 1	UP	0.495077	0.0431013	0.509719	100169702	Ssc.61761
15230752	LOC100156224	transmembrane protein 116-like	UP	0.493896	0.0284221	0.465107	100156224	NA
15184950	LOC100623109	UPF0731 protein C6orf225 homolog	UP	0.492785	0.0159236	0.40726	100623109	Ssc.47182
15284742	ATP1A2	ATPase, Na+/K+ transporting, alpha 2 polypeptide	UP	0.489572	0.0292211	0.47139	396828	Ssc.14403
15337533	LOC100151894	zinc finger matrin-type protein 1-like	UP	0.486917	0.0152466	0.403321	100151894	Ssc.50830
15284003	LOC100521620	hydroxyacid-oxoacid transhydrogenase, mitochondrial-like	UP	0.486524	0.0115582	0.381517	100521620	Ssc.48093
15283811	CRISPLD1	cysteine-rich secretory protein LCCL domain containing 1	UP	0.486456	0.0076102	0.367221	100152961	Ssc.85904
15185705	RORA	RAR-related orphan receptor A	UP	0.485931	0.0032156	0.317201	100156637	Ssc.76359
15335580	LOC100517259	protein p13 MTCP-1-like	UP	0.482	0.00438077	0.329542	100517259	Ssc.56134
15329679	ODZ4	teneurin transmembrane protein 4	UP	0.481362	0.0077172	0.367221	100514784	Ssc.32162
15334525	LOC100523039	G-protein coupled receptor-associated sorting protein 1-like	UP	0.481066	0.0239088	0.448499	100523039	Ssc.2494
15222804	LOC100154451	cysteine and tyrosine-rich protein 1-like	UP	0.479877	0.0322895	0.483503	100154451	Ssc.29227
15247388	CTSA	cathepsin A	UP	0.47368	0.00167554	0.27961	100156798	Ssc.896
15322402	LOC100625942	ADP-ribosyl cyclase 2-like	UP	0.472539	0.0108333	0.372707	100625942	Ssc.99668
15231878	CLDN5	claudin 5	UP	0.471403	0.00168863	0.27961	396997	Ssc.4227
15223463	PTK2B	PTK2B protein tyrosine kinase 2 beta	UP	0.466829	0.0317454	0.4803	100157507	Ssc.54619
15206569	LOC100522273	protein FAM20A-like	UP	0.463781	0.0390136	0.497285	100522273	Ssc.44171
15234480	ABLIM1	actin binding LIM protein 1	UP	0.462681	0.017071	0.414296	100154343	Ssc.18510
15249383	LOC100155728	bladder cancer-associated protein-like	UP	0.461603	0.00158317	0.278019	100155728	Ssc.17270
15286440	LOC780435	glutathione S-transferase mu 2	UP	0.454867	0.0139736	0.390688	780435	Ssc.2310
15335743	ARHGAP6	Rho GTPase activating protein 6	UP	0.452792	0.0165349	0.410665	100524780	Ssc.98408
15289071	BHLHE41	basic helix-loop-helix family, member e41	UP	0.447719	0.0262174	0.456771	100626912	Ssc.97342
15260885	CTSF	cathepsin F	UP	0.445327	0.0242261	0.448499	100520004	Ssc.3791
15337923	SLC25A43	solute carrier family 25, member 43	UP	0.445021	0.00908933	0.368837	100156988	Ssc.12402
15239182	GPR124	G protein-coupled receptor 124	UP	0.444008	0.00409791	0.329279	100524344	Ssc.54746
15218152	CD200R1	CD200 receptor 1	UP	0.443543	0.0296858	0.473695	100155169	Ssc.30197
15289381	GABARAPL1	GABA(A) receptor-associated protein like 1	UP	0.443212	0.00190672	0.281873	100462751	Ssc.81917
15242703	GHR	growth hormone receptor	UP	0.441492	0.0209611	0.438579	397488	Ssc.93799
15233388	SLC16A12	solute carrier family 16, member 12 (monocarboxylic acid transporter 12)	UP	0.438924	0.00578642	0.345989	100157079	Ssc.71716
15241938	RAMP1	receptor (G protein-coupled) activity modifying protein 1	UP	0.4369	0.0125062	0.385038	397401	Ssc.80979
15216952	CLSTN2	calsyntenin 2	UP	0.436094	0.00975095	0.368837	100157330	NA
15334204	LOC100738799	monocarboxylate transporter 8-like	UP	0.43594	0.00361792	0.324625	100738799	Ssc.50375
15261522	FADS3	fatty acid desaturase 3	UP	0.434535	0.010804	0.372707	100518057	Ssc.28485
15268511	GUSB	glucuronidase, beta	UP	0.434022	0.0112975	0.380376	100144519	Ssc.18585
15198129	ABCA1	ATP-binding cassette, sub-family A (ABC1), member 1	UP	0.432685	0.00439412	0.329542	100152112	Ssc.99566
15335314	MTM1	myotubularin 1	UP	0.432166	0.00429477	0.329542	100516892	Ssc.96993
15278523	LOC100157451	tumor protein p53-inducible nuclear protein 1-like	UP	0.431464	0.0498752	0.523697	100157451	Ssc.46689
15239492	CD302	CD302 molecule	UP	0.431445	0.00103188	0.259949	100126280	Ssc.82887
15199982	EPHX1	epoxide hydrolase 1, microsomal (xenobiotic)	UP	0.429795	0.0474155	0.519344	397639	Ssc.53710
15285331	LOC100151902	pre-B-cell leukemia transcription factor-interacting protein 1-like	UP	0.427997	0.0175377	0.420139	100151902	Ssc.2814
15277323	PQLC3	PQ loop repeat containing 3	UP	0.422907	0.0252795	0.453089	100525694	Ssc.54505
15204774	SLC46A3	solute carrier family 46, member 3	UP	0.420692	0.0393841	0.499127	100154155	Ssc.23758
15322834	KDR	kinase insert domain receptor (a type III receptor tyrosine kinase)	UP	0.419622	0.0418338	0.507796	397311	Ssc.97329
15330422	APOA1	apolipoprotein A-I	UP	0.417163	0.0428245	0.508786	397691	Ssc.807
15284634	LOC100153656	kelch/ankyrin repeat containing cyclin A1 interacting protein	UP	0.416219	0.024192	0.448499	100153656	Ssc.11855
15333271	CDKL5	cyclin-dependent kinase-like 5	UP	0.413446	0.0371194	0.496257	100623797	Ssc.13236
15311239	HEXA	hexosaminidase A (alpha polypeptide)	UP	0.412891	0.00844035	0.368837	100142664	Ssc.50075
15318512	NPC2	Niemann-Pick disease, type C2	UP	0.412066	0.0154766	0.404838	397410	Ssc.16778
15195468	IGF1R	insulin-like growth factor 1 receptor	UP	0.411122	0.0123566	0.383617	397350	Ssc.54172
15240586	SDPR	serum deprivation response	UP	0.409445	0.0371571	0.496257	100517010	Ssc.9586
15247968	MTUS1	microtubule associated tumor suppressor 1	UP	0.407093	0.00100246	0.259949	---	Ssc.25402
15307492	LOC100154877	PX domain-containing protein C6orf145-like	UP	0.406784	0.0184697	0.422043	100154877	Ssc.15664
15228239	LOC100151782	outcome predictor in acute leukemia 1-like	UP	0.406693	0.00409272	0.329279	100151782	Ssc.14281
15277336	ATP6V1C2	ATPase, H+ transporting, lysosomal 42kDa, V1 subunit C2	UP	0.406328	0.00631851	0.351389	100512277	Ssc.14999
15307600	BMP6	bone morphogenetic protein 6	UP	0.405243	0.0225481	0.442342	100155536	Ssc.66765
15230401	ORAI1	ORAI calcium release-activated calcium modulator 1	UP	0.402319	0.0428835	0.508786	100154923	Ssc.12429
15252861	MDFIC	MyoD family inhibitor domain containing	UP	0.400326	0.0323517	0.483503	100192442	Ssc.79851
15220855	RPUSD3	RNA pseudouridylate synthase domain containing 3	UP	0.399855	0.010221	0.371917	100153857	Ssc.25214
15224621	TPCN1	two pore segment channel 1	UP	0.399637	0.0131359	0.386429	---	Ssc.28730
15206098	TIMP2	TIMP metallopeptidase inhibitor 2	UP	0.399382	0.038647	0.496257	396988	Ssc.57257
15332305	LOC100523986	podocin-like	UP	0.395352	0.0315396	0.479081	100523986	Ssc.23913
15297938	LOC100519605	voltage-dependent calcium channel gamma-7 subunit-like	UP	0.393861	0.0200927	0.430992	100519605	Ssc.100070
15308215	LOC100154493	olfactory receptor 2G3-like	UP	0.392463	0.0155848	0.405013	100154493	NA
15205313	KLF12	Kruppel-like factor 12	UP	0.391774	0.0245463	0.449572	100174955	Ssc.97867
15189360	LOC100156044	transducin-like enhancer protein 4	UP	0.389744	0.00314662	0.317201	100156044	Ssc.97313
15231468	SLC5A4	solute carrier family 5 (low affinity glucose cotransporter), member 4	UP	0.387754	0.00734766	0.364101	397376	Ssc.16113
15280351	GBA	glucosidase, beta, acid	UP	0.387471	0.0302854	0.475125	449572	Ssc.45597
15233271	LOC100512136	transmembrane protein 72-like	UP	0.38619	0.047825	0.521674	100512136	NA
15222004	BCL6	B-cell CLL/lymphoma 6	UP	0.38606	0.0327987	0.483503	100156549	Ssc.66015
15292951	LRIG3	leucine-rich repeats and immunoglobulin-like domains 3	UP	0.385653	0.0306407	0.476788	100155928	Ssc.98344
15219188	CMTM7	CKLF-like MARVEL transmembrane domain containing 7	UP	0.384948	0.00369426	0.324625	100511961	Ssc.19252
15216180	CHL1	cell adhesion molecule with homology to L1CAM (close homolog of L1)	UP	0.384769	0.017985	0.42045	100511780	NA
15233737	LOC100158004	MORN repeat-containing protein 4-like	UP	0.382966	0.00783149	0.367221	100158004	Ssc.2958
15242435	PDZD2	PDZ domain containing 2	UP	0.382822	0.0390489	0.497285	100525132	NA
15300051	LOC100515322	cadherin-2-like	UP	0.381506	0.00676587	0.353235	100515322	Ssc.22271
15333195	BMX	BMX non-receptor tyrosine kinase	UP	0.377777	0.0260848	0.455983	100516528	Ssc.3556
15208688	LOC100517306	peroxisome assembly protein 12-like	UP	0.376753	0.000729996	0.259949	100517306	Ssc.5736
15288160	LOC100524678	olfactory receptor 6C2-like	UP	0.375566	0.0496598	0.523601	100524678	NA
15294774	STAB2	stabilin 2	UP	0.373827	0.00380535	0.324966	100521556	NA
15199048	LOC100521423	adenylate kinase isoenzyme 1-like	UP	0.372765	0.0466216	0.515367	100521423	Ssc.17611
15226369	LOC100158143	receptor expression-enhancing protein 3-like	UP	0.370514	0.000897569	0.259949	100158143	Ssc.12193
15225339	LOC100510987	phosphatidylinositol 4,5-bisphosphate 5-phosphatase A-like	UP	0.368384	0.00517529	0.334188	100510987	Ssc.61237
15250027	CTSZ	cathepsin Z	UP	0.366803	0.0314572	0.479081	100141405	Ssc.16769
15282943	DEPTOR	DEP domain containing MTOR-interacting protein	UP	0.366582	0.00388859	0.324966	100157658	Ssc.32274
15294812	LOC100523738	cholinephosphotransferase 1-like	UP	0.362817	0.00605493	0.350893	100523738	Ssc.51885
15237813	LOC100524113	2-acylglycerol O-acyltransferase 1-like	UP	0.36095	0.0228979	0.443218	100524113	Ssc.62252
15233862	CYP2C33	cytochrome P450 2C33	UP	0.360887	0.00387596	0.324966	403107	Ssc.93747
15334666	LOC100156732	Aut2a	UP	0.360467	0.0357329	0.495417	100156732	Ssc.1455
15209841	UNC-6	netrin-1	UP	0.360098	0.0185157	0.422043	733599	Ssc.22870
15212024	LOC100525427	neurexophilin-3-like	UP	0.358926	0.00586479	0.345989	100525427	Ssc.93831
15228089	BTRC	beta-transducin repeat containing E3 ubiquitin protein ligase	UP	0.358614	0.000960104	0.259949	100157842	Ssc.50003
15328857	LOC100738533	olfactory receptor 10A5-like	UP	0.357312	0.00977678	0.368837	100738533	NA
15230299	MLXIP	MLX interacting protein	UP	0.356737	0.0201699	0.430992	100156510	NA
15201529	LOC100525422	zinc finger protein 782-like	UP	0.356296	0.0436794	0.510019	100525422	NA
15329642	NDUFC2	NADH dehydrogenase (ubiquinone) 1, subcomplex unknown, 2, 14.5kDa	UP	0.356071	0.0274072	0.462609	100513030	Ssc.19655
15203269	CTSL1	cathepsin L1	UP	0.355931	0.00489853	0.333146	396926	Ssc.54036
15293793	A2ML1	alpha-2-macroglobulin-like 1	UP	0.355356	0.0360515	0.4956	100152492	Ssc.101502
15335766	LOC100155237	glycoprotein m6b	UP	0.354994	0.0429516	0.508926	100155237	Ssc.14334
15288115	LOC100521662	calcium/calmodulin-dependent 3',5'-cyclic nucleotide phosphodiesterase 1B-like	UP	0.354989	0.0252353	0.453009	100521662	Ssc.31431
15307347	LOC100511388	probable exonuclease V-like	UP	0.354979	0.000166217	0.24404	100511388	Ssc.1660
15232224	ARV1	ARV1 homolog (S. cerevisiae)	UP	0.353751	0.00206158	0.281873	100151849	Ssc.31552
15281787	SORT1	sortilin 1	UP	0.353656	0.0412993	0.506937	100157862	Ssc.12492
15211437	EZH1	enhancer of zeste homolog 1 (Drosophila)	UP	0.353466	0.0289782	0.47084	100518394	Ssc.34986
15321575	NHEDC2	solute carrier family 9, subfamily B (NHA2, cation proton antiporter 2), member 2	UP	0.352639	0.0223818	0.442342	100522336	NA
15200003	ADCK3	aarF domain containing kinase 3	UP	0.352079	0.0489698	0.522058	100511399	Ssc.82541
15288219	DGKA	diacylglycerol kinase, alpha 80kDa	UP	0.350861	0.0149151	0.40173	397097	Ssc.54911
15238887	LOC100525960	vascular endothelial growth factor C-like	UP	0.350542	0.0172287	0.416539	100525960	Ssc.100774
15227729	TMEM20	solute carrier family 35, member G1	UP	0.350461	0.0122424	0.382742	100156133	Ssc.61626
15202379	NTRK2	neurotrophic tyrosine kinase, receptor, type 2	UP	0.350273	0.0201468	0.430992	100519209	Ssc.80024
15293990	ACRBP	acrosin binding protein	UP	0.34925	0.000155495	0.24404	397317	Ssc.93872
15230419	P2RX7	purinergic receptor P2X, ligand-gated ion channel, 7	UP	0.348684	0.0186137	0.422766	497623	Ssc.30749
15261927	SERPING1	serpin peptidase inhibitor, clade G (C1 inhibitor), member 1	UP	0.348158	0.0215586	0.440022	100144304	Ssc.20728
15231135	TPST2	tyrosylprotein sulfotransferase 2	UP	0.346533	0.0291654	0.47139	100154448	Ssc.21571
15210776	ABCA6	ATP-binding cassette, sub-family A (ABC1), member 6	UP	0.345497	0.0372471	0.496257	100520861	Ssc.42230
15316565	CTSH	cathepsin H	UP	0.344349	0.00960885	0.368837	396969	Ssc.3593
15217849	HEG1	HEG homolog 1 (zebrafish)	UP	0.344124	0.0302441	0.475125	---	Ssc.13082
15313546	RAGE	MOK protein kinase	UP	0.343582	0.0237106	0.447847	100520316	Ssc.28430
15308070	ZNF389	zinc finger protein 389	UP	0.342057	0.0405745	0.503662	100270748	Ssc.39408
15238728	LOC100517195	UPF0538 protein C2orf76 homolog	UP	0.341368	0.0217231	0.441254	100517195	NA
15297270	LOC100737582	zinc finger protein 226-like	UP	0.340608	0.034984	0.493936	100737582	Ssc.61588
15325053	LOC100037968	phosphodiesterase 2A	UP	0.339773	0.0271327	0.46219	100037968	Ssc.100480
15316962	PEAK1	NKF3 kinase family member	UP	0.338562	0.00197724	0.281873	100152646	Ssc.50263
15279889	LOC100520241	olfactory receptor 10J1-like	UP	0.337744	0.0307887	0.478164	100520241	NA
15317917	LOC100156728	olfactory receptor 4K2-like	UP	0.333381	0.039636	0.499857	100156728	NA
15208600	MRM1	mitochondrial rRNA methyltransferase 1 homolog (S. cerevisiae)	UP	0.332465	0.0116837	0.381517	100513493	Ssc.42962
15323640	SMAD1	SMAD family member 1	UP	0.332258	0.000475174	0.259949	397016	Ssc.11757
15331184	PIK3C2B	phosphatidylinositol-4-phosphate 3-kinase, catalytic subunit type 2 beta	UP	0.332092	0.0237928	0.447847	100512551	Ssc.23653
15261246	TM7SF2	transmembrane 7 superfamily member 2	UP	0.331272	0.00706292	0.363095	100514510	Ssc.4715
15264090	LOC100524730	choline transporter-like protein 2-like	UP	0.330921	0.00117667	0.263411	100524730	Ssc.54143
15281396	NRAS	neuroblastoma RAS viral (v-ras) oncogene homolog	UP	0.329436	0.0409069	0.505012	100739349	Ssc.16352
15329500	MOGAT2	monoacylglycerol O-acyltransferase 2	UP	0.326659	0.0010667	0.259949	100312975	Ssc.83845
15251207	PDE1C	phosphodiesterase 1C, calmodulin-dependent 70kDa	UP	0.326143	0.0203696	0.434186	100525902	NA
15223370	DOCK5	dedicator of cytokinesis 5	UP	0.325897	0.0134066	0.386429	100510985	Ssc.99950
15224871	LOC100517784	ankyrin repeat domain-containing protein 13A-like	UP	0.324919	0.00080454	0.259949	100517784	NA
15328560	CD34	CD34 molecule	UP	0.323705	0.0380044	0.496257	397160	Ssc.15747
15277990	MTSS1	metastasis suppressor 1	UP	0.3222	0.00936855	0.368837	---	Ssc.71819
15338338	MOSPD1	motile sperm domain containing 1	UP	0.322149	0.0256461	0.454959	100359355	Ssc.25216
15192287	UTRN	utrophin	UP	0.322008	0.000977297	0.259949	100523292	Ssc.100614
15290675	KITLG	KIT ligand	UP	0.321698	0.00972197	0.368837	397509	Ssc.16301
15183149	LOC100157985	Ribonuclease T2	UP	0.320959	0.040725	0.503768	100157985	Ssc.71711
15293699	HEBP1	heme binding protein 1	UP	0.318108	0.0181355	0.42045	494567	Ssc.2306
15316686	TM6SF1	transmembrane 6 superfamily member 1	UP	0.317134	0.0234602	0.446467	100155238	Ssc.25535
15184732	LOC100738974	sex comb on midleg-like protein 4-like	UP	0.316482	0.0282548	0.465107	100738974	NA
15191998	LOC100522470	proto-oncogene Mas-like	UP	0.31377	0.0475539	0.519966	100522470	NA
15304936	AKR7A2	aldo-keto reductase family 7, member A2 (aflatoxin aldehyde reductase)	UP	0.312642	0.0264254	0.457436	100511331	Ssc.2082
15257126	DNASE2	deoxyribonuclease II, lysosomal	UP	0.312004	0.0294588	0.472066	397398	Ssc.6019
15224988	CMKLR1	chemokine-like receptor 1	UP	0.311558	0.010885	0.372707	780421	Ssc.50060
15282381	DDAH1	dimethylarginine dimethylaminohydrolase 1	UP	0.311102	0.0384663	0.496257	100153814	Ssc.73056
15287707	NUAK1	NUAK family, SNF1-like kinase, 1	UP	0.310848	0.00215914	0.281873	100523669	Ssc.81603
15244815	LOC100523409	UPF0474 protein C5orf41-like	UP	0.310605	0.046462	0.515367	100523409	NA
15231271	LOC100157272	opposite strand transcription unit to Stag3	UP	0.308972	0.0214357	0.439197	100157272	Ssc.4943
15334879	LOC100514886	RING finger protein 113A-like	UP	0.30861	0.031168	0.479081	100514886	Ssc.57997
15318517	LOC100514300	latent-transforming growth factor beta-binding protein 2-like	UP	0.306686	0.00933534	0.368837	100514300	NA
15294682	APLP2	amyloid beta (A4) precursor-like protein 2	UP	0.305676	0.0330087	0.483503	100190991	Ssc.96439
15213912	LOC100522212	sodium/potassium-transporting ATPase subunit beta-2-like	UP	0.304884	0.0246313	0.449572	100522212	NA
15210759	IRK1	inward rectifier potassium channel	UP	0.304216	0.0377923	0.496257	397293	Ssc.15965
15333253	NHS	Nance-Horan syndrome (congenital cataracts and dental anomalies)	UP	0.303974	0.0133702	0.386429	100152239	Ssc.91714
15299537	SADC	arginine decarboxylase	UP	0.3039	0.0419139	0.507796	100144439	Ssc.49382
15211502	RAMP2	receptor (G protein-coupled) activity modifying protein 2	UP	0.300647	0.0235795	0.446974	397155	Ssc.15730
15327755	ZNF398	zinc finger protein 398	UP	0.300551	0.000851503	0.259949	100522942	Ssc.27180
15307859	ACOT13	acyl-CoA thioesterase 13	UP	0.300441	0.0247369	0.449685	100514587	Ssc.27131
15250674	LOC100512201	podocalyxin-like	UP	0.300433	0.0377618	0.496257	100512201	Ssc.26067
15315080	NOTCH4	notch 4	UP	0.299314	0.00458384	0.330798	100144522	Ssc.19157
15296087	LOC100522868	exocyst complex component 3-like protein-like	UP	0.29914	0.00837313	0.368837	100522868	Ssc.34256
15272154	SPDYA	speedy homolog A (Xenopus laevis)	UP	0.298799	0.0144451	0.396909	574061	Ssc.59660
15296576	LOC100518735	gamma-secretase subunit PEN-2-like	UP	0.298028	0.00384445	0.324966	100518735	Ssc.3274
15291596	FBXO7	F-box protein 7	UP	0.295722	0.00203622	0.281873	100155281	Ssc.24546
15300005	CABYR	calcium binding tyrosine-(Y)-phosphorylation regulated	UP	0.295426	0.0488789	0.522058	100511266	Ssc.44337
15305658	RRAGC	Ras-related GTP binding C	UP	0.293338	0.000625881	0.259949	100513798	Ssc.26059
15230850	LOC100154995	signal peptide peptidase-like 3-like	UP	0.289976	0.00240831	0.293354	100154995	Ssc.96293
15338524	GABRE	gamma-aminobutyric acid (GABA) A receptor, epsilon	UP	0.289354	0.0192998	0.426619	100516716	Ssc.94116
15206668	PECAM1	platelet/endothelial cell adhesion molecule 1	UP	0.287082	0.0381326	0.496257	396941	Ssc.14558
15290425	ACTR6	ARP6 actin-related protein 6 homolog (yeast)	UP	0.284301	0.0378191	0.496257	100620672	Ssc.24251
15198012	ANKS6	ankyrin repeat and sterile alpha motif domain containing 6	UP	0.283461	0.0314396	0.479081	100152629	Ssc.46341
15300931	MKNK1	MAP kinase interacting serine/threonine kinase 1	UP	0.283068	0.00210325	0.281873	100233194	Ssc.51985
15305242	WASF2	WAS protein family, member 2	UP	0.283	0.0180343	0.42045	100512789	Ssc.51961
15318322	SLC8A3	solute carrier family 8 (sodium/calcium exchanger), member 3	UP	0.282832	0.0497625	0.523601	100152101	Ssc.94111
15274208	ABCC1	ATP-binding cassette, sub-family C (CFTR/MRP), member 1	UP	0.281008	0.024661	0.449572	733619	Ssc.100203
15202469	NUDT2	nudix (nucleoside diphosphate linked moiety X)-type motif 2	UP	0.279182	0.0179798	0.42045	397577	Ssc.1388
15309884	LOC100157157	KLC4 protein	UP	0.278817	0.00534532	0.334188	100157157	Ssc.38729
15271170	LOC100514762	F-box only protein 48-like	UP	0.278787	0.049758	0.523601	100514762	Ssc.68315
15227389	SGMS1	sphingomyelin synthase 1	UP	0.278513	0.0166813	0.412161	100037303	Ssc.91630
15312200	LOC100518135	olfactory receptor 4F6-like	UP	0.278059	0.0370999	0.496257	100518135	NA
15269471	LOC100524368	peroxisomal 2,4-dienoyl-CoA reductase-like	UP	0.277883	0.044387	0.512286	100524368	Ssc.3820
15221584	WWTR1	WW domain containing transcription regulator 1	UP	0.276642	0.0308096	0.478164	100522573	Ssc.44830
15281609	LOC100519711	suppressor of tumorigenicity 7 protein-like	UP	0.276359	0.00983073	0.368837	100519711	Ssc.8557
15244752	CDK7	cyclin-dependent kinase 7	UP	0.276013	0.00993423	0.369615	100310797	Ssc.13186
15276892	LCLAT1	lysocardiolipin acyltransferase 1	UP	0.275546	0.0300165	0.473695	100217396	Ssc.49544
15332651	PPP2R5A	protein phosphatase 2, regulatory subunit B', alpha	UP	0.273357	0.0254766	0.454915	100101925	Ssc.12282
15274079	LOC100523540	PDZ domain-containing protein 9-like	UP	0.270924	0.0293398	0.471507	100523540	Ssc.99809
15247226	SERINC3	serine incorporator 3	UP	0.270485	0.00828555	0.368837	100152356	Ssc.887
15258514	SCAMP1	secretory carrier membrane protein 1	UP	0.270412	0.0348644	0.493156	397477	Ssc.757
15246010	LOC100523150	protein PET117, mitochondrial-like	UP	0.269179	0.00487895	0.333146	100523150	Ssc.101571
15187375	MTMR10	myotubularin related protein 10	UP	0.267903	0.0217959	0.441254	100525443	Ssc.71878
15314482	LOC100517168	olfactory receptor 6Q1-like	UP	0.267663	0.0423879	0.508228	100517168	NA
15273293	LOC100511123	galactose-3-O-sulfotransferase 4-like	UP	0.267436	0.0328978	0.483503	100511123	NA
15231355	LOC100156909	dual specificity protein phosphatase 18-like	UP	0.264662	0.0474546	0.519475	100156909	Ssc.48666
15219043	LOC780417	UB2E2	UP	0.264605	0.0222349	0.442342	780417	Ssc.20992
15241420	GLB1L	galactosidase, beta 1-like	UP	0.263651	0.00929306	0.368837	100154356	Ssc.45529
15192369	AIG1	androgen-induced 1	UP	0.263406	0.0118047	0.381517	100151943	Ssc.53958
15287370	DNAL4	dynein, axonemal, light chain 4	UP	0.263067	0.029179	0.47139	100520304	Ssc.5303
15335161	LOC100621561	sodium/hydrogen exchanger 6-like	UP	0.262558	0.0339199	0.489574	100621561	Ssc.99764
15224508	MED13L	mediator complex subunit 13-like	UP	0.26235	0.00920911	0.368837	100151978	NA
15210293	GAA	glucosidase, alpha; acid	UP	0.262039	0.0429019	0.508786	100526132	Ssc.44114
15213895	EFNB3	ephrin-B3	UP	0.261779	0.0157997	0.406221	100135672	Ssc.69898
15185609	LOC100624829	gamma-secretase subunit APH-1B-like	UP	0.261731	0.013526	0.386429	100624829	NA
15210671	TMEM104	transmembrane protein 104	UP	0.261119	0.0425009	0.508228	100513429	Ssc.93889
15289301	LOC100154902	taste receptor type 2 member 20-like	UP	0.259477	0.0315154	0.479081	100154902	NA
15231028	USP30	ubiquitin specific peptidase 30	UP	0.259388	0.00502379	0.333594	100153782	Ssc.30827
15237708	LOC100739472	transmembrane BAX inhibitor motif-containing protein 1-like	UP	0.259217	0.00675946	0.353235	100739472	Ssc.1948
15183653	LOC100524350	phosphatase and actin regulator 2-like	UP	0.259111	0.0347075	0.493156	100524350	NA
15288060	LOC100517160	proline-rich protein 13	UP	0.258165	0.00498221	0.333146	100517160	Ssc.770
15285294	ADAM15	ADAM metallopeptidase domain 15	UP	0.257194	0.0406638	0.503662	100153483	Ssc.48842
15305859	LOC100519317	twisted gastrulation protein homolog 1-like	UP	0.255748	0.0436846	0.510019	100519317	Ssc.88581
15203934	ESD	esterase D	UP	0.25514	0.0277352	0.463881	397127	Ssc.217
15331107	LOC100519936	ankyrin repeat and SOCS box protein 7-like	UP	0.254478	0.0188222	0.423245	100519936	Ssc.7900
15317691	LOC100155532	olfactory receptor 6C4-like	UP	0.253254	0.0354859	0.49499	100155532	NA
15337455	TRMT2B	tRNA methyltransferase 2 homolog B (S. cerevisiae)	UP	0.252306	0.0452557	0.514103	100517798	Ssc.26784
15269452	LOC100521441	nitrogen permease regulator 3-like protein-like	UP	0.252214	0.0380897	0.496257	100521441	Ssc.98685
15225913	LYST	lysosomal trafficking regulator	UP	0.251575	0.0214357	0.439197	100049676	Ssc.7804
15279037	LOC100127143	cAMP-dependent 3',5'-cyclic phosphodiesterase 7A	UP	0.251084	0.0341594	0.491405	100127143	Ssc.96380
15210479	LOC100520449	CST complex subunit TEN1-like	UP	0.249131	0.0179228	0.42045	100520449	Ssc.57779
15330459	SIDT2	SID1 transmembrane family, member 2	UP	0.248195	0.0143828	0.395766	100523197	Ssc.812
15235832	DDHD2	DDHD domain containing 2	UP	0.247743	0.0414822	0.50745	100156104	Ssc.84096
15222786	APP	amyloid beta (A4) precursor protein	UP	0.247623	0.0330695	0.483503	397663	Ssc.14258
15246903	EPB41L1	erythrocyte membrane protein band 4.1-like 1	UP	0.247579	0.041884	0.507796	100156952	Ssc.101761
15254823	ACP2	acid phosphatase 2, lysosomal	UP	0.246713	0.0115992	0.381517	100513002	Ssc.22033
15277454	MFSD3	major facilitator superfamily domain containing 3	UP	0.24608	0.0370452	0.496257	100156081	Ssc.4878
15228219	SUFU	suppressor of fused homolog (Drosophila)	UP	0.245865	0.0122683	0.382742	100155412	NA
15206922	PLEKHM1	pleckstrin homology domain containing, family M (with RUN domain) member 1	UP	0.245825	0.0379561	0.496257	100523462	NA
15251417	IGFBP3	insulin-like growth factor binding protein 3	UP	0.245675	0.0250338	0.451647	448812	Ssc.42774
15279559	LOC100152373	protein CREG1-like	UP	0.244908	0.0476424	0.520636	100152373	Ssc.95982
15308048	LOC100157759	olfactory receptor 2G6-like	UP	0.244783	0.0356161	0.495002	100157759	NA
15295116	LOC100518016	NADH dehydrogenase [ubiquinone] 1 alpha subcomplex subunit 12-like	UP	0.242459	0.0490394	0.522058	100518016	Ssc.3708
15285877	GNRHR2	gonadotropin-releasing hormone (type 2) receptor 2	UP	0.241871	0.0226965	0.442342	414423	Ssc.26339
15188389	ARID4A	AT rich interactive domain 4A (RBP1-like)	UP	0.241679	0.0382258	0.496257	100153197	Ssc.24407
15292306	LOC100620182	olfactory receptor 6C76-like	UP	0.241109	0.0352515	0.494521	100620182	NA
15194434	ADAM10	ADAM metallopeptidase domain 10	UP	0.241085	0.00678261	0.353235	397345	Ssc.1114
15281856	LOC100153448	small RNA 2'-O-methyltransferase-like	UP	0.240812	0.0312716	0.479081	100153448	Ssc.14081
15221064	LOC100622795	ras-related protein Rab-7a-like	UP	0.24068	0.0180973	0.42045	100622795	Ssc.3954
15239915	LOC100511049	secernin-3-like	UP	0.240557	0.037066	0.496257	100511049	Ssc.61187
15213642	LOC100512310	E3 ubiquitin-protein ligase RNF167-like	UP	0.240339	0.00890131	0.368837	100512310	Ssc.20226
15264852	RAB8A	RAB8A, member RAS oncogene family	UP	0.239636	0.00661099	0.353235	100511006	Ssc.24907
15304944	CAPZB	capping protein (actin filament) muscle Z-line, beta	UP	0.238703	0.0314173	0.479081	100134958	Ssc.22350
15326882	RBBP5	retinoblastoma binding protein 5	UP	0.237619	0.0260726	0.455983	100513301	NA
15336540	PLP2	proteolipid protein 2 (colonic epithelium-enriched)	UP	0.237581	0.0240779	0.448499	100512511	Ssc.38558
15290362	GNPTAB	N-acetylglucosamine-1-phosphate transferase, alpha and beta subunits	UP	0.236983	0.0103953	0.372441	100523554	Ssc.97253
15270889	LOC100513008	39S ribosomal protein L53, mitochondrial-like	UP	0.236445	0.043254	0.509807	100513008	Ssc.15679
15280593	LOC100519835	CREB-regulated transcription coactivator 2-like	UP	0.235606	0.0259434	0.455618	100519835	Ssc.15516
15249760	NCOA3	nuclear receptor coactivator 3	UP	0.23421	0.00434775	0.329542	100135659	Ssc.69931
15248572	MAVS	mitochondrial antiviral signaling protein	UP	0.234081	0.00967506	0.368837	100037290	Ssc.49478
15233970	FBXW4	F-box and WD repeat domain containing 4	UP	0.234029	0.0108512	0.372707	100157051	Ssc.20217
15298454	KIF1B	kinesin family member 1B	UP	0.23281	0.0323511	0.483503	100525927	Ssc.100199
15314886	GPANK1	G patch domain and ankyrin repeats 1	UP	0.23245	0.0238237	0.447989	100156389	Ssc.55259
15284706	NCSTN	nicastrin	UP	0.231282	0.0290049	0.470875	100156098	Ssc.5608
15249258	CPNE1	copine I	UP	0.231117	0.0467626	0.516034	100233174	Ssc.11090
15337152	LOC100624619	ephrin-B1-like	UP	0.22881	0.0488034	0.522058	100624619	NA
15261614	LOC100519941	transmembrane protein 138-like	UP	0.227264	0.0285251	0.465456	100519941	Ssc.31110
15285108	LOC100155112	solute carrier family 25 member 44-like	UP	0.226896	0.0156736	0.405013	100155112	Ssc.47477
15251991	EPHB6	EPH receptor B6	UP	0.226011	0.0386906	0.496257	100511727	NA
15226812	FUT11	fucosyltransferase 11 (alpha (1,3) fucosyltransferase)	UP	0.225655	0.0222828	0.442342	100157040	Ssc.38039
15233409	CARP	cardiac ankyrin repeat protein	UP	0.225373	0.0245639	0.449572	396959	Ssc.7678
15334749	ALG13	asparagine-linked glycosylation 13 homolog (S. cerevisiae)	UP	0.225019	0.0493716	0.523383	100523348	Ssc.9489
15234790	IKZF5	IKAROS family zinc finger 5 (Pegasus)	UP	0.223882	0.00637088	0.351389	100153217	Ssc.95127
15297216	LOC100522809	testis-expressed protein 101-like	UP	0.222337	0.0162197	0.408297	100522809	Ssc.63897
15281815	WDR47	WD repeat domain 47	UP	0.220365	0.0356037	0.495002	100155903	Ssc.99918
15334384	DIAPH2	diaphanous homolog 2 (Drosophila)	UP	0.219605	0.0422567	0.508188	100155257	Ssc.31764
15318300	DCAF5	DDB1 and CUL4 associated factor 5	UP	0.219343	0.0109159	0.372707	100154936	Ssc.30751
15204701	USP12	ubiquitin specific peptidase 12	UP	0.216484	0.0330643	0.483503	100511469	Ssc.97381
15252188	LOC100522581	CCR4-NOT transcription complex subunit 4-like	UP	0.216401	0.0246114	0.449572	100522581	Ssc.76742
15245492	VPS37A	vacuolar protein sorting 37 homolog A (S. cerevisiae)	UP	0.21518	0.0203366	0.434059	100513122	Ssc.7418
15301278	LOC100519782	zinc finger protein 584-like	UP	0.215143	0.0136141	0.386429	100519782	Ssc.21967
15294249	RAD52	RAD52 homolog (S. cerevisiae)	UP	0.213584	0.021556	0.440022	100141308	Ssc.19792
15281710	HBXIP	late endosomal/lysosomal adaptor, MAPK and MTOR activator 5	UP	0.213216	0.045965	0.514959	448965	Ssc.26583
15309265	PPARD	peroxisome proliferator-activated receptor delta	UP	0.212565	0.0313098	0.479081	397297	Ssc.15972
15201160	LOC100521678	protein AF-10-like	UP	0.212342	0.0350864	0.494058	100521678	Ssc.13595
15300839	EPS15	epidermal growth factor receptor pathway substrate 15	UP	0.212202	0.045031	0.514103	100518076	Ssc.99166
15334091	LOC100519234	mediator of RNA polymerase II transcription subunit 30-like	UP	0.211189	0.0392894	0.498918	100519234	Ssc.18469
15281068	LOC100153742	Peroxisomal biogenesis factor 11B	UP	0.210728	0.0212845	0.439197	100153742	Ssc.12464
15332964	ND3	NADH dehydrogenase subunit 3	UP	0.209449	0.014586	0.398195	808508	Ssc.95908
15237349	BMPR2	bone morphogenetic protein receptor, type II (serine/threonine kinase)	UP	0.209395	0.0292466	0.47139	100127483	Ssc.22785
15206066	SLC26A11	solute carrier family 26, member 11	UP	0.208779	0.0469765	0.517086	100191010	Ssc.18186
15216409	LOC100152641	interleukin-17 receptor C-like	UP	0.207654	0.0299385	0.473695	100152641	Ssc.49891
15227938	PI4K2A	phosphatidylinositol 4-kinase type 2 alpha	UP	0.206346	0.0191482	0.425504	100156818	Ssc.11395
15285883	PIAS3	protein inhibitor of activated STAT, 3	UP	0.206051	0.0466968	0.515606	100511878	Ssc.6032
15262139	C2H11orf49	chromosome 11 open reading frame 49 ortholog	UP	0.205166	0.0454411	0.514103	100513582	Ssc.23514
15185786	RFX7	regulatory factor X, 7	UP	0.204693	0.0183006	0.421309	100152054	Ssc.39918
15264335	LOC100518647	lysosomal alpha-mannosidase-like	UP	0.204013	0.0294311	0.472066	100518647	Ssc.7572
15210524	ACOX1	acyl-CoA oxidase 1, palmitoyl	UP	0.203767	0.00720298	0.363456	100113422	Ssc.75670
15237478	FASTKD2	FAST kinase domains 2	UP	0.201503	0.00963806	0.368837	100517314	Ssc.19645
15220950	PLXND1	plexin D1	UP	0.200785	0.0404585	0.503662	100152254	Ssc.100891
15312285	LOC100156164	H/ACA ribonucleoprotein complex subunit 3-like	UP	0.198217	0.0153112	0.403321	100156164	Ssc.55408
15191923	QKI	QKI, KH domain containing, RNA binding	UP	0.195674	0.0223826	0.442342	492277	Ssc.7659
15318645	GSTZ1	glutathione S-transferase zeta 1	UP	0.19299	0.0143766	0.395766	100626791	Ssc.19562
15249109	NCOA6	nuclear receptor coactivator 6	UP	0.191403	0.018834	0.423245	100156283	Ssc.97520
15245225	LOC100526255	microfibril-associated glycoprotein 3-like	UP	0.187805	0.0163715	0.408297	100526255	Ssc.94991
15252789	ST7	suppression of tumorigenicity 7	UP	0.186853	0.0349971	0.493936	100125380	Ssc.4370
15333614	LOC100517440	probable ubiquitin carboxyl-terminal hydrolase FAF-X-like	UP	0.18437	0.0164096	0.408297	100517440	Ssc.86190
15303688	LOC100524938	izumo sperm-egg fusion protein 2-like	UP	0.182857	0.0237596	0.447847	100524938	NA
15336120	TAB3	TGF-beta activated kinase 1/MAP3K7 binding protein 3	UP	0.181727	0.0463751	0.515367	100517796	Ssc.38817
15273754	HSD3B7	hydroxy-delta-5-steroid dehydrogenase, 3 beta- and steroid delta-isomerase 7	UP	0.179107	0.0274833	0.462941	100525281	Ssc.90779
15338496	LOC100514558	transmembrane protein 185A-like	UP	0.17901	0.0294733	0.472066	100514558	NA
15322017	LOC100514591	progestin and adipoQ receptor family member 3-like	UP	0.178	0.0213732	0.439197	100514591	Ssc.24474
15204921	LOC100739486	protein FAM48A-like	UP	0.176994	0.0380684	0.496257	100739486	Ssc.99102
15261332	LOC100524971	integral membrane protein GPR137-like	UP	0.175224	0.0367065	0.496257	100524971	NA
15235937	PPP2CB	protein phosphatase 2, catalytic subunit, beta isozyme	UP	0.17304	0.0499442	0.523812	397136	Ssc.236
15316004	CUL7	cullin 7	UP	0.172576	0.0442052	0.511747	100141398	Ssc.96926
15296403	ANKRD27	ankyrin repeat domain 27 (VPS9 domain)	UP	0.172352	0.0455368	0.514103	100524146	Ssc.96167
15280587	JTB	jumping translocation breakpoint	UP	0.170645	0.0345324	0.493156	100145894	Ssc.95656
15192238	LOC100156182	TGF-beta-activated kinase 1 and MAP3K7-binding protein 2-like	UP	0.168694	0.0114203	0.381154	100156182	Ssc.81673
15212995	PHF12	PHD finger protein 12	UP	0.167285	0.0147296	0.400126	100515341	Ssc.50204
15183206	PARK2	parkinson protein 2, E3 ubiquitin protein ligase (parkin)	UP	0.164285	0.0456258	0.514103	733673	Ssc.30362
15268487	LOC100516361	UPF0458 protein C7orf42-like	UP	0.159463	0.0488134	0.522058	100516361	Ssc.102040
15326211	CBL	Cbl proto-oncogene, E3 ubiquitin protein ligase	UP	0.159367	0.0453484	0.514103	100518854	Ssc.14185
15215460	RAB1A	RAB1A, member RAS oncogene family	UP	0.157967	0.0176549	0.42045	595116	Ssc.11024
15309862	KLHDC3	kelch domain containing 3	UP	0.156164	0.0497755	0.523601	100125975	Ssc.2391
15212310	LOC100515097	transcription elongation factor SPT4-like	UP	0.155573	0.0402062	0.502595	100515097	Ssc.5976
15230929	UBE3B	ubiquitin protein ligase E3B	UP	0.152629	0.020021	0.430992	100157435	Ssc.80486
15225221	MTMR3	myotubularin related protein 3	UP	0.147028	0.0329867	0.483503	100157292	Ssc.96487
15243268	LOC100525792	gamma-aminobutyric acid receptor subunit pi-like	DOWN	-1.38983	0.0434399	0.509807	100525792	Ssc.94286
15185359	DCC	deleted in colorectal carcinoma	DOWN	-1.09754	0.0401978	0.502595	100152102	NA
15299016	CDA	cytidine deaminase	DOWN	-1.07854	0.00979986	0.368837	100515954	Ssc.5204
15322359	MSX1	msh homeobox 1	DOWN	-1.0658	0.00874526	0.368837	100302364	Ssc.9355
15184199	LOC100152527	UPF0389 protein C6orf189 homolog	DOWN	-1.06234	0.0408281	0.504717	100152527	Ssc.6162
15207578	TOPOII	topoisomersae II	DOWN	-1.05856	0.019921	0.430992	396917	Ssc.14506
15193795	TTK	TTK protein kinase	DOWN	-0.990339	0.024354	0.449129	100157649	Ssc.98372
15236673	CDCA7	cell division cycle associated 7	DOWN	-0.984572	0.0140111	0.391166	100154583	Ssc.45017
15215110	LOC100738172	kinesin-like protein KIF15-like	DOWN	-0.947417	0.0234684	0.446467	100738172	NA
15314307	LOC100158121	histone H2A type 1-like	DOWN	-0.905136	0.00582855	0.345989	100158121	Ssc.22348
15212401	TEX14	testis expressed 14	DOWN	-0.896146	0.000845658	0.259949	100737915	Ssc.80578
15229630	PBK	PDZ binding kinase	DOWN	-0.892067	0.026431	0.457436	100141310	Ssc.38353
15326978	LOC100623287	metalloreductase STEAP2-like	DOWN	-0.860944	0.0347592	0.493156	100623287	Ssc.10636
15285858	LOC100621389	histone H4-like	DOWN	-0.844406	0.000118652	0.24404	100621389	NA
15232391	CDK1	cyclin-dependent kinase 1	DOWN	-0.827093	0.0249994	0.451453	100155762	Ssc.873
15287850	RACGAP1	Rac GTPase activating protein 1	DOWN	-0.809884	0.0226282	0.442342	100517651	Ssc.19675
15314348	LOC100154071	histone H2A type 1-F-like	DOWN	-0.808205	0.0309058	0.478604	100154071	NA
15266852	KIF20A	kinesin family member 20A	DOWN	-0.804918	0.0308291	0.478164	100515193	Ssc.3227
15247368	UBE2C	ubiquitin-conjugating enzyme E2C	DOWN	-0.802139	0.00586154	0.345989	100153133	Ssc.27540
15269153	LOC100518832	recQ-mediated genome instability protein 2-like	DOWN	-0.80061	0.0050875	0.334188	100518832	Ssc.23534
15337072	KIF4A	kinesin family member 4A	DOWN	-0.789827	0.0154139	0.404357	100152604	Ssc.98857
15300751	LOC100622731	origin recognition complex subunit 1-like	DOWN	-0.773783	0.00308531	0.317201	100622731	Ssc.49569
15266492	LMNB1	lamin B1	DOWN	-0.767183	0.00537433	0.334347	100513342	Ssc.9125
15305534	CLSPN	claspin	DOWN	-0.763256	0.00196928	0.281873	100525928	Ssc.19346
15224025	LOC100739587	kinetochore-associated protein 1-like	DOWN	-0.758002	0.0213576	0.439197	100739587	NA
15185486	LOC100514810	PCNA-associated factor	DOWN	-0.752058	0.0278019	0.464015	100514810	Ssc.11124
15251282	HOXA11B	homeobox A11	DOWN	-0.741705	0.023992	0.448499	397188	Ssc.15812
15245050	PTTG1	pituitary tumor-transforming 1	DOWN	-0.739506	0.00389807	0.324966	397015	Ssc.11630
15323708	LOC100512242	glycosyltransferase 54 domain-containing protein-like	DOWN	-0.735863	0.042869	0.508786	100512242	Ssc.99986
15332665	DTL	denticleless E3 ubiquitin protein ligase homolog (Drosophila)	DOWN	-0.731666	0.0340747	0.491066	100525066	Ssc.98646
15251176	TBX20	T-box 20	DOWN	-0.722675	0.000216478	0.24404	100524471	NA
15189844	NOR-1	neuron-derived orphan receptor-1 alfa	DOWN	-0.721608	0.0434761	0.509807	397479	Ssc.761
15264636	ASF1B	ASF1 anti-silencing function 1 homolog B (S. cerevisiae)	DOWN	-0.712482	0.0277299	0.463881	100192434	Ssc.48468
15314344	LOC100156557	histone H3.1-like	DOWN	-0.711673	0.027636	0.463237	100156557	NA
15218677	CHAF1B	chromatin assembly factor 1, subunit B (p60)	DOWN	-0.699051	0.00300713	0.317201	100513568	Ssc.27353
15314360	LOC100157763	histone H2A type 1-like	DOWN	-0.690919	0.035658	0.495224	100157763	Ssc.22348
15235692	LOC100515416	centromere protein U-like	DOWN	-0.688179	0.010032	0.369656	100515416	Ssc.94775
15196084	LOC100038029	ribosomal protein L4	DOWN	-0.68601	0.00954029	0.368837	100038029	Ssc.14003
15282983	LOC100522252	alanine and arginine-rich domain-containing protein-like	DOWN	-0.684614	0.0123313	0.383617	100522252	Ssc.45672
15194841	SORD	sorbitol dehydrogenase	DOWN	-0.675444	0.0327722	0.483503	100158181	Ssc.3005
15285852	LOC100156741	histone cluster 2, H3-like	DOWN	-0.670574	0.0244346	0.449572	100156741	Ssc.94760
15187031	RAD51	RAD51 homolog (S. cerevisiae)	DOWN	-0.669334	0.000804222	0.259949	100141309	Ssc.22664
15262767	E2F8	E2F transcription factor 8	DOWN	-0.658953	0.029298	0.47139	100522785	Ssc.100183
15202250	LOC100512674	zinc finger protein 367-like	DOWN	-0.656401	0.00886434	0.368837	100512674	Ssc.94323
15196336	LOC100521651	DNA polymerase epsilon subunit 2-like	DOWN	-0.652653	0.0359897	0.4956	100521651	NA
15237678	IGFBP5	insulin-like growth factor binding protein 5	DOWN	-0.643421	0.00213791	0.281873	397182	Ssc.94196
15256192	UHRF1	ubiquitin-like with PHD and ring finger domains 1	DOWN	-0.638607	0.00949457	0.368837	100511003	Ssc.98512
15290774	E2F7	E2F transcription factor 7	DOWN	-0.637828	0.0428374	0.508786	100154851	NA
15187123	LOC100514264	putative RNA-binding protein 3-like	DOWN	-0.637658	0.0122488	0.382742	100514264	Ssc.90264
15254109	LOC100519128	sororin-like	DOWN	-0.635236	0.00227286	0.282564	100519128	Ssc.79360
15278109	DSCC1	defective in sister chromatid cohesion 1 homolog (S. cerevisiae)	DOWN	-0.634392	0.00484522	0.333146	100156441	Ssc.22370
15328511	NEK2	NIMA (never in mitosis gene a)-related kinase 2	DOWN	-0.633036	0.0394874	0.499443	397258	Ssc.13876
15232488	DNA2	DNA replication helicase 2 homolog (yeast)	DOWN	-0.630866	0.0138699	0.388925	100153906	NA
15189643	MELK	maternal embryonic leucine zipper kinase	DOWN	-0.61913	0.0223157	0.442342	100519998	Ssc.22206
15320658	PPAT	phosphoribosyl pyrophosphate amidotransferase	DOWN	-0.604163	0.00151796	0.275705	100522503	Ssc.8726
15265918	HOMER1	homer homolog 1 (Drosophila)	DOWN	-0.601739	0.0154662	0.404838	100511070	Ssc.76338
15307203	CDC20	cell division cycle 20 homolog (S. cerevisiae)	DOWN	-0.599468	0.0330472	0.483503	397379	Ssc.17001
15307973	LOC100627582	histone H2A type 1-like	DOWN	-0.597199	0.00183589	0.281873	100627582	Ssc.94858
15319857	PNAS-5	apoptosis-related protein	DOWN	-0.591812	0.00279688	0.317201	414404	Ssc.27275
15227684	CEP55	centrosomal protein 55kDa	DOWN	-0.588761	0.037812	0.496257	100154549	Ssc.21647
15292555	TIMELESS	timeless homolog (Drosophila)	DOWN	-0.58225	0.0035732	0.324625	100525747	Ssc.28666
15285057	IQGAP3	IQ motif containing GTPase activating protein 3	DOWN	-0.581159	0.00423193	0.329542	100515079	Ssc.101595
15325194	SERPINH1	serpin peptidase inhibitor, clade H (heat shock protein 47), member 1, (collagen binding protein 1)	DOWN	-0.578185	0.0102351	0.371917	396773	Ssc.11235
15202166	KIF14	kinesin family member 14	DOWN	-0.578013	0.00665246	0.353235	100524038	Ssc.28438
15302817	AWN	sperm associated AWN protein	DOWN	-0.573577	0.0345143	0.493156	396783	Ssc.590
15284203	MCM4	minichromosome maintenance complex component 4	DOWN	-0.572235	0.0273762	0.462494	100156398	Ssc.96834
15253869	RBM14	RNA binding motif protein 14	DOWN	-0.570303	0.000208698	0.24404	100625905	Ssc.16733
15299742	MFSD2A	major facilitator superfamily domain containing 2A	DOWN	-0.569148	0.0361127	0.4956	100518612	Ssc.32098
15337560	LOC100522845	thymosin beta-15A-like	DOWN	-0.568989	0.0399991	0.501931	100522845	Ssc.82314
15241758	LOC100737210	nucleolin-like	DOWN	-0.567551	0.000275494	0.248844	100737210	NA
15307076	KIF2C	kinesin family member 2C	DOWN	-0.564894	0.0276382	0.463237	100516205	NA
15319212	VRK1	vaccinia related kinase 1	DOWN	-0.564848	0.016327	0.408297	100157930	Ssc.38929
15308217	LOC100157316	olfactory receptor 2G3-like	DOWN	-0.564346	0.00281319	0.317201	100157316	NA
15216438	FANCD2	Fanconi anemia, complementation group D2	DOWN	-0.560967	0.00458726	0.330798	100522343	Ssc.11984
15326582	CHEK1	checkpoint kinase 1	DOWN	-0.555497	0.0158036	0.406221	100511709	Ssc.25040
15222101	ATP13A3	ATPase type 13A3	DOWN	-0.555064	0.00958986	0.368837	100522900	Ssc.101471
15234867	LOC100157228	disintegrin and metalloproteinase domain-containing protein 12-like	DOWN	-0.547885	0.012687	0.386341	100157228	Ssc.100105
15225733	CDC45	cell division cycle 45 homolog (S. cerevisiae)	DOWN	-0.545595	0.00493195	0.333146	100151862	Ssc.30533
15187557	PMAIP1	phorbol-12-myristate-13-acetate-induced protein 1	DOWN	-0.538865	0.0455964	0.514103	397278	Ssc.53694
15285854	LOC100624086	histone H2A type 2-A-like	DOWN	-0.534107	0.00095145	0.259949	100624086	Ssc.24673
15220367	SFMBT1	Scm-like with four mbt domains 1	DOWN	-0.532901	0.00946499	0.368837	100152413	Ssc.33248
15314356	LOC100516446	histone H4-like	DOWN	-0.53144	0.0118501	0.381517	100516446	NA
15241358	IHH	Indian hedgehog	DOWN	-0.526098	0.00219349	0.281873	397174	Ssc.15785
15334531	NGFRAP1	nerve growth factor receptor (TNFRSF16) associated protein 1	DOWN	-0.525025	0.00425095	0.329542	100513514	Ssc.7039
15251185	DPY19L2	dpy-19-like 2 (C. elegans)	DOWN	-0.523094	0.0046904	0.333146	100524658	Ssc.80571
15294210	FKBP4	FK506 binding protein 4, 59kDa	DOWN	-0.522762	0.0386601	0.496257	100337672	Ssc.96091
15294099	RAD51AP1	RAD51 associated protein 1	DOWN	-0.521975	0.0127756	0.386429	100157339	Ssc.13793
15214959	RPSA	ribosomal protein SA	DOWN	-0.521377	0.00467026	0.333146	641351	Ssc.11095
15325491	MIR4336	microRNA mir-4336	DOWN	-0.52127	0.00747593	0.364719	100526394	NA
15255257	LOC100518823	coiled-coil domain-containing protein 34-like	DOWN	-0.520525	0.0225971	0.442342	100518823	Ssc.7624
15294703	TXNRD1	thioredoxin reductase 1	DOWN	-0.515816	0.000887388	0.259949	396681	Ssc.34523
15196592	WDHD1	WD repeat and HMG-box DNA binding protein 1	DOWN	-0.515118	0.0109388	0.372707	100152808	Ssc.99539
15303472	RPL13A	ribosomal protein L13a	DOWN	-0.514348	0.00371746	0.324625	780432	Ssc.27927
15303719	POLD1	polymerase (DNA directed), delta 1, catalytic subunit	DOWN	-0.514304	0.00185115	0.281873	100525752	Ssc.96763
15264861	TPM4	tropomyosin 4	DOWN	-0.513187	0.0393564	0.499106	397608	Ssc.53793
15318142	MTHFD1	methylenetetrahydrofolate dehydrogenase (NADP+ dependent) 1, methenyltetrahydrofolate cyclohydrolase, formyltetrahydrofolate synthetase	DOWN	-0.512107	0.00284101	0.317201	414382	Ssc.10148
15201071	MASTL	microtubule associated serine/threonine kinase-like	DOWN	-0.50923	0.0218293	0.441254	100514867	Ssc.90994
15288186	LOC100514232	olfactory receptor 6C76-like	DOWN	-0.507926	0.00135363	0.2663	100514232	NA
15183302	SOD2	superoxide dismutase 2, mitochondrial	DOWN	-0.506798	0.00103452	0.259949	100154319	Ssc.17042
15216688	NUP210	nucleoporin 210kDa	DOWN	-0.504402	0.0218595	0.441254	100515926	Ssc.96982
15270014	MIRLET7A-2	microRNA let-7a-2	DOWN	-0.50166	0.00508736	0.334188	100628333	NA
15193275	LOC100627716	protein MMS22-like	DOWN	-0.495178	0.0336017	0.486755	100627716	NA
15288202	LOC100517586	11-cis retinol dehydrogenase-like	DOWN	-0.494337	0.0118942	0.381985	100517586	Ssc.89520
15307293	LOC100525292	CTP synthase 1-like	DOWN	-0.493633	0.0200129	0.430992	100525292	Ssc.25069
15316749	BLM	Bloom syndrome, RecQ helicase-like	DOWN	-0.491424	0.0471439	0.517086	100141304	Ssc.71006
15338805	DKC1	dyskeratosis congenita 1, dyskerin	DOWN	-0.48927	0.00403016	0.329279	100216430	Ssc.21597
15276601	SLC3A1	solute carrier family 3 (cystine, dibasic and neutral amino acid transporters, activator of cystine, dibasic and neutral amino acid transport), member 1	DOWN	-0.486979	0.0211636	0.439197	100144588	Ssc.7947
15228127	NOLC1	nucleolar and coiled-body phosphoprotein 1	DOWN	-0.485922	0.00122929	0.263411	100517974	Ssc.24959
15208872	SPAG5	sperm associated antigen 5	DOWN	-0.485506	0.012449	0.383991	100286810	Ssc.34175
15279021	MYBL1	v-myb myeloblastosis viral oncogene homolog (avian)-like 1	DOWN	-0.482958	0.0333254	0.485787	100524984	NA
15288244	LOC100154715	cyclin-dependent kinase-2 alpha	DOWN	-0.480367	0.00185413	0.281873	100154715	Ssc.16532
15235590	NEIL3	nei endonuclease VIII-like 3 (E. coli)	DOWN	-0.480104	0.0165563	0.410665	100156631	Ssc.31258
15263008	WEE1	WEE1 homolog (S. pombe)	DOWN	-0.478973	0.00767964	0.367221	100521487	Ssc.3915
15301861	LOC100520788	centromere protein T-like	DOWN	-0.475556	0.00525943	0.334188	100520788	Ssc.21251
15314309	LOC100156937	histone H2B type 1-like	DOWN	-0.47326	0.04094	0.505012	100156937	Ssc.94796
15289811	FOXM1	forkhead box M1	DOWN	-0.472864	0.0125861	0.385038	100511565	Ssc.96037
15278225	LOC100738992	zinc finger transcription factor Trps1-like	DOWN	-0.472468	0.00289685	0.317201	100738992	Ssc.98818
15264746	LOC100520009	olfactory receptor 7A17-like	DOWN	-0.472246	0.0097602	0.368837	100520009	NA
15312575	ARG2	arginase, type II	DOWN	-0.472185	0.0387289	0.496415	100155893	Ssc.14444
15265755	LOC100518001	protein FAM169A-like	DOWN	-0.470638	0.032269	0.483503	100518001	Ssc.88133
15285529	LOC100626168	protein S100-A5-like	DOWN	-0.470335	0.0120627	0.382742	100626168	Ssc.979
15247177	MYBL2	v-myb myeloblastosis viral oncogene homolog (avian)-like 2	DOWN	-0.4697	0.0021866	0.281873	100157175	Ssc.38821
15275046	SLC20A1	solute carrier family 20 (phosphate transporter), member 1	DOWN	-0.469351	0.00294525	0.317201	100518065	Ssc.45288
15334535	LOC100524295	transcription elongation factor A protein-like 3-like	DOWN	-0.467145	0.0146168	0.398195	100524295	Ssc.56057
15338474	LOC100525973	RNA polymerase II subunit A C-terminal domain phosphatase SSU72-like	DOWN	-0.465115	0.00358317	0.324625	100525973	NA
15324196	LOC100517665	oligosaccharyltransferase complex subunit OSTC-like	DOWN	-0.464753	0.0163611	0.408297	100517665	Ssc.16563
15333424	LOC100627036	DNA polymerase alpha catalytic subunit-like	DOWN	-0.462852	0.00534729	0.334188	100627036	Ssc.93426
15323039	PAICS	phosphoribosylaminoimidazole carboxylase, phosphoribosylaminoimidazole succinocarboxamide synthetase	DOWN	-0.462364	0.0285165	0.465456	100521281	Ssc.11553
15249085	AHCY	adenosylhomocysteinase	DOWN	-0.462278	0.014945	0.40173	497050	Ssc.25314
15319514	LOC100156339	olfactory receptor 4F3/4F16/4F29-like	DOWN	-0.45985	0.00808806	0.368276	100156339	NA
15292666	PRIM1	primase, DNA, polypeptide 1 (49kDa)	DOWN	-0.457918	0.049445	0.523601	100157576	Ssc.28246
15295930	LOC100516270	RNA-binding protein NOB1-like	DOWN	-0.457005	3.95771e-05	0.225955	100516270	Ssc.24968
15223624	HMGB2	high mobility group box 2	DOWN	-0.454289	0.0260662	0.455983	397130	Ssc.226
15184623	LOC100513056	protein MMS22-like	DOWN	-0.45142	0.0163382	0.408297	100513056	Ssc.99915
15272930	LOC100521185	AN1-type zinc finger protein 2A-like	DOWN	-0.449238	0.000932276	0.259949	100521185	Ssc.41154
15280651	ILF2	interleukin enhancer binding factor 2, 45kDa	DOWN	-0.448186	0.00112551	0.263411	100154734	Ssc.27246
15324674	LOC100738242	high mobility group protein B3-like	DOWN	-0.445688	0.00051921	0.259949	100738242	NA
15254327	PHI-1	ubiquitous PKC-potentiated PP1 inhibitor	DOWN	-0.442454	0.00318386	0.317201	397205	Ssc.369
15308213	LOC100155724	olfactory receptor 2G6-like	DOWN	-0.442107	0.0355984	0.495002	100155724	NA
15256162	LOC100524302	chromatin assembly factor 1 subunit A-like	DOWN	-0.44099	0.0235828	0.446974	100524302	Ssc.7857
15271108	LOC100525867	small nuclear ribonucleoprotein G-like	DOWN	-0.439993	0.00377814	0.324966	100525867	Ssc.27001
15337569	TCEAL8	transcription elongation factor A (SII)-like 8	DOWN	-0.438998	0.0218398	0.441254	100523765	Ssc.86970
15189839	SEC61B	Sec61 beta subunit	DOWN	-0.436121	0.0118216	0.381517	100511362	Ssc.3932
15280210	MEX3A	mex-3 homolog A (C. elegans)	DOWN	-0.435945	0.00828873	0.368837	100155949	NA
15208214	NME1	NME/NM23 nucleoside diphosphate kinase 1	DOWN	-0.434351	0.0128365	0.386429	100142626	Ssc.19546
15196332	RPL36AL	ribosomal protein L36a-like	DOWN	-0.433993	0.00114768	0.263411	396952	Ssc.2707
15252298	PLXNA4	plexin A4	DOWN	-0.429814	0.00030921	0.253567	100511667	NA
15309283	RPL10A	ribosomal protein L10a	DOWN	-0.428	0.00583213	0.345989	100037993	Ssc.6705
15235907	LOC100511785	heterogeneous nuclear ribonucleoproteins A2/B1-like	DOWN	-0.42782	0.00531002	0.334188	100511785	Ssc.27473
15188248	CDKN3	cyclin-dependent kinase inhibitor 3	DOWN	-0.425945	0.0449513	0.514103	397589	Ssc.7286
15245360	SRD5A1	steroid-5-alpha-reductase, alpha polypeptide 1 (3-oxo-5 alpha-steroid delta 4-dehydrogenase alpha 1)	DOWN	-0.42464	0.0200614	0.430992	100518046	Ssc.75815
15334459	CENPI	centromere protein I	DOWN	-0.424456	0.0486459	0.522058	100516889	Ssc.10723
15261320	TRMT112	tRNA methyltransferase 11-2 homolog (S. cerevisiae)	DOWN	-0.424374	0.000985994	0.259949	100520885	Ssc.17770
15192714	LOC100513385	centromere protein W-like	DOWN	-0.423791	0.0262171	0.456771	100513385	Ssc.21611
15231020	UNG	uracil-DNA glycosylase	DOWN	-0.422409	0.00457069	0.330798	100519979	Ssc.4980
15298939	MRTO4	mRNA turnover 4 homolog (S. cerevisiae)	DOWN	-0.42225	0.00210885	0.281873	100511136	Ssc.6624
15199241	TOR1A	torsin family 1, member A (torsin A)	DOWN	-0.421327	0.0337747	0.487973	100125953	Ssc.71618
15204251	MIR19A	microRNA mir-19a	DOWN	-0.41987	0.00256781	0.304991	100170408	NA
15185131	COX7A2	COX7A2 protein	DOWN	-0.419372	0.00797548	0.367221	100038000	Ssc.3546
15196999	LOC100516774	S-methyl-5'-thioadenosine phosphorylase-like	DOWN	-0.419224	0.0216569	0.441071	100516774	Ssc.15430
15249947	AURKA	aurora kinase A	DOWN	-0.419192	0.0256945	0.454959	574063	Ssc.1466
15239984	LOC100516520	heterogeneous nuclear ribonucleoprotein A3-like	DOWN	-0.418796	0.00119907	0.263411	100516520	Ssc.87968
15256596	HNRNPM	heterogeneous nuclear ribonucleoprotein M	DOWN	-0.417874	0.00124572	0.263411	100514153	Ssc.10538
15314480	OLF42-3	olfactory receptor-like protein-like	DOWN	-0.415166	0.0207195	0.436123	100141414	Ssc.71506
15233928	PKD2L1	polycystic kidney disease 2-like 1	DOWN	-0.415128	0.0232768	0.445145	100154788	NA
15324859	LOC100520757	olfactory receptor 56A4-like	DOWN	-0.414758	0.0185998	0.422766	100520757	NA
15230002	RAN	RAN, member RAS oncogene family	DOWN	-0.414137	0.00102409	0.259949	397655	Ssc.51883
15324319	H2AFZ	H2A histone family, member Z	DOWN	-0.412716	0.027279	0.46219	100141311	Ssc.11199
15284761	KCNJ9	potassium inwardly-rectifying channel, subfamily J, member 9	DOWN	-0.41255	0.0100202	0.369656	100152828	Ssc.95251
15285021	GPATCH4	G patch domain containing 4	DOWN	-0.412275	0.0209477	0.438579	100152732	Ssc.96868
15280960	ANP32E	acidic (leucine-rich) nuclear phosphoprotein 32 family, member E	DOWN	-0.411643	0.02722	0.46219	100153768	Ssc.58707
15329109	RRM1	ribonucleotide reductase M1	DOWN	-0.411296	0.0108516	0.372707	102166900	Ssc.6710
15207566	CDC6	cell division cycle 6 homolog (S. cerevisiae)	DOWN	-0.410344	0.0372637	0.496257	100522031	Ssc.11879
15299351	RPA2	replication protein A2, 32kDa	DOWN	-0.410105	0.00791635	0.367221	100514295	Ssc.6559
15310937	ETFA	electron-transfer-flavoprotein, alpha polypeptide	DOWN	-0.409796	0.00310413	0.317201	396615	Ssc.9992
15225797	RANBP1	RAN binding protein 1	DOWN	-0.409269	0.013638	0.386429	100151896	Ssc.6182
15227455	STAMBPL1	STAM binding protein-like 1	DOWN	-0.409094	0.038621	0.496257	100152651	Ssc.29125
15210664	ICT1	immature colon carcinoma transcript 1	DOWN	-0.408894	0.000239895	0.24404	100512432	Ssc.11828
15297244	LOC100523557	interferon-inducible GTPase 5-like	DOWN	-0.408099	0.00270261	0.313241	100523557	Ssc.99828
15202909	BMI1	BMI1 polycomb ring finger oncogene	DOWN	-0.408096	0.025688	0.454959	100520800	Ssc.98110
15277061	LOC100513079	histone H3-like centromeric protein A-like	DOWN	-0.405984	0.0390568	0.497285	100513079	Ssc.45115
15220345	GNL3	guanine nucleotide binding protein-like 3 (nucleolar)	DOWN	-0.40512	0.00989402	0.368837	100155235	Ssc.8253
15207511	LOC100520694	keratin, type I cytoskeletal 28-like	DOWN	-0.40336	0.00496136	0.333146	100520694	NA
15256834	DNMT1	DNA (cytosine-5-)-methyltransferase 1	DOWN	-0.401097	0.0191028	0.425504	606746	Ssc.94857
15295036	TMPO	thymopoietin	DOWN	-0.401017	0.0320802	0.483503	100512350	Ssc.97248
15289318	STYK1	serine/threonine/tyrosine kinase 1	DOWN	-0.400165	0.0405984	0.503662	100523437	Ssc.80876
15241275	PLCD4	phospholipase C, delta 4	DOWN	-0.399649	0.00491251	0.333146	397119	Ssc.191
15218367	LOC100512637	small nuclear ribonucleoprotein-associated protein B'-like	DOWN	-0.399416	0.00834499	0.368837	100512637	Ssc.53717
15299287	NUDC	nuclear distribution C homolog (A. nidulans)	DOWN	-0.398245	0.00253259	0.304611	100511023	Ssc.17619
15250643	AKR1B1	aldo-keto reductase family 1, member B1 (aldose reductase)	DOWN	-0.397442	0.0221355	0.442342	396816	Ssc.3059
15285546	S100A14	S100 calcium binding protein A14	DOWN	-0.39551	0.00214086	0.281873	100153930	Ssc.21142
15310814	FANCI	Fanconi anemia, complementation group I	DOWN	-0.395482	0.0148875	0.40173	100156260	Ssc.99964
15197844	GNE	glucosamine (UDP-N-acetyl)-2-epimerase/N-acetylmannosamine kinase	DOWN	-0.394529	0.00101982	0.259949	641344	Ssc.32494
15254360	MACROD1	MACRO domain containing 1	DOWN	-0.393613	0.0102317	0.371917	100522538	Ssc.26469
15195304	LOC100520414	putative TRAF4-associated factor 1-like	DOWN	-0.393466	0.0413681	0.507068	100520414	Ssc.29519
15246714	RALY	RNA binding protein, autoantigenic (hnRNP-associated with lethal yellow homolog (mouse))	DOWN	-0.392498	0.00930417	0.368837	100157085	Ssc.30917
15337571	BEX1	brain expressed, X-linked 1	DOWN	-0.392218	0.0227832	0.442342	100513130	Ssc.15648
15291273	EP300	E1A binding protein p300	DOWN	-0.39184	0.00384102	0.324966	100156226	NA
15196550	GNPNAT1	glucosamine-phosphate N-acetyltransferase 1	DOWN	-0.391027	0.0216169	0.440726	100152942	Ssc.32263
15265960	ACOT12	acyl-CoA thioesterase 12	DOWN	-0.389801	0.00167033	0.27961	---	NA
15216968	TRIM42	tripartite motif containing 42	DOWN	-0.38964	0.011416	0.381154	100154919	Ssc.94028
15314350	LOC100621717	histone H4-like	DOWN	-0.389229	0.0106942	0.372707	100621717	Ssc.72684
15289327	LOC100518306	protein mago nashi homolog 2-like	DOWN	-0.389083	0.0023381	0.286627	100518306	Ssc.21714
15323510	TLR2	toll-like receptor 2	DOWN	-0.388424	0.0370837	0.496257	396623	Ssc.17337
15254639	LOC100515876	olfactory receptor 5AN1-like	DOWN	-0.386141	0.00401673	0.329279	100515876	NA
15275249	DUSP2	dual specificity phosphatase 2	DOWN	-0.38592	0.0349548	0.493936	100622812	Ssc.50950
15196289	FANCM	Fanconi anemia, complementation group M	DOWN	-0.385587	0.0449808	0.514103	100155917	Ssc.98937
15297697	PRMT1	protein arginine methyltransferase 1	DOWN	-0.382722	0.0123484	0.383617	100286877	Ssc.98283
15249045	LOC100153846	transcription factor E2F1-like	DOWN	-0.382618	0.0149727	0.40173	100153846	Ssc.79312
15328962	LOC100516280	olfactory receptor 52D1-like	DOWN	-0.382534	0.0185814	0.422766	100516280	NA
15250172	LOC100514260	DNA repair protein XRCC2-like	DOWN	-0.381157	0.0273234	0.46219	100514260	Ssc.43594
15198617	CDK5RAP2	CDK5 regulatory subunit associated protein 2	DOWN	-0.380842	0.000182094	0.24404	100156240	Ssc.32451
15292039	KRT1	keratin 1	DOWN	-0.380298	0.00731358	0.364101	100049664	Ssc.8969
15249507	LOC100156973	lethal(3)malignant brain tumor-like protein 1-like	DOWN	-0.379584	0.0184852	0.422043	100156973	NA
15278775	MRPS28	mitochondrial ribosomal protein S28	DOWN	-0.379367	0.00494146	0.333146	100152709	Ssc.1654
15202526	DNAJA1	DnaJ (Hsp40) homolog, subfamily A, member 1	DOWN	-0.379365	0.000661814	0.259949	100512008	Ssc.8473
15278425	FBXO43	F-box protein 43	DOWN	-0.3773	0.0076002	0.367221	100153144	Ssc.34386
15215679	MIRLET7G	microRNA let-7g	DOWN	-0.377087	0.0214191	0.439197	100498768	NA
15222423	QTRTD1	queuine tRNA-ribosyltransferase domain containing 1	DOWN	-0.376189	0.0179548	0.42045	100514011	Ssc.48558
15193271	LOC100157673	NADH dehydrogenase [ubiquinone] 1 alpha subcomplex assembly factor 4-like	DOWN	-0.375583	0.0324153	0.483503	100157673	Ssc.8010
15309041	KIFC1	kinesin family member C1	DOWN	-0.37517	0.00804582	0.367227	100154627	Ssc.25117
15220196	MANF	mesencephalic astrocyte-derived neurotrophic factor	DOWN	-0.37486	0.0425274	0.508228	100505460	Ssc.20071
15299224	HMGN2	high mobility group nucleosomal binding domain 2	DOWN	-0.374742	0.000782623	0.259949	100524500	Ssc.16781
15337482	LOC100517443	mitochondrial import inner membrane translocase subunit Tim8 A-like	DOWN	-0.37449	0.0177576	0.42045	100517443	Ssc.22719
15311754	PSME2	proteasome (prosome, macropain) activator subunit 2 (PA28 beta)	DOWN	-0.374442	0.0457392	0.514236	397522	Ssc.830
15289626	LOC100155342	Ubiquitin isopeptidase T	DOWN	-0.374094	0.01354	0.386429	100155342	Ssc.99600
15295072	SNRPF	small nuclear ribonucleoprotein polypeptide F	DOWN	-0.373452	0.0243332	0.449129	100155855	Ssc.5241
15207212	LOC100518575	coiled-coil domain-containing protein 56-like	DOWN	-0.373055	0.00145687	0.274695	100518575	Ssc.3838
15293876	CDCA3	cell division cycle associated 3	DOWN	-0.372373	0.0313985	0.479081	100153312	Ssc.18198
15293420	RASSF8	Ras association (RalGDS/AF-6) domain family (N-terminal) member 8	DOWN	-0.371206	0.0248259	0.450325	100151839	Ssc.13458
15267532	LOC100523664	olfactory receptor 4C46-like	DOWN	-0.37117	0.00127764	0.263552	100523664	NA
15308018	LOC100154916	histone H4-like	DOWN	-0.37056	0.0117694	0.381517	100154916	Ssc.58308
15214524	PEMT	phosphatidylethanolamine N-methyltransferase	DOWN	-0.369858	0.00796023	0.367221	397654	Ssc.18215
15295954	NIP7	nuclear import 7 homolog (S. cerevisiae)	DOWN	-0.369577	0.0206867	0.436123	595107	Ssc.53939
15325540	LOC100738916	hephaestin-like protein 1-like	DOWN	-0.369223	0.0018366	0.281873	100738916	NA
15196284	FKBP3	FK506 binding protein 3, 25kDa	DOWN	-0.369061	0.0126282	0.38517	100152728	Ssc.7555
15200442	FBP2	fructose-1,6-bisphosphatase 2	DOWN	-0.368795	0.00863532	0.368837	100134828	Ssc.21622
15324920	LOC100521140	olfactory receptor 52E2-like	DOWN	-0.367959	0.0133999	0.386429	100521140	NA
15288088	LOC100621133	chromobox protein homolog 5-like	DOWN	-0.367092	0.0481296	0.522058	100621133	Ssc.43306
15301312	RN5-8S	5.8S ribosomal RNA	DOWN	-0.365839	0.00156677	0.278019	100861536	Ssc.57927
15330400	LOC100522090	zinc finger protein ZPR1-like	DOWN	-0.36565	0.000451114	0.259949	100522090	Ssc.56154
15206770	FTSJ3	FtsJ homolog 3 (E. coli)	DOWN	-0.365308	0.000286267	0.248844	100512190	Ssc.20429
15228113	PPRC1	peroxisome proliferator-activated receptor gamma, coactivator-related 1	DOWN	-0.364678	0.0381223	0.496257	100329222	Ssc.49289
15240765	HSPD1	heat shock 60kDa protein 1 (chaperonin)	DOWN	-0.364623	0.00222562	0.281873	492279	Ssc.6719
15298277	LOC100511022	39S ribosomal protein L20, mitochondrial-like	DOWN	-0.36449	0.0317714	0.480314	100511022	NA
15283105	NUDCD1	NudC domain containing 1	DOWN	-0.362821	0.0223244	0.442342	100155904	Ssc.99066
15299502	EIF3I	eukaryotic translation initiation factor 3, subunit I	DOWN	-0.361846	0.0181669	0.42045	100521499	Ssc.17315
15289830	LOC100515028	putative ATP-dependent RNA helicase DDX11-like protein 8-like	DOWN	-0.36086	0.00321424	0.317201	100515028	Ssc.3577
15322063	TACC3	transforming, acidic coiled-coil containing protein 3	DOWN	-0.360049	0.0195164	0.429687	100513802	Ssc.4976
15337749	LOC100521707	potassium voltage-gated channel subfamily E member 1-like protein-like	DOWN	-0.356983	0.0373267	0.496257	100521707	Ssc.95252
15201059	PDSS1	prenyl (decaprenyl) diphosphate synthase, subunit 1	DOWN	-0.356215	0.0395203	0.499528	---	Ssc.40385
15335783	LOC100156438	Fanconi anemia group B protein-like	DOWN	-0.355904	0.0336483	0.486755	100156438	Ssc.41500
15215160	LIMD1	LIM domains containing 1	DOWN	-0.354888	0.0093575	0.368837	100738579	NA
15300905	LOC100523742	cytochrome P450 4A25-like	DOWN	-0.354847	0.0160364	0.408297	100523742	NA
15184820	RPF2	ribosome production factor 2 homolog (S. cerevisiae)	DOWN	-0.354435	0.0499892	0.523832	100525264	Ssc.10147
15288493	KIF5A	kinesin family member 5A	DOWN	-0.354059	0.00622205	0.351389	---	NA
15225729	MRPL40	mitochondrial ribosomal protein L40	DOWN	-0.352994	0.0130602	0.386429	100155568	Ssc.5871
15185195	MB21D1	Mab-21 domain containing 1	DOWN	-0.352625	0.0434791	0.509807	100516408	Ssc.20036
15245231	G3BP1	GTPase activating protein (SH3 domain) binding protein 1	DOWN	-0.35185	0.00519147	0.334188	100513766	Ssc.82648
15301327	LOC100525398	embryonic polyadenylate-binding protein 2-like	DOWN	-0.351573	0.0297416	0.473695	100525398	NA
15273674	C17H20orf30	chromosome 20 open reading frame 30 homolog	DOWN	-0.350662	0.00628874	0.351389	100625411	Ssc.25467
15284375	DUSP27	dual specificity phosphatase 27 (putative)	DOWN	-0.350566	0.0316889	0.479856	100153962	NA
15320881	HMGN1	high mobility group nucleosome binding domain 1	DOWN	-0.350538	0.0299161	0.473695	100625838	Ssc.18709
15235298	DDX18	DEAD (Asp-Glu-Ala-Asp) box polypeptide 18	DOWN	-0.350137	0.0149698	0.40173	100153560	Ssc.100745
15324641	ENOPH1	enolase-phosphatase 1	DOWN	-0.349927	0.00366526	0.324625	100511394	Ssc.51906
15209195	RPA1	replication protein A1, 70kDa	DOWN	-0.34975	0.0113897	0.381154	100525428	Ssc.11114
15243071	NLN	neurolysin (metallopeptidase M3 family)	DOWN	-0.34969	0.00996877	0.369656	397646	Ssc.54751
15189795	NANS	N-acetylneuraminic acid synthase	DOWN	-0.348715	0.0270366	0.46219	100155883	Ssc.1755
15258191	LOC100526157	H/ACA ribonucleoprotein complex subunit 2-like	DOWN	-0.348349	0.0348187	0.493156	100526157	Ssc.25131
15291822	TROAP	trophinin associated protein	DOWN	-0.348135	0.00700836	0.361624	100511692	Ssc.29417
15217560	DNAJB11	DnaJ (Hsp40) homolog, subfamily B, member 11	DOWN	-0.347028	0.0377439	0.496257	100152894	Ssc.22038
15244458	SNX18	sorting nexin 18	DOWN	-0.345735	0.0026214	0.307557	100518876	Ssc.100556
15321977	HNRPDL	heterogeneous nuclear ribonucleoprotein D-like	DOWN	-0.344499	0.00582588	0.345989	100511704	Ssc.55768
15287698	CKAP4	cytoskeleton-associated protein 4	DOWN	-0.344458	0.00494416	0.333146	100523493	Ssc.16312
15288097	HNRNPA1	heterogeneous nuclear ribonucleoprotein A1	DOWN	-0.344101	0.00152817	0.275705	768103	Ssc.49600
15232678	PLA2G12B	phospholipase A2, group XIIB	DOWN	-0.343805	0.00614901	0.351389	100152597	Ssc.21666
15308847	SLC39A7	solute carrier family 39 (zinc transporter), member 7	DOWN	-0.343579	0.029916	0.473695	100155600	Ssc.19512
15286226	LOC100516672	5' exonuclease Apollo-like	DOWN	-0.34349	0.019907	0.430992	100516672	Ssc.61003
15314534	LOC100154118	olfactory receptor 10C1-like	DOWN	-0.343451	0.0421103	0.508188	100154118	Ssc.16073
15261182	POLA2	polymerase (DNA directed), alpha 2, accessory subunit	DOWN	-0.343002	0.00312975	0.317201	100513971	Ssc.18502
15204257	MIR92A-1	microRNA mir-92a-1	DOWN	-0.34231	0.0246696	0.449572	100498723	NA
15295034	MIR4333	microRNA mir-4333	DOWN	-0.341414	0.0481545	0.522058	100526385	NA
15288604	TMEM5	transmembrane protein 5	DOWN	-0.340988	0.0126037	0.385038	100155789	Ssc.83512
15291796	TUBA1B	tubulin, alpha 1b	DOWN	-0.340694	0.0429132	0.508786	733594	Ssc.30990
15264776	LOC100519591	olfactory receptor-like protein OLF4-like	DOWN	-0.340601	0.0138445	0.388925	100519591	NA
15213933	EIF4A1	eukaryotic translation initiation factor 4A1	DOWN	-0.340541	0.0094073	0.368837	100101929	Ssc.22034
15201759	MIR664	microRNA mir-664	DOWN	-0.339289	0.0366383	0.496257	100498722	NA
15251720	NOM1	nucleolar protein with MIF4G domain 1	DOWN	-0.338869	0.00257121	0.304991	100511356	NA
15264154	CDC37	cell division cycle 37 homolog (S. cerevisiae)	DOWN	-0.338709	0.00158461	0.278019	100141402	Ssc.15709
15317872	APEX1	APEX nuclease (multifunctional DNA repair enzyme) 1	DOWN	-0.338641	0.0193237	0.426619	100154728	Ssc.7943
15222849	LOC733678	ATP synthase H+-transporting mitochondrial F1 complex O subunit	DOWN	-0.338024	0.0134422	0.386429	733678	Ssc.6723
15274026	POLR3E	polymerase (RNA) III (DNA directed) polypeptide E (80kD)	DOWN	-0.338007	0.00710403	0.363255	100523894	Ssc.96558
15322050	LETM1	leucine zipper-EF-hand containing transmembrane protein 1	DOWN	-0.337705	0.00532035	0.334188	100514302	Ssc.18737
15306935	RAD54L	RAD54-like (S. cerevisiae)	DOWN	-0.337348	0.0352794	0.494521	100141305	Ssc.1624
15319662	SLBP	stem-loop binding protein	DOWN	-0.336804	0.00567943	0.345902	100513605	Ssc.2620
15250448	TBXAS1	thromboxane A synthase 1 (platelet)	DOWN	-0.336048	0.043507	0.509821	397112	Ssc.158
15322965	PPID	peptidylprolyl isomerase D	DOWN	-0.335952	0.0221862	0.442342	100515957	Ssc.7446
15268533	CCT6A	chaperonin containing TCP1, subunit 6A (zeta 1)	DOWN	-0.335267	0.0471553	0.517086	100520782	Ssc.7068
15228969	BUB3	budding uninhibited by benzimidazoles 3 homolog (yeast)	DOWN	-0.334605	0.000229472	0.24404	100156053	Ssc.9930
15267321	HTR4	5-hydroxytryptamine (serotonin) receptor 4, G protein-coupled	DOWN	-0.334457	0.0488609	0.522058	397431	Ssc.16140
15329107	LOC100524945	RNA polymerase II subunit A C-terminal domain phosphatase SSU72-like	DOWN	-0.334157	0.0225647	0.442342	100524945	NA
15255060	LOC100525733	probable methylthioribulose-1-phosphate dehydratase-like	DOWN	-0.333708	0.0144749	0.397156	100525733	Ssc.19751
15234763	RPS16	ribosomal protein S16	DOWN	-0.331886	0.0490591	0.522058	414397	Ssc.16651
15203694	LOC100157236	exosome complex component RRP43-like	DOWN	-0.331366	0.00420186	0.329542	100157236	NA
15307625	LOC100156606	PAK1IP1 protein	DOWN	-0.330628	0.0129138	0.386429	100156606	Ssc.2459
15319224	BCL11B	B-cell CLL/lymphoma 11B (zinc finger protein)	DOWN	-0.330057	0.0081827	0.368837	100154158	NA
15330790	LOC100515746	olfactory receptor 10S1-like	DOWN	-0.328969	0.0169171	0.412656	100515746	NA
15280156	CCT3	chaperonin containing TCP1, subunit 3 (gamma)	DOWN	-0.32889	0.0014191	0.274131	100154317	Ssc.57606
15308044	LOC100154932	putative olfactory receptor 2B8-like	DOWN	-0.328501	0.0210327	0.439115	100154932	NA
15313945	SSR1	signal sequence receptor, alpha	DOWN	-0.328001	0.00679725	0.353235	100152689	Ssc.23018
15274122	LOC100512042	putative RNA exonuclease NEF-sp-like	DOWN	-0.327775	0.0361774	0.4956	100512042	Ssc.20518
15319121	SERPINA3-3	alpha-1-antichymotrypsin 3	DOWN	-0.327343	0.0197235	0.430739	396685	Ssc.5020
15231264	LIF	leukemia inhibitory factor	DOWN	-0.327291	0.0422782	0.508188	399503	Ssc.52878
15280696	TCHHL1	trichohyalin-like 1	DOWN	-0.327169	0.0164079	0.408297	100154311	NA
15281777	PSMA5	proteasome (prosome, macropain) subunit, alpha type, 5	DOWN	-0.326134	0.0217793	0.441254	497063	Ssc.9412
15313690	LOC100524571	olfactory receptor 4F6-like	DOWN	-0.326074	0.0435653	0.509983	100524571	NA
15212407	TRIM37	tripartite motif containing 37	DOWN	-0.325717	0.0255911	0.454959	100518931	Ssc.98994
15305766	MYCL1	v-myc myelocytomatosis viral oncogene homolog 1, lung carcinoma derived (avian)	DOWN	-0.325706	0.0136913	0.386429	100518432	NA
15265546	HNRNPAB	heterogeneous nuclear ribonucleoprotein A/B	DOWN	-0.32546	0.0171208	0.414979	100127170	Ssc.82964
15212447	LOC100519562	peptidyl-tRNA hydrolase 2, mitochondrial-like	DOWN	-0.324906	0.0101964	0.371917	100519562	Ssc.94260
15264491	LOC100524304	phenylalanyl-tRNA synthetase alpha chain-like	DOWN	-0.323359	0.0187536	0.423245	100524304	Ssc.19231
15208533	LOC100512308	zinc finger HIT domain-containing protein 3-like	DOWN	-0.323264	0.0246318	0.449572	100512308	NA
15258674	ZCCHC9	zinc finger, CCHC domain containing 9	DOWN	-0.323156	0.00125342	0.263411	100514154	Ssc.1803
15329470	RPS3	ribosomal protein S3	DOWN	-0.322831	0.0423594	0.508221	733671	Ssc.53888
15203312	SGCG	sarcoglycan, gamma (35kDa dystrophin-associated glycoprotein)	DOWN	-0.322449	0.0105071	0.372441	100272144	Ssc.21763
15246798	CEP250	centrosomal protein 250kDa	DOWN	-0.322421	0.00656973	0.35292	100151840	Ssc.27568
15223189	POLR3D	polymerase (RNA) III (DNA directed) polypeptide D, 44kDa	DOWN	-0.322418	0.00430249	0.329542	100154035	Ssc.54961
15252889	IFRD1	interferon-related developmental regulator 1	DOWN	-0.321893	0.0378896	0.496257	493185	Ssc.58494
15324769	LOC100620641	olfactory receptor 491-like	DOWN	-0.321486	0.00798809	0.367221	100620641	NA
15221038	LSM3	LSM3 homolog, U6 small nuclear RNA associated (S. cerevisiae)	DOWN	-0.321374	0.0241031	0.448499	100514071	Ssc.1234
15250940	FEZF1	FEZ family zinc finger 1	DOWN	-0.32127	0.0131142	0.386429	100511110	NA
15290815	NCAPH2	non-SMC condensin II complex, subunit H2	DOWN	-0.320728	0.0155528	0.405013	100518196	Ssc.44828
15303795	SIGLEC5	sialic acid binding Ig-like lectin 5	DOWN	-0.32062	0.0362302	0.495613	100514653	Ssc.28033
15304879	RCC2	regulator of chromosome condensation 2	DOWN	-0.320479	0.0211409	0.439197	100525466	Ssc.54280
15316129	LOC100737594	exportin-5-like	DOWN	-0.320302	0.00315829	0.317201	100737594	Ssc.96461
15323093	PRDM6	PR domain containing 6	DOWN	-0.320291	0.0460792	0.515067	100512039	Ssc.40774
15188377	LOC100154408	multicatalytic proteinase subunit K	DOWN	-0.320023	0.00767033	0.367221	100154408	Ssc.7439
15308382	DHX16	DEAH (Asp-Glu-Ala-His) box polypeptide 16	DOWN	-0.319955	0.00908541	0.368837	100144456	Ssc.15273
15250040	SLMO2	slowmo homolog 2 (Drosophila)	DOWN	-0.319845	0.00971724	0.368837	100134984	Ssc.1913
15302967	TMEM145	transmembrane protein 145	DOWN	-0.319785	0.048644	0.522058	100513091	Ssc.47879
15268453	TYW1	tRNA-yW synthesizing protein 1 homolog (S. cerevisiae)	DOWN	-0.3185	0.00816865	0.368837	100516854	Ssc.85758
15254443	INCENP	inner centromere protein antigens 135/155kDa	DOWN	-0.318145	0.0136092	0.386429	100516847	Ssc.99739
15335925	SCML2	sex comb on midleg-like 2 (Drosophila)	DOWN	-0.317321	0.0479191	0.521674	100519636	Ssc.99454
15194711	LOC100155122	EP300-interacting inhibitor of differentiation 1-like	DOWN	-0.316598	0.0248663	0.450325	100155122	Ssc.8905
15295566	LOC100512784	DNA replication complex GINS protein PSF2-like	DOWN	-0.316541	0.00862428	0.368837	100512784	Ssc.70142
15307610	H3F3A	H3 histone, family 3A	DOWN	-0.316122	0.0262493	0.456771	396970	Ssc.53883
15285102	PMF1	polyamine-modulated factor 1	DOWN	-0.31559	0.030428	0.475695	100144449	Ssc.16554
15306069	DSC2	desmocollin 2	DOWN	-0.315272	0.027543	0.462941	100623651	Ssc.42663
15208330	SRSF1	serine/arginine-rich splicing factor 1	DOWN	-0.315149	0.00895195	0.368837	654327	Ssc.7576
15319804	DOK7	docking protein 7	DOWN	-0.314995	0.0175534	0.420139	---	NA
15324567	KLHL8	kelch-like 8 (Drosophila)	DOWN	-0.314965	0.0226671	0.442342	100521566	Ssc.43144
15298813	CROCC	ciliary rootlet coiled-coil, rootletin	DOWN	-0.314542	0.0175527	0.420139	100523612	Ssc.75574
15303458	LOC100518130	transmembrane gamma-carboxyglutamic acid protein 2-like	DOWN	-0.312107	0.0251029	0.452041	100518130	Ssc.96554
15281238	ZNF697	zinc finger protein 697	DOWN	-0.310952	0.0278726	0.464015	100154558	NA
15293883	SPSB2	splA/ryanodine receptor domain and SOCS box containing 2	DOWN	-0.310708	0.0151293	0.402771	100152120	Ssc.49971
15214394	UBB	ubiquitin B	DOWN	-0.309473	0.01258	0.385038	100125968	Ssc.18568
15315629	SRPK1	SRSF protein kinase 1	DOWN	-0.309386	0.0135439	0.386429	100155422	Ssc.39656
15311705	LOC100520440	magnesium-dependent phosphatase 1-like	DOWN	-0.309193	0.0290518	0.471236	100520440	Ssc.14319
15245837	BMP2	bone morphogenetic protein 2	DOWN	-0.309092	0.00388366	0.324966	100157103	Ssc.4190
15277445	RPL8	ribosomal protein L8	DOWN	-0.308989	0.00301095	0.317201	100154456	Ssc.53780
15337655	LOC100517744	ribose-phosphate pyrophosphokinase 1-like	DOWN	-0.308258	0.0326966	0.483503	100517744	Ssc.1605
15248746	NOP56	NOP56 ribonucleoprotein homolog (yeast)	DOWN	-0.307275	0.0358903	0.495571	100512446	Ssc.53732
15300700	MAGOH	mago-nashi homolog, proliferation-associated (Drosophila)	DOWN	-0.307251	0.0261486	0.456682	100519318	Ssc.4697
15337813	AMOT	angiomotin	DOWN	-0.306879	0.00671171	0.353235	100158213	Ssc.85295
15254784	PTPMT1	protein tyrosine phosphatase, mitochondrial 1	DOWN	-0.306478	0.0280308	0.464465	100514336	Ssc.9174
15289873	CCDC77	coiled-coil domain containing 77	DOWN	-0.306357	0.0214455	0.439197	---	NA
15199571	LOC100157017	probable 2-ketogluconate reductase-like	DOWN	-0.305684	0.0465541	0.515367	100157017	Ssc.21842
15283164	TM7SF4	dendrocyte expressed seven transmembrane protein	DOWN	-0.304881	0.0101518	0.371917	100158149	Ssc.45531
15211644	CNP	2',3'-cyclic nucleotide 3' phosphodiesterase	DOWN	-0.304879	0.0321861	0.483503	100511587	Ssc.3522
15217255	PRKCI	protein kinase C, iota	DOWN	-0.304851	0.0239702	0.448499	100174945	Ssc.41459
15329840	LOC100737633	tripartite motif-containing protein 43-like	DOWN	-0.304357	0.0114874	0.381517	100737633	NA
15196778	LOC100522657	apoptosis-enhancing nuclease-like	DOWN	-0.303366	0.0305062	0.475857	100522657	Ssc.43796
15292099	AAAS	achalasia, adrenocortical insufficiency, alacrimia	DOWN	-0.302646	0.0129479	0.386429	100154333	Ssc.19561
15198805	LOC100153625	PDCL protein	DOWN	-0.302495	0.0100188	0.369656	100153625	Ssc.96190
15275974	LOC100521187	homeobox protein EMX1-like	DOWN	-0.302305	0.0381146	0.496257	100521187	NA
15274471	RPS3A	ribosomal protein S3A	DOWN	-0.30228	0.0120051	0.382742	414390	Ssc.1202
15217717	NCBP2	nuclear cap binding protein subunit 2, 20kDa	DOWN	-0.301981	0.00959995	0.368837	100156513	Ssc.56609
15278000	MTSS1	metastasis suppressor 1	DOWN	-0.301859	0.0228244	0.442691	100157797	NA
15303252	LOC100512416	hepatocyte nuclear factor 3-gamma-like	DOWN	-0.301153	0.0288624	0.469757	100512416	Ssc.18674
15205760	TUBGCP3	tubulin, gamma complex associated protein 3	DOWN	-0.300932	0.000158376	0.24404	100155453	Ssc.726
15251332	NPVF	neuropeptide VF precursor	DOWN	-0.300635	0.00630843	0.351389	100302024	Ssc.75350
15259451	HSPA4	heat shock 70kDa protein 4	DOWN	-0.300551	0.0459164	0.514959	100524853	Ssc.3313
15334024	LOC100156298	LAS1-like	DOWN	-0.299835	0.0275721	0.462941	100156298	Ssc.72347
15318356	DPF3	D4, zinc and double PHD fingers, family 3	DOWN	-0.299203	0.0256536	0.454959	100156555	Ssc.89592
15238846	LOC100510932	beta-defensin 130-like	DOWN	-0.299126	0.0295757	0.472915	100510932	NA
15230575	LOC100518336	phosphatidylethanolamine-binding protein 1-like	DOWN	-0.298913	0.0315158	0.479081	100518336	Ssc.11032
15336718	SMC1A	structural maintenance of chromosomes 1A	DOWN	-0.298432	0.0073748	0.364433	100523938	Ssc.99391
15239970	ATP5G3	ATP synthase, H+ transporting, mitochondrial Fo complex, subunit C3 (subunit 9)	DOWN	-0.298424	0.0495746	0.523601	100513629	Ssc.53775
15214779	ARPP21	cAMP-regulated phosphoprotein, 21kDa	DOWN	-0.297545	0.0193411	0.426619	100512986	Ssc.23571
15222598	C13H3orf26	chromosome 3 open reading frame 26	DOWN	-0.29699	0.0437106	0.510019	100152199	Ssc.23554
15236714	HOXD12	homeobox D12	DOWN	-0.296391	0.03741	0.496257	100158034	Ssc.74532
15239990	AGPS	alkylglycerone phosphate synthase	DOWN	-0.29627	0.0184086	0.421613	100627169	NA
15198803	LOC100523835	olfactory receptor 1L8-like	DOWN	-0.295841	0.00425443	0.329542	100523835	NA
15320070	LOC100738304	40S ribosomal protein S18-like	DOWN	-0.295381	0.044213	0.511747	100738304	NA
15232307	HNRNPF	heterogeneous nuclear ribonucleoprotein F	DOWN	-0.295365	0.00989297	0.368837	100155475	Ssc.93755
15297723	PNKP	polynucleotide kinase 3'-phosphatase	DOWN	-0.295056	0.00892295	0.368837	100522442	Ssc.19172
15199721	LOC100515295	UPF0574 protein C9orf169 homolog	DOWN	-0.294931	0.0282977	0.465107	100515295	Ssc.93841
15334743	LOC100521422	NTF2-related export protein 2-like	DOWN	-0.294537	0.0191393	0.425504	100521422	Ssc.32558
15202742	HSPA14	heat shock 70kDa protein 14	DOWN	-0.294082	0.0465202	0.515367	100510924	Ssc.48464
15284018	LOC100521788	ribosome biogenesis regulatory protein homolog	DOWN	-0.293689	0.0225304	0.442342	100521788	Ssc.24338
15238834	XKR5	XK, Kell blood group complex subunit-related family, member 5	DOWN	-0.293572	0.0287849	0.468894	100524909	Ssc.96731
15311467	LOC100156815	small subunit of serine palmitoyltransferase A-like	DOWN	-0.292894	0.00868928	0.368837	100156815	Ssc.5692
15204808	HMGB1	high mobility group box 1	DOWN	-0.292762	0.0151632	0.402771	445521	Ssc.22696
15246430	LOC100517736	sulfiredoxin-1-like	DOWN	-0.292437	0.0105123	0.372441	100517736	Ssc.81940
15309030	RPS18	ribosomal protein S18	DOWN	-0.292233	0.00530279	0.334188	396980	Ssc.53782
15292649	LOC100155956	unactive progesterone receptor, 23 kD	DOWN	-0.291996	0.0104779	0.372441	100155956	Ssc.96614
15238043	LOC100519984	nucleolin-like	DOWN	-0.291702	0.00305299	0.317201	100519984	Ssc.51968
15318346	MAP3K9	mitogen-activated protein kinase kinase kinase 9	DOWN	-0.291495	0.0167933	0.41235	100155753	NA
15285674	PSMB4	proteasome (prosome, macropain) subunit, beta type, 4	DOWN	-0.291493	0.010221	0.371917	100153923	Ssc.53698
15274602	LOC100737615	putative RNA-binding protein Luc7-like 1-like	DOWN	-0.291317	0.00266368	0.310611	100737615	Ssc.21151
15310899	IDH2	isocitrate dehydrogenase 2 (NADP+), mitochondrial	DOWN	-0.291029	0.0106073	0.372707	397603	Ssc.58398
15333530	LOC100624836	protein FAM47A-like	DOWN	-0.2908	0.0300447	0.473695	100624836	NA
15307254	PPIH	peptidylprolyl isomerase H (cyclophilin H)	DOWN	-0.290577	0.00617643	0.351389	100523448	Ssc.27204
15298479	PGD	phosphogluconate dehydrogenase	DOWN	-0.290284	0.0173545	0.419051	397546	Ssc.30761
15274740	HN1L	hematological and neurological expressed 1-like	DOWN	-0.28995	0.0207516	0.436123	474165	Ssc.48803
15304954	PLA2G2F	phospholipase A2, group IIF	DOWN	-0.289465	0.0345361	0.493156	100513737	Ssc.77099
15213287	METTL16	methyltransferase like 16	DOWN	-0.289299	0.0111716	0.377347	100512985	NA
15316794	POLG	polymerase (DNA directed), gamma	DOWN	-0.289153	0.000901879	0.259949	100157469	Ssc.41320
15205620	ZIC2	Zic family member 2	DOWN	-0.289095	0.0461769	0.515367	100622978	NA
15333029	LOC100522965	protein Shroom2-like	DOWN	-0.289056	0.00387555	0.324966	100522965	Ssc.21689
15231549	SNRPD3	small nuclear ribonucleoprotein D3 polypeptide 18kDa	DOWN	-0.288023	0.0122684	0.382742	100153480	Ssc.6651
15262066	LOC100628050	myosin-binding protein C, cardiac-type-like	DOWN	-0.287603	0.0295174	0.472377	100628050	Ssc.46451
15255506	RPS13	ribosomal protein S13	DOWN	-0.28673	0.0140975	0.392313	100513520	Ssc.1172
15274939	TCEB2	transcription elongation factor B (SIII), polypeptide 2 (18kDa, elongin B)	DOWN	-0.286146	0.0241808	0.448499	100519651	Ssc.57965
15300293	FUBP1	far upstream element (FUSE) binding protein 1	DOWN	-0.285851	0.0195359	0.429687	100525995	NA
15237501	LOC100518583	methyltransferase-like protein 21A-like	DOWN	-0.285728	0.0151639	0.402771	100518583	Ssc.6749
15193083	SYNCRIP	synaptotagmin binding, cytoplasmic RNA interacting protein	DOWN	-0.285302	0.0213961	0.439197	100154370	Ssc.21670
15307061	LOC100516861	40S ribosomal protein S8-like	DOWN	-0.284835	0.00654224	0.35292	100516861	Ssc.53871
15253644	MTL5	metallothionein-like 5, testis-specific (tesmin)	DOWN	-0.284663	0.0250852	0.452041	100520538	NA
15294085	LOC100524805	dual specificity tyrosine-phosphorylation-regulated kinase 4-like	DOWN	-0.284551	0.0446706	0.514007	100524805	Ssc.99966
15307545	RIOK1	RIO kinase 1 (yeast)	DOWN	-0.284466	0.0116747	0.381517	100157926	Ssc.33403
15221082	GATA2	GATA binding protein 2	DOWN	-0.284187	0.0214277	0.439197	396912	Ssc.4743
15330796	LOC100737039	olfactory receptor 8B3-like	DOWN	-0.283561	0.0120593	0.382742	100737039	NA
15277260	DDX1	DEAD (Asp-Glu-Ala-Asp) box helicase 1	DOWN	-0.283308	0.0105537	0.372707	100627404	Ssc.8077
15183135	LOC100512933	dapper homolog 2-like	DOWN	-0.283204	0.0416913	0.507796	100512933	NA
15256176	LOC100526035	hepatoma-derived growth factor-related protein 2-like	DOWN	-0.282573	0.0033661	0.324116	100526035	Ssc.26069
15193776	IBTK	inhibitor of Bruton agammaglobulinemia tyrosine kinase	DOWN	-0.282541	0.00926012	0.368837	100153597	Ssc.95901
15190866	ODF2	outer dense fiber of sperm tails 2	DOWN	-0.282042	0.0420549	0.508188	100156735	Ssc.47206
15317480	PSME1	proteasome (prosome, macropain) activator subunit 1 (PA28 alpha)	DOWN	-0.281965	0.0292098	0.47139	397572	Ssc.1163
15199772	NDUFAB1	NADH dehydrogenase (ubiquinone) 1, alpha/beta subcomplex, 1, 8kDa	DOWN	-0.281814	0.0360094	0.4956	100312976	Ssc.24368
15260066	LOC100513977	prenylcysteine oxidase-like	DOWN	-0.28161	0.0072676	0.364101	100513977	Ssc.18200
15312821	LOC100523074	lysine-specific demethylase NO66-like	DOWN	-0.281445	0.0234887	0.446467	100523074	Ssc.47552
15323295	AREG	amphiregulin	DOWN	-0.28122	0.026615	0.45896	397668	Ssc.82438
15317204	LOC100153702	transmembrane protein 202-like	DOWN	-0.280937	0.0148049	0.401602	100153702	Ssc.34659
15246726	ASIP	agouti signaling protein	DOWN	-0.280328	0.0411774	0.505766	414439	Ssc.42704
15281661	LOC100620249	gastricsin-like	DOWN	-0.279322	0.0411091	0.505251	100620249	NA
15243239	RPL26L1	ribosomal protein L26-like 1	DOWN	-0.278828	0.0047466	0.333146	100216316	Ssc.1890
15314291	LOC574051	histone H1.2-like protein	DOWN	-0.278783	0.0440463	0.511747	574051	Ssc.54362
15334447	LOC100517626	ADP-ribosylation factor-like protein 13A-like	DOWN	-0.278246	0.0270705	0.46219	100517626	NA
15279202	RPS20	ribosomal protein S20	DOWN	-0.278059	0.0220263	0.442342	414395	Ssc.18730
15325530	PANX1	pannexin 1	DOWN	-0.277684	0.0447492	0.51409	100738603	NA
15294116	CCND2	cyclin D2	DOWN	-0.277261	0.0237453	0.447847	397162	Ssc.15749
15207679	CSF3	colony stimulating factor 3 (granulocyte)	DOWN	-0.276722	0.0209016	0.438292	396839	Ssc.16151
15199816	UCHL5	ubiquitin carboxyl-terminal hydrolase L5	DOWN	-0.276694	0.0200332	0.430992	100144472	Ssc.8201
15314431	LOC100154127	tripartite motif-containing protein 26-like	DOWN	-0.276472	0.0424983	0.508228	100154127	NA
15245551	LOC100737283	probable E3 ubiquitin-protein ligase TRIML2-like	DOWN	-0.27605	0.0373249	0.496257	100737283	Ssc.19213
15337131	LOC100517870	OTU domain-containing protein 6A-like	DOWN	-0.276042	0.00965344	0.368837	100517870	NA
15187392	MPHOSPH10	M-phase phosphoprotein 10 (U3 small nucleolar ribonucleoprotein)	DOWN	-0.276005	0.0117934	0.381517	100153310	Ssc.51079
15199601	LOC100158212	olfactory receptor 4A47-like	DOWN	-0.27598	0.00798568	0.367221	100158212	NA
15207442	KRT34	keratin 34	DOWN	-0.275449	0.0487407	0.522058	100514127	Ssc.69734
15314473	MOG	myelin oligodendrocyte glycoprotein	DOWN	-0.275207	0.0309855	0.47892	100141421	Ssc.28215
15338398	RBMX	RNA binding motif protein, X-linked	DOWN	-0.27497	0.02468	0.449572	100158042	Ssc.97220
15209099	MIR423	microRNA mir-423	DOWN	-0.274355	0.0497056	0.523601	100498709	NA
15271665	LRPPRC	leucine-rich pentatricopeptide repeat containing	DOWN	-0.274027	0.0114548	0.381517	100512225	Ssc.99045
15185251	ATP5A1	ATP synthase, H+ transporting, mitochondrial F1 complex, alpha subunit 1, cardiac muscle	DOWN	-0.273425	0.00932151	0.368837	100157880	Ssc.44378
15282155	TMED5	transmembrane emp24 protein transport domain containing 5	DOWN	-0.272822	0.0456259	0.514103	100157999	Ssc.7421
15230731	CSTF2T	cleavage stimulation factor, 3' pre-RNA, subunit 2, 64kDa, tau variant	DOWN	-0.272355	0.0179213	0.42045	100157243	NA
15335059	RAB33A	RAB33A, member RAS oncogene family	DOWN	-0.272296	0.0125324	0.385038	100144495	Ssc.29589
15241170	ABCA12	ATP-binding cassette, sub-family A (ABC1), member 12	DOWN	-0.272282	0.0474967	0.519637	100512445	NA
15249864	ATP9A	ATPase, class II, type 9A	DOWN	-0.272053	0.0484112	0.522058	100136901	Ssc.45320
15206649	LOC100524893	nucleolar protein 11-like	DOWN	-0.271987	0.0162607	0.408297	100524893	Ssc.94374
15287428	LOC100523060	inward rectifier potassium channel 4-like	DOWN	-0.271923	0.0456277	0.514103	100523060	NA
15268580	LOC100522011	apoptosis-associated speck-like protein containing a CARD-like	DOWN	-0.271908	0.011356	0.381154	100522011	Ssc.47118
15251523	LOC100513575	nudC domain-containing protein 3-like	DOWN	-0.271675	0.0278288	0.464015	100513575	NA
15302637	WDR87	WD repeat domain 87	DOWN	-0.271525	0.027269	0.46219	100513154	NA
15280816	LYSMD1	LysM, putative peptidoglycan-binding, domain containing 1	DOWN	-0.271196	0.00725465	0.364101	100154705	Ssc.3652
15265850	LOC100520724	homeobox protein orthopedia-like	DOWN	-0.271137	0.0238827	0.448499	100520724	NA
15210012	LOC100524763	centromere protein V-like	DOWN	-0.270647	0.0353571	0.494521	100524763	Ssc.21788
15313226	PSMC1	proteasome (prosome, macropain) 26S subunit, ATPase, 1	DOWN	-0.270592	0.0156168	0.405013	100155274	Ssc.1911
15314572	GNL1	guanine nucleotide binding protein-like 1	DOWN	-0.270373	0.00199197	0.281873	100151741	Ssc.18818
15331396	LOC100524330	26S proteasome complex subunit DSS1-like	DOWN	-0.270131	0.0447587	0.51409	100524330	Ssc.54068
15224807	SRSF9	serine/arginine-rich splicing factor 9	DOWN	-0.269388	0.00644954	0.352403	100154637	Ssc.31257
15229393	LOC100155720	fibroblast growth factor 17-like	DOWN	-0.269271	0.0398026	0.50045	100155720	NA
15285325	PMVK	phosphomevalonate kinase	DOWN	-0.269085	0.0385846	0.496257	100152301	Ssc.16111
15329835	TYR	tyrosinase (oculocutaneous albinism IA)	DOWN	-0.268799	0.0334929	0.486347	407745	Ssc.22638
15301825	LOC100517402	peptide deformylase, mitochondrial-like	DOWN	-0.268567	0.0052886	0.334188	100517402	Ssc.58074
15263108	LOC100523889	methyl-CpG-binding domain protein 3-like	DOWN	-0.268162	0.00147002	0.274695	100523889	Ssc.23115
15319263	MIR342	microRNA mir-342	DOWN	-0.268135	0.0163692	0.408297	100498741	NA
15305636	SF3A3	splicing factor 3a, subunit 3, 60kDa	DOWN	-0.267118	0.00611811	0.351389	100512288	Ssc.11044
15255898	LOC100516539	splicing factor 3A subunit 2-like	DOWN	-0.267042	0.0257482	0.454959	100516539	NA
15209289	LOC100624704	rap1 GTPase-activating protein 2-like	DOWN	-0.266976	0.00437357	0.329542	100624704	NA
15231339	PES1	pescadillo ribosomal biogenesis factor 1	DOWN	-0.266914	0.0159292	0.40726	100154050	Ssc.4404
15258307	LOC100525508	G protein-regulated inducer of neurite outgrowth 1-like	DOWN	-0.266372	0.0361401	0.4956	100525508	NA
15267987	LOC100519301	28 kDa heat- and acid-stable phosphoprotein-like	DOWN	-0.26589	0.00288699	0.317201	100519301	Ssc.87698
15313568	DYNC1H1	dynein, cytoplasmic 1, heavy chain 1	DOWN	-0.265549	0.00365861	0.324625	100037291	Ssc.100482
15262099	PSMC3	proteasome (prosome, macropain) 26S subunit, ATPase, 3	DOWN	-0.265412	0.0137146	0.386429	100512454	Ssc.1160
15242925	SKIV2L2	superkiller viralicidic activity 2-like 2 (S. cerevisiae)	DOWN	-0.265231	0.0116493	0.381517	100518521	Ssc.21434
15300678	LRP8	low density lipoprotein receptor-related protein 8, apolipoprotein e receptor	DOWN	-0.265188	0.018182	0.42045	100187577	Ssc.57185
15245348	PAPD7	PAP associated domain containing 7	DOWN	-0.264365	0.00649736	0.35292	100517864	Ssc.101573
15238535	LOC100517616	serine--pyruvate aminotransferase, mitochondrial-like	DOWN	-0.264131	0.038946	0.497111	100517616	Ssc.74431
15331406	ASNS	asparagine synthetase (glutamine-hydrolyzing)	DOWN	-0.263908	0.0471026	0.517086	100312961	Ssc.48461
15297301	NOVA2	neuro-oncological ventral antigen 2	DOWN	-0.26366	0.037081	0.496257	100512786	NA
15321231	NDUFC1	NADH dehydrogenase (ubiquinone) 1, subcomplex unknown, 1, 6kDa	DOWN	-0.263414	0.0280845	0.464608	100037985	Ssc.3869
15316111	LOC100739861	tight junction-associated protein 1-like	DOWN	-0.263285	0.0353211	0.494521	100739861	NA
15249173	MIR499	microRNA mir-499	DOWN	-0.262865	0.0265754	0.458689	100498769	NA
15319124	SERPINA3-1	alpha-1-antichymotrypsin 1	DOWN	-0.262527	0.0361401	0.4956	396684	Ssc.3917
15308181	LOC100518258	olfactory receptor 12D2-like	DOWN	-0.262101	0.0352363	0.494521	100518258	NA
15248128	AGPAT6	1-acylglycerol-3-phosphate O-acyltransferase 6 (lysophosphatidic acid acyltransferase, zeta)	DOWN	-0.262028	0.00436983	0.329542	100152836	Ssc.25146
15198777	LOC100520823	olfactory receptor 1J4-like	DOWN	-0.261541	0.0384818	0.496257	100520823	NA
15273105	LOC100515369	F-box/LRR-repeat protein 18-like	DOWN	-0.261293	0.0230019	0.443557	100515369	Ssc.89390
15295768	SF3B3	splicing factor 3b, subunit 3, 130kDa	DOWN	-0.261084	0.00708783	0.363255	100512659	Ssc.21593
15275621	LOC100513533	protein TSC21-like	DOWN	-0.261025	0.0367319	0.496257	100513533	Ssc.88766
15303351	LIG1	ligase I, DNA, ATP-dependent	DOWN	-0.260765	0.00877249	0.368837	100520434	Ssc.24549
15258278	HK3	hexokinase 3 (white cell)	DOWN	-0.260709	0.0301764	0.474584	100522855	Ssc.27735
15284295	LOC100151956	T-box transcription factor TBX19-like	DOWN	-0.260533	0.0109528	0.372707	100151956	Ssc.78461
15207329	DNAJC7	DnaJ (Hsp40) homolog, subfamily C, member 7	DOWN	-0.260331	0.0149963	0.40173	100524895	NA
15206998	KIF18B	kinesin family member 18B	DOWN	-0.260297	0.0141171	0.392313	100521577	Ssc.1434
15262914	CALCB	calcitonin-related polypeptide beta	DOWN	-0.259631	0.0263272	0.457305	396563	Ssc.3741
15264198	PPAN	peter pan homolog (Drosophila)	DOWN	-0.259383	0.0347297	0.493156	100533476	Ssc.33264
15238038	HTR2B	5-hydroxytryptamine (serotonin) receptor 2B, G protein-coupled	DOWN	-0.259039	0.0235093	0.446467	396837	Ssc.16145
15262888	C2H11orf58	chromosome 11 open reading frame 58 ortholog	DOWN	-0.258703	0.00637587	0.351389	100513716	Ssc.1390
15292676	NAB2	NGFI-A binding protein 2 (EGR1 binding protein 2)	DOWN	-0.257864	0.0419248	0.507796	100157578	Ssc.83977
15308328	ABCF1	ATP-binding cassette, sub-family F (GCN20), member 1	DOWN	-0.257569	0.0067602	0.353235	100144452	Ssc.1504
15311725	IPO4	importin 4	DOWN	-0.257102	0.0417523	0.507796	100157703	NA
15230957	LOC100523027	myosin-Ih-like	DOWN	-0.256834	0.0377729	0.496257	100523027	NA
15204312	LOC100155367	ras-related protein Rap-2a-like	DOWN	-0.256777	0.0180046	0.42045	100155367	Ssc.98171
15210158	LOC100522636	ras-related protein Rab-40B-like	DOWN	-0.256549	0.00960166	0.368837	100522636	Ssc.2038
15198484	LOC100517450	DNA polymerase epsilon subunit 3-like	DOWN	-0.256366	0.0156922	0.405013	100517450	Ssc.2548
15279616	LOC100153809	aldehyde dehydrogenase 9A1	DOWN	-0.256025	0.0177131	0.42045	100153809	Ssc.3723
15238106	LOC100522221	acetylcholine receptor subunit gamma-like	DOWN	-0.255883	0.0445779	0.513558	100522221	Ssc.60118
15205989	LOC100512857	charged multivesicular body protein 6-like	DOWN	-0.25467	0.0368485	0.496257	100512857	Ssc.24036
15263530	ACSBG2	acyl-CoA synthetase bubblegum family member 2	DOWN	-0.254503	0.0191083	0.425504	100516418	NA
15317509	PCK2	phosphoenolpyruvate carboxykinase 2 (mitochondrial)	DOWN	-0.254331	0.0257126	0.454959	403165	Ssc.19382
15270042	POLR1B	polymerase (RNA) I polypeptide B, 128kDa	DOWN	-0.254328	0.0134569	0.386429	100517151	Ssc.22095
15244438	UBL5	ubiquitin-like 5	DOWN	-0.254253	0.0125574	0.385038	100513004	Ssc.2072
15238768	TUBGCP5	tubulin, gamma complex associated protein 5	DOWN	-0.254142	0.0347484	0.493156	100621412	NA
15204319	IPO5	importin 5	DOWN	-0.254073	0.024352	0.449129	100152933	Ssc.59130
15250666	CHCHD3	coiled-coil-helix-coiled-coil-helix domain containing 3	DOWN	-0.254023	0.0141548	0.392313	414383	Ssc.7506
15333556	LOC100525672	huntingtin-interacting protein M-like	DOWN	-0.254019	0.0279791	0.46407	100525672	Ssc.95179
15336529	GPKOW	G patch domain and KOW motifs	DOWN	-0.253942	0.0272723	0.46219	100511851	Ssc.5121
15267660	LOC100525332	protein tweety homolog 3-like	DOWN	-0.25372	0.0352515	0.494521	100525332	Ssc.28932
15287920	LOC100522015	general receptor for phosphoinositides 1-associated scaffold protein-like	DOWN	-0.253094	0.0212084	0.439197	100522015	Ssc.92328
15328874	MRPL17	mitochondrial ribosomal protein L17	DOWN	-0.252734	0.0404527	0.503662	100512482	Ssc.43194
15264469	LOC100523949	protein lyl-1-like	DOWN	-0.252698	0.00959677	0.368837	100523949	Ssc.55969
15203730	SLC25A15	solute carrier family 25 (mitochondrial carrier; ornithine transporter) member 15	DOWN	-0.25142	0.0263838	0.457436	100511895	Ssc.47900
15263794	ELAVL1	ELAV (embryonic lethal, abnormal vision, Drosophila)-like 1 (Hu antigen R)	DOWN	-0.249834	0.0313872	0.479081	100337681	Ssc.4516
15203191	LOC100517730	tubulin alpha chain-like 3-like	DOWN	-0.249436	0.0372386	0.496257	100517730	Ssc.16617
15187275	LOC100625548	gamma-aminobutyric acid receptor subunit beta-3-like	DOWN	-0.248943	0.0328159	0.483503	100625548	NA
15260259	LOC100517815	26S proteasome non-ATPase regulatory subunit 13-like	DOWN	-0.248868	0.00836735	0.368837	100517815	Ssc.55246
15328551	LOC100739814	digestive organ expansion factor homolog	DOWN	-0.248746	0.0262493	0.456771	100739814	NA
15312192	LOC100153886	olfactory receptor 11H6-like	DOWN	-0.248644	0.0199443	0.430992	100153886	NA
15238352	LOC100519927	twist-related protein 2-like	DOWN	-0.248397	0.049144	0.522168	100519927	Ssc.24416
15307822	LOC100156270	hepatoma-derived growth factor-like protein 1-like	DOWN	-0.247988	0.0343489	0.492634	100156270	Ssc.95187
15292396	LOC100151875	partner of Y14 and mago-like	DOWN	-0.247921	0.0226927	0.442342	100151875	Ssc.98986
15229010	LHPP	phospholysine phosphohistidine inorganic pyrophosphate phosphatase	DOWN	-0.247792	0.00862859	0.368837	100156052	Ssc.2457
15272703	NOL10	nucleolar protein 10	DOWN	-0.247665	0.0167873	0.41235	100512777	Ssc.31261
15274616	LOC100524194	39S ribosomal protein L28, mitochondrial-like	DOWN	-0.24724	0.00418802	0.329542	100524194	Ssc.55033
15308468	GTF2H4	general transcription factor IIH, polypeptide 4, 52kDa	DOWN	-0.246858	0.0187189	0.423245	100144458	Ssc.7512
15264071	ILF3	interleukin enhancer binding factor 3, 90kDa	DOWN	-0.246368	0.00332606	0.322881	100515360	Ssc.101264
15193200	MDN1	MDN1, midasin homolog (yeast)	DOWN	-0.245673	0.0217924	0.441254	100525725	NA
15311806	NGDN	neuroguidin, EIF4E binding protein	DOWN	-0.245312	0.0179376	0.42045	100513213	Ssc.9764
15267246	LARS	leucyl-tRNA synthetase	DOWN	-0.245299	0.0179881	0.42045	100525981	Ssc.30957
15260943	SF3B2	splicing factor 3b, subunit 2, 145kDa	DOWN	-0.245096	0.00483928	0.333146	100522004	Ssc.5474
15334114	LOC100155023	rCG36369	DOWN	-0.245072	0.0315739	0.479222	100155023	Ssc.82060
15202543	LOC100154884	Peroxisomal biogenesis factor 19	DOWN	-0.244981	0.0164096	0.408297	100154884	Ssc.83749
15191764	LOC100516719	ectonucleoside triphosphate diphosphohydrolase 8-like	DOWN	-0.244581	0.0447853	0.51409	100516719	Ssc.96379
15266791	H2AFY	H2A histone family, member Y	DOWN	-0.244382	0.0146092	0.398195	100512769	Ssc.34947
15275944	CCT7	chaperonin containing TCP1, subunit 7 (eta)	DOWN	-0.244216	0.0133653	0.386429	100322871	Ssc.11002
15188726	IFNB1	interferon, beta 1, fibroblast	DOWN	-0.243927	0.0444558	0.512461	445459	Ssc.42778
15190257	ORM1	orosomucoid 1	DOWN	-0.243594	0.037963	0.496257	396901	Ssc.18753
15243219	STC2	stanniocalcin 2	DOWN	-0.242891	0.0482634	0.522058	100126236	Ssc.4066
15264037	LOC100627642	transmembrane emp24 domain-containing protein 1-like	DOWN	-0.242386	0.0246837	0.449572	100627642	Ssc.40188
15276181	LOC100515308	RNA-binding protein PNO1-like	DOWN	-0.241586	0.0434324	0.509807	100515308	Ssc.13030
15184148	MCM9	minichromosome maintenance complex component 9	DOWN	-0.241458	0.0487785	0.522058	100519693	NA
15290594	LOC100519842	ubiquitin-conjugating enzyme E2 N-like	DOWN	-0.241023	0.0257586	0.454959	100519842	Ssc.94146
15232271	URB2	URB2 ribosome biogenesis 2 homolog (S. cerevisiae)	DOWN	-0.240982	0.0310907	0.479081	100157881	Ssc.24289
15307022	UROD	uroporphyrinogen decarboxylase	DOWN	-0.240378	0.0406269	0.503662	100514239	Ssc.6659
15210935	TBP10	Tat-binding protein 10	DOWN	-0.239937	0.00686155	0.355611	397043	Ssc.5451
15243710	NSUN2	NOP2/Sun RNA methyltransferase family, member 2	DOWN	-0.239706	0.0440121	0.511747	100518405	Ssc.6680
15189591	LOC100622874	putative olfactory receptor ENSP00000348552-like	DOWN	-0.239705	0.0406953	0.503727	100622874	NA
15228185	NFKB2_TV2	nuclear factor of kappa light polypeptide gene enhancer in B-cells 2	DOWN	-0.239471	0.0198222	0.430992	100153829	Ssc.28316
15226413	HNRNPH3	heterogeneous nuclear ribonucleoprotein H3 (2H9)	DOWN	-0.238855	0.00974894	0.368837	100155513	Ssc.13942
15303489	LOC100514292	aldehyde dehydrogenase family 16 member A1-like	DOWN	-0.238519	0.0458927	0.514959	100514292	NA
15252087	NDUFB2	NADH dehydrogenase (ubiquinone) 1 beta subcomplex, 2, 8kDa	DOWN	-0.237999	0.0478565	0.521674	100513895	Ssc.1311
15311996	SUPT16H	suppressor of Ty 16 homolog (S. cerevisiae)	DOWN	-0.237814	0.0220198	0.442342	100155525	Ssc.10717
15277699	EIF2C2	eukaryotic translation initiation factor 2C, 2	DOWN	-0.236171	0.0300456	0.473695	100155245	Ssc.48653
15267948	ATP5J2	ATP synthase, H+ transporting, mitochondrial Fo complex, subunit F2	DOWN	-0.235664	0.0496394	0.523601	100037979	Ssc.76612
15208246	LOC100520975	kinesin-like protein KIF2B-like	DOWN	-0.235493	0.00656293	0.35292	100520975	Ssc.94041
15257297	IL27RA	interleukin 27 receptor, alpha	DOWN	-0.235475	0.0282368	0.465107	100511742	Ssc.5772
15268544	SEPT14	septin 14	DOWN	-0.235469	0.0406358	0.503662	100519083	NA
15310233	TDRD6	tudor domain containing 6	DOWN	-0.23505	0.0299488	0.473695	100156566	Ssc.71848
15263709	FCER2	Fc fragment of IgE, low affinity II, receptor for (CD23)	DOWN	-0.234989	0.0405767	0.503662	100037942	Ssc.51682
15332412	DHX9	DEAH (Asp-Glu-Ala-His) box polypeptide 9	DOWN	-0.234377	0.0226235	0.442342	100514066	Ssc.84894
15322219	LOC100620681	ellis-van Creveld syndrome protein-like	DOWN	-0.233886	0.0376122	0.496257	100620681	NA
15291372	ATF4	activating transcription factor 4 (tax-responsive enhancer element B67)	DOWN	-0.233511	0.0254445	0.454766	100144302	Ssc.37849
15199678	COBRA1	cofactor of BRCA1	DOWN	-0.233306	0.0048231	0.333146	100514560	Ssc.4220
15310315	ACSBG1	acyl-CoA synthetase bubblegum family member 1	DOWN	-0.231145	0.0498754	0.523697	100156446	Ssc.5457
15189970	LOC100152140	choline transporter-like protein 1-like	DOWN	-0.2311	0.0183733	0.421309	100152140	Ssc.100520
15301183	LOC100737983	olfactory receptor 2A5-like	DOWN	-0.231033	0.0378626	0.496257	100737983	NA
15314143	PRL	prolactin	DOWN	-0.231026	0.0408665	0.504865	396965	Ssc.8204
15299114	KDM1A	lysine (K)-specific demethylase 1A	DOWN	-0.230871	0.0017049	0.27961	100127157	Ssc.7578
15319986	DHX15	DEAH (Asp-Glu-Ala-His) box polypeptide 15	DOWN	-0.23052	0.0253318	0.453373	100517041	Ssc.7550
15211305	ITGA2B	integrin, alpha 2b (platelet glycoprotein IIb of IIb/IIIa complex, antigen CD41)	DOWN	-0.230486	0.0291498	0.47139	397059	Ssc.32
15199811	GLRX2	glutaredoxin 2	DOWN	-0.22997	0.0205984	0.436123	100511215	Ssc.2066
15308077	ZKSCAN4	zinc finger with KRAB and SCAN domains 4	DOWN	-0.229582	0.0263544	0.457352	100156123	Ssc.48778
15337115	LOC100153826	diacylglycerol O-acyltransferase 2-like protein 6-like	DOWN	-0.229563	0.0388668	0.497111	100153826	NA
15224842	LOC100517241	protein unc-119 homolog B-like	DOWN	-0.229274	0.0441227	0.511747	100517241	Ssc.86526
15266681	SEPT8	septin 8	DOWN	-0.229086	0.017429	0.419262	100523954	Ssc.2749
15237243	BZW1	basic leucine zipper and W2 domains 1	DOWN	-0.228514	0.0487523	0.522058	100152909	Ssc.52101
15333761	LOC100626655	cpG-binding protein-like	DOWN	-0.228506	0.0422383	0.508188	100626655	NA
15314506	LOC100152496	olfactory receptor 14J1-like	DOWN	-0.228351	0.0450452	0.514103	100152496	NA
15198909	PSMB7	proteasome (prosome, macropain) subunit, beta type, 7	DOWN	-0.228292	0.0435741	0.509983	100037992	Ssc.16968
15316561	LOC100153192	A disintegrin and metalloproteinase with thrombospondin motifs 7-like	DOWN	-0.22822	0.0273341	0.46219	100153192	Ssc.27998
15230179	DDX55	DEAD (Asp-Glu-Ala-Asp) box polypeptide 55	DOWN	-0.2281	0.00099426	0.259949	100157342	Ssc.95961
15211886	RPL19	ribosomal protein L19	DOWN	-0.227842	0.0138578	0.388925	396989	Ssc.41624
15260428	LOC100516312	cysteinyl-tRNA synthetase, cytoplasmic-like	DOWN	-0.227333	0.0198877	0.430992	100516312	NA
15237343	NOP16	NOP16 nucleolar protein	DOWN	-0.227275	0.0370256	0.496257	100624555	Ssc.83389
15258336	LOC100524425	THO complex subunit 3-like	DOWN	-0.227061	0.0316238	0.479599	100524425	Ssc.17981
15327850	METTL13	methyltransferase like 13	DOWN	-0.226253	0.0422216	0.508188	100512915	Ssc.48577
15322082	WHSC1	Wolf-Hirschhorn syndrome candidate 1	DOWN	-0.226201	0.0447706	0.51409	100515039	NA
15319466	LOC100523804	6.8 kDa mitochondrial proteolipid-like	DOWN	-0.226029	0.0440388	0.511747	100523804	Ssc.44970
15215984	LOC100515579	ribonuclease P protein subunit p14-like	DOWN	-0.226019	0.039238	0.498755	100515579	Ssc.47216
15257673	LOC100739510	phosphatidylinositol 3-kinase regulatory subunit beta-like	DOWN	-0.2255	0.0417315	0.507796	100739510	Ssc.97874
15276525	CALM3	calmodulin 3 (phosphorylase kinase, delta)	DOWN	-0.225358	0.0294126	0.472066	396838	Ssc.54090
15323143	GNRHR	gonadotropin-releasing hormone receptor	DOWN	-0.225342	0.0292494	0.47139	397515	Ssc.16309
15226816	CHCHD1	coiled-coil-helix-coiled-coil-helix domain containing 1	DOWN	-0.224805	0.0366995	0.496257	100153416	Ssc.49877
15230009	PIWIL1	piwi-like 1 (Drosophila)	DOWN	-0.223866	0.0355845	0.495002	100499508	Ssc.33763
15264262	LOC100517329	retinol dehydrogenase 8-like	DOWN	-0.223779	0.0463915	0.515367	100517329	NA
15206395	ATP5H	ATP synthase, H+ transporting, mitochondrial Fo complex, subunit d	DOWN	-0.223719	0.0496249	0.523601	100512624	Ssc.54114
15297671	IRF3	interferon regulatory factor 3	DOWN	-0.223394	0.0420345	0.508188	396656	Ssc.79511
15225137	EWSR1	Ewing sarcoma breakpoint region 1	DOWN	-0.223341	0.0201703	0.430992	100156911	Ssc.71533
15302138	LOC100515548	ADP-ribosylation factor-like protein 2-binding protein-like	DOWN	-0.223299	0.0227319	0.442342	100515548	Ssc.16693
15284653	USF1	upstream transcription factor 1	DOWN	-0.223294	0.0213264	0.439197	100156913	Ssc.28096
15250817	LEP	leptin	DOWN	-0.222843	0.0270812	0.46219	396832	Ssc.265
15200203	LOC100738148	crumbs homolog 1-like	DOWN	-0.22256	0.0424825	0.508228	100738148	NA
15313861	PRPF4B	PRP4 pre-mRNA processing factor 4 homolog B (yeast)	DOWN	-0.221342	0.00516429	0.334188	100157287	Ssc.44062
15206024	ENDOV	endonuclease V	DOWN	-0.221257	0.0258474	0.454959	100525249	Ssc.32534
15287348	RPL3	ribosomal protein L3	DOWN	-0.220898	0.00910249	0.368837	396768	Ssc.53708
15323671	SMARCA5	SWI/SNF related, matrix associated, actin dependent regulator of chromatin, subfamily a, member 5	DOWN	-0.220791	0.0103033	0.371917	100188903	Ssc.97261
15208185	LOC100516875	neurabin-2-like	DOWN	-0.219689	0.038959	0.497111	100516875	NA
15276884	DPY30	dpy-30 homolog (C. elegans)	DOWN	-0.21968	0.0455972	0.514103	100514043	Ssc.1440
15261921	LOC100520541	polyribonucleotide 5'-hydroxyl-kinase Clp1-like	DOWN	-0.219591	0.0272312	0.46219	100520541	Ssc.18662
15308050	LOC100154909	olfactory receptor 1F12-like	DOWN	-0.219312	0.0103392	0.371917	100154909	NA
15198518	KIF12	kinesin family member 12	DOWN	-0.219292	0.0366184	0.496257	100156816	Ssc.86092
15206453	LOC100623358	CMRF35-like molecule 7-like	DOWN	-0.218736	0.036557	0.496257	100623358	NA
15274709	NUBP2	nucleotide binding protein 2	DOWN	-0.218726	0.0222675	0.442342	100513347	Ssc.16933
15227039	GHITM	growth hormone inducible transmembrane protein	DOWN	-0.218325	0.018219	0.420798	100156458	Ssc.54864
15333464	LOC100737657	melanoma-associated antigen B10-like	DOWN	-0.21814	0.0451143	0.514103	100737657	NA
15249810	LOC100153156	protein FAM65C-like	DOWN	-0.2181	0.0327127	0.483503	100153156	Ssc.81051
15251941	CASP2	caspase 2, apoptosis-related cysteine peptidase	DOWN	-0.217548	0.0357755	0.495417	100521118	Ssc.9673
15293946	CHD4	chromodomain helicase DNA binding protein 4	DOWN	-0.217386	0.00588795	0.345989	100515610	Ssc.25044
15335720	GPR143	G protein-coupled receptor 143	DOWN	-0.216706	0.0240156	0.448499	---	Ssc.27266
15191014	NUP188	nucleoporin 188kDa	DOWN	-0.21637	0.0446391	0.513955	100153500	NA
15266179	RIOK2	RIO kinase 2 (yeast)	DOWN	-0.216308	0.0402822	0.502844	100511553	Ssc.97519
15190948	SET	SET nuclear oncogene	DOWN	-0.21584	0.046441	0.515367	100514028	Ssc.56407
15303961	BRSK1	BR serine/threonine kinase 1	DOWN	-0.215577	0.0200589	0.430992	100512610	Ssc.101284
15197693	VCP	valosin containing protein	DOWN	-0.215398	0.0255218	0.454959	397524	Ssc.856
15270655	POLR1A	polymerase (RNA) I polypeptide A, 194kDa	DOWN	-0.214569	0.0132318	0.386429	100518066	Ssc.27554
15218127	NAA50	N(alpha)-acetyltransferase 50, NatE catalytic subunit	DOWN	-0.214308	0.0470688	0.517086	100513438	Ssc.97234
15270891	MOGS	mannosyl-oligosaccharide glucosidase	DOWN	-0.213704	0.045683	0.514103	100513204	Ssc.27305
15290501	LOC100157054	coiled-coil domain-containing protein 38-like	DOWN	-0.213685	0.0143106	0.395485	100157054	NA
15210537	LOC100523632	RING finger protein unkempt homolog	DOWN	-0.213649	0.0233789	0.446207	100523632	NA
15280108	LOC100157573	Interferon stimulated exonuclease gene 20kDa-like 2	DOWN	-0.212571	0.0375437	0.496257	100157573	Ssc.54513
15292006	LOC100520680	platelet factor 4-like	DOWN	-0.212352	0.0463356	0.515367	100520680	NA
15315913	MED20	mediator complex subunit 20	DOWN	-0.212326	0.044229	0.511747	100157502	Ssc.11178
15281062	RBM8A	RNA binding motif protein 8A	DOWN	-0.211598	0.0266746	0.459573	100156173	Ssc.2081
15256306	LOC100516780	far upstream element-binding protein 2-like	DOWN	-0.21086	0.0133604	0.386429	100516780	Ssc.23979
15238393	SEPT2	septin 2	DOWN	-0.210858	0.0329586	0.483503	100510936	Ssc.9547
15237149	HSPE1	heat shock 10kDa protein 1 (chaperonin 10)	DOWN	-0.210276	0.0451698	0.514103	397575	Ssc.1241
15208611	AATF	apoptosis antagonizing transcription factor	DOWN	-0.210134	0.0207211	0.436123	100513881	Ssc.5258
15234329	SMNDC1	survival motor neuron domain containing 1	DOWN	-0.210022	0.0155479	0.405013	100127466	Ssc.13798
15214508	COPS3	COP9 constitutive photomorphogenic homolog subunit 3 (Arabidopsis)	DOWN	-0.209653	0.0127272	0.386341	100512312	Ssc.11099
15292285	LOC100513011	olfactory receptor 10C1-like	DOWN	-0.209468	0.0428557	0.508786	100513011	NA
15325353	LOC100739601	coiled-coil domain-containing protein 83-like	DOWN	-0.209326	0.0299183	0.473695	100739601	Ssc.99866
15305888	LOC100520570	coiled-coil domain-containing protein 165-like	DOWN	-0.208914	0.0366565	0.496257	100520570	NA
15216202	CNTN6	contactin 6	DOWN	-0.208873	0.0402243	0.502595	100512314	NA
15280280	DAP3	death associated protein 3	DOWN	-0.208834	0.0160839	0.408297	100152332	Ssc.45551
15189789	ANP32B	acidic (leucine-rich) nuclear phosphoprotein 32 family, member B	DOWN	-0.208774	0.0247335	0.449685	100152263	Ssc.34932
15322920	LOC100737099	tripartite motif-containing protein 60-like	DOWN	-0.2086	0.011924	0.381985	100737099	NA
15295530	LOC100524745	trafficking protein particle complex subunit 2-like protein-like	DOWN	-0.208509	0.0156931	0.405013	100524745	Ssc.4847
15243455	LOC100521345	transcription factor SOX-30-like	DOWN	-0.20847	0.0333471	0.485787	100521345	Ssc.34040
15188552	LOC100523040	39S ribosomal protein L46, mitochondrial-like	DOWN	-0.208235	0.0460683	0.515067	100523040	Ssc.17653
15303544	RPS11	ribosomal protein S11	DOWN	-0.207703	0.037706	0.496257	100513660	Ssc.54656
15313876	LOC100156905	proteasome assembly chaperone 4-like	DOWN	-0.207019	0.0396922	0.499857	100156905	Ssc.15590
15317657	LOC100155139	proteasome beta 5 subunit	DOWN	-0.206509	0.0136849	0.386429	100155139	Ssc.1498
15243213	LOC100521048	biorientation of chromosomes in cell division protein 1-like	DOWN	-0.205805	0.049355	0.523383	100521048	NA
15291078	NUP50	nucleoporin 50kDa	DOWN	-0.205117	0.031691	0.479856	100519837	Ssc.64335
15192034	WTAP	Wilms tumor 1 associated protein	DOWN	-0.20302	0.0284551	0.465107	100157533	Ssc.3237
15275791	SEMA4F	sema domain, immunoglobulin domain (Ig), transmembrane domain (TM) and short cytoplasmic domain, (semaphorin) 4F	DOWN	-0.203018	0.0376812	0.496257	100512275	Ssc.74731
15238119	EIF4E2	eukaryotic translation initiation factor 4E family member 2	DOWN	-0.202115	0.0121487	0.382742	100101924	Ssc.54347
15248539	LOC100157249	adipocyte plasma membrane-associated protein-like	DOWN	-0.202059	0.0319044	0.481562	100157249	Ssc.96437
15242022	NDUFA10	NADH dehydrogenase (ubiquinone) 1 alpha subcomplex, 10, 42kDa	DOWN	-0.201184	0.0283457	0.465107	100521478	Ssc.3948
15304496	MASP2	mannan-binding lectin serine peptidase 2	DOWN	-0.200891	0.039687	0.499857	100302537	Ssc.4597
15318643	LOC100627014	protein TMED8-like	DOWN	-0.200858	0.0453103	0.514103	100627014	NA
15254845	ARFGAP2	ADP-ribosylation factor GTPase activating protein 2	DOWN	-0.200544	0.0384638	0.496257	100513395	Ssc.54668
15301032	MUTYH	mutY homolog (E. coli)	DOWN	-0.200133	0.0433322	0.509807	100513867	Ssc.31027
15258115	HNRNPH1	heterogeneous nuclear ribonucleoprotein H1 (H)	DOWN	-0.199594	0.0394866	0.499443	100519535	Ssc.13767
15246357	TMC2	transmembrane channel-like 2	DOWN	-0.199355	0.0293078	0.47139	100739527	NA
15245243	LOC100513384	glycine receptor subunit alpha-1-like	DOWN	-0.199147	0.0451483	0.514103	100513384	NA
15195935	PDCD7	programmed cell death 7	DOWN	-0.198333	0.0178961	0.42045	100152985	Ssc.98179
15267119	HDAC3	histone deacetylase 3	DOWN	-0.197488	0.0348643	0.493156	100511372	Ssc.11572
15235009	LOC100154934	homeobox protein MSX-3-like	DOWN	-0.197424	0.0373434	0.496257	100154934	NA
15325750	ATM	ataxia telangiectasia mutated	DOWN	-0.197346	0.0304516	0.475695	100101922	Ssc.21876
15327343	LOC100516634	fer3-like protein-like	DOWN	-0.196388	0.0252514	0.453009	100516634	NA
15336960	LOC100519003	DNA-(apurinic or apyrimidinic site) lyase 2-like	DOWN	-0.195961	0.0484437	0.522058	100519003	Ssc.43838
15268283	LOC100523057	14-3-3 protein gamma-like	DOWN	-0.191901	0.00492243	0.333146	100523057	Ssc.55448
15334052	AR	androgen receptor	DOWN	-0.191882	0.0351067	0.494058	397582	Ssc.6713
15212601	TAF15	TAF15 RNA polymerase II, TATA box binding protein (TBP)-associated factor, 68kDa	DOWN	-0.191523	0.0375803	0.496257	---	Ssc.10929
15244161	NUP155	nucleoporin 155kDa	DOWN	-0.191156	0.0456138	0.514103	100517061	Ssc.7846
15195405	LOC100152005	transmembrane and coiled-coil domain-containing protein 5A-like	DOWN	-0.190983	0.0386119	0.496257	100152005	Ssc.46966
15300468	LOC100518613	plasminogen activator inhibitor 1 RNA-binding protein-like	DOWN	-0.190649	0.0243495	0.449129	100518613	Ssc.54061
15287246	NHP2L1	NHP2 non-histone chromosome protein 2-like 1 (S. cerevisiae)	DOWN	-0.190645	0.0386432	0.496257	100155420	Ssc.21604
15315466	DAXX	death-domain associated protein	DOWN	-0.190413	0.027555	0.462941	100524813	Ssc.16903
15266738	VDAC1	voltage-dependent anion channel 1	DOWN	-0.1898	0.0383946	0.496257	397010	Ssc.16732
15278839	RPL7	ribosomal protein L7	DOWN	-0.189665	0.0388166	0.497111	414418	Ssc.3842
15261708	LOC100523945	pregnancy-associated glycoprotein 2-like	DOWN	-0.189622	0.0434703	0.509807	100523945	Ssc.41127
15222949	PRDM15	PR domain containing 15	DOWN	-0.189438	0.0227632	0.442342	100518450	Ssc.87340
15204002	ZC3H13	zinc finger CCCH-type containing 13	DOWN	-0.188105	0.0457004	0.514103	100521395	Ssc.98847
15273570	SBDS	Shwachman-Bodian-Diamond syndrome	DOWN	-0.18746	0.0180302	0.42045	100516003	Ssc.15675
15333663	DDX3X	DEAD (Asp-Glu-Ala-Asp) box polypeptide 3, X-linked	DOWN	-0.186018	0.016341	0.408297	100515940	Ssc.6702
15326374	HSPA8	heat shock 70kDa protein 8	DOWN	-0.185608	0.0442732	0.511747	100511890	Ssc.53746
15197923	SLC25A51	solute carrier family 25, member 51	DOWN	-0.185146	0.0233168	0.445464	100157218	Ssc.4553
15213960	KDM6B	lysine (K)-specific demethylase 6B	DOWN	-0.184911	0.0433855	0.509807	100512495	Ssc.18645
15270162	SNRNP200	small nuclear ribonucleoprotein 200kDa (U5)	DOWN	-0.184198	0.0228886	0.443218	100522430	Ssc.30024
15247643	RTFDC1	protein RTF2 homolog	DOWN	-0.184176	0.0471344	0.517086	100126294	Ssc.15421
15238156	ATG16L1	autophagy related 16-like 1 (S. cerevisiae)	DOWN	-0.183793	0.0283817	0.465107	100462746	Ssc.50040
15213154	RNMTL1	RNA methyltransferase like 1	DOWN	-0.181949	0.048581	0.522058	100522640	Ssc.24283
15269372	CLUAP1	clusterin associated protein 1	DOWN	-0.181715	0.0326698	0.483503	100514829	Ssc.5949
15262254	LOC100517574	c-Jun-amino-terminal kinase-interacting protein 1-like	DOWN	-0.181651	0.0420843	0.508188	100517574	Ssc.18271
15280637	CHTOP	chromatin target of PRMT1	DOWN	-0.18159	0.0133431	0.386429	100153064	Ssc.7483
15200096	HNRNPU	heterogeneous nuclear ribonucleoprotein U (scaffold attachment factor A)	DOWN	-0.180612	0.0490828	0.522058	100515571	Ssc.1964
15284140	TGS1	trimethylguanosine synthase 1	DOWN	-0.179709	0.0499599	0.523812	100157730	Ssc.7323
15306924	LOC100524686	putative methyltransferase NSUN4-like	DOWN	-0.179211	0.0438373	0.511185	100524686	Ssc.37517
15244936	RARS	arginyl-tRNA synthetase	DOWN	-0.178182	0.0232169	0.445145	414410	Ssc.1250
15264459	PRDX2	peroxiredoxin 2	DOWN	-0.177131	0.0461908	0.515367	100512521	Ssc.16653
15257886	LOC100524547	SH3 domain-binding protein 5-like	DOWN	-0.176023	0.0398695	0.500634	100524547	Ssc.2752
15194192	FECH	ferrochelatase	DOWN	-0.175849	0.0423539	0.508221	100322873	Ssc.4858
15206316	GRB2	growth factor receptor-bound protein 2	DOWN	-0.170663	0.0433637	0.509807	100192436	Ssc.41215
15205791	CUL4A	cullin 4A	DOWN	-0.1689	0.0302657	0.475125	100517912	Ssc.3315
15310151	HSPCB	heat shock protein 90kDa alpha (cytosolic), class B member 1	DOWN	-0.168891	0.0473576	0.519007	396742	Ssc.6728
15270020	LOC100515432	zinc finger protein 169-like	DOWN	-0.163899	0.0374046	0.496257	100515432	NA
15324310	DNAJB14	DnaJ (Hsp40) homolog, subfamily B, member 14	DOWN	-0.163237	0.0492868	0.523063	100511887	Ssc.8908
15255943	OAZ1	ornithine decarboxylase antizyme 1	DOWN	-0.160831	0.0426426	0.508786	397034	Ssc.12809
15312617	EXD2	exonuclease 3'-5' domain containing 2	DOWN	-0.15512	0.0485503	0.522058	100155300	Ssc.26593
15319415	LOC100737027	cytoplasmic dynein 1 heavy chain 1-like	DOWN	-0.154878	0.0256362	0.454959	100737027	Ssc.53729
15186964	INO80	INO80 homolog (S. cerevisiae)	DOWN	-0.153464	0.0498942	0.523697	100517567	Ssc.45003
15284387	POGK	pogo transposable element with KRAB domain	DOWN	-0.150258	0.0410347	0.505251	100155419	Ssc.15364
15334156	RPS4	ribosomal protein S4	DOWN	-0.137813	0.0454413	0.514103	397611	Ssc.13017
