# Supplementary material for: Conserved gene expression in sperm reservoirs between birds and mammals in response to mating
Source: BMC Genomics. 2017 Jan 18;18:98. doi: 10.1186/s12864-017-3488-x (PMC5242001; doi:10.1186/s12864-017-3488-x)
Supplement: Additional file 6: Table S6. — Differentially expressed genes (multiple condition comparisons) with permutation test in chicken. (XLSX 20 kb) [file 12864_2017_3488_MOESM6_ESM.xlsx]

## Sheet: Chicken.DE.AllCond.Perm5%
Supplementary Table S6. The differentially expressed genes (multiple group comparisons) with permutation test in chicken
Probe	Symbol	mated.control	sp.control	mated.sp	AveExpr	F	P.Value	perm-p.value
NM_001006325_NFYA	NFYA	-1.02468	-0.966038	-0.0586469	10.3629	25.8682	7.07391e-05	0.001
ENSGALT00000006751_Q5ZKC6_CHICK	Q5ZKC6_CHICK	0.670765	0.0371328	0.633632	10.9079	22.8325	0.000123602	0.001
NM_001006160_NUDT1	NUDT1	0.649876	0.0517318	0.598144	10.9241	22.6493	0.000128078	0.001
ENSGALT00000042227_gga-mir-1617	gga-mir-1617	0.0659963	1.19304	-1.12704	6.53668	20.8898	0.000182463	0.003
ENSGALT00000040967_Q5ZKC6_CHICK	Q5ZKC6_CHICK	0.594866	0.073447	0.521419	9.10419	19.9649	0.000221889	0.003
ENSGALT00000035285_SNORA22	SNORA22	-0.199526	0.580795	-0.780321	6.25279	18.1047	0.000336348	0.009
ENSGALT00000042546_SNORA15	SNORA15	-0.267183	0.590799	-0.857981	6.10681	17.3237	0.000404507	0.013
ENSGALT00000012674_ENSGALG00000007813	ENSGALG00000007813	0.501321	0.319496	0.181825	4.68895	17.3099	0.000405854	0.013
ENSGALT00000028023_ENSGALG00000017341	ENSGALG00000017341	0.0613182	-0.597055	0.658373	6.36309	16.2858	0.000522124	0.014
ENSGALT00000014965_NMUR1	NMUR1	-1.31469	-1.53956	0.22487	6.7304	16.0434	0.000555171	0.014
ENSGALT00000017229_Q98911_CHICK	Q98911_CHICK	0.476239	0.0326988	0.44354	6.46981	15.2877	0.000675266	0.016
ENSGALT00000041393_LOC418453	LOC418453	-0.715388	-0.227521	-0.487868	11.8136	14.9191	0.000744886	0.018
ENSGALT00000023091_RHOH	RHOH	0.245355	-0.735168	0.980522	6.07185	14.6963	0.000791086	0.018
ENSGALT00000030513_ENSGALG00000019260	ENSGALG00000019260	-0.576021	0.134366	-0.710387	4.16987	14.4068	0.00085629	0.018
ENSGALT00000002192_ACTL9	ACTL9	0.32683	-0.110689	0.437519	5.89256	14.4013	0.000857584	0.018
ENSGALT00000019273_LZTFL1	LZTFL1	-1.46821	0.260331	-1.72854	10.0572	14.101	0.000932164	0.022
ENSGALT00000009136_A1EAT1_CHICK	A1EAT1_CHICK	-0.00253944	0.541097	-0.543637	5.74347	14.0426	0.000947539	0.022
ENSGALT00000041123_Q5ZJP8_CHICK	Q5ZJP8_CHICK	-0.336024	0.658153	-0.994178	5.35842	13.9592	0.000970037	0.022
ENSGALT00000037764_HMOX1_CHICK	HMOX1_CHICK	-0.57281	-2.16874	1.59593	10.4472	13.3931	0.00114055	0.023
ENSGALT00000012191_LOC422307	LOC422307	0.20645	-0.218994	0.425445	6.2974	12.7462	0.00138076	0.024
ENSGALT00000042426_gga-mir-1598	gga-mir-1598	-0.210719	0.530346	-0.741065	4.43836	12.7322	0.00138657	0.025
ENSGALT00000029083_ENSGALG00000018363	ENSGALG00000018363	2.63388	-1.41919	4.05307	9.04802	12.4454	0.00151255	0.026
ENSGALT00000042309_gga-mir-1756a	gga-mir-1756a	-0.244213	0.55739	-0.801602	4.48364	12.2773	0.00159272	0.027
NM_001001193_GAL6	GAL6	0.119745	-0.434092	0.553837	5.29282	12.2222	0.00162006	0.033
ENSGALT00000031953_C1orf67	C1orf67	0.324262	-0.300005	0.624266	6.40659	12.0987	0.0016834	0.033
ENSGALT00000008040_LOC427582	LOC427582	-0.0561059	0.459869	-0.515975	5.79627	12.0771	0.00169477	0.033
ENSGALT00000036252_ENSGALG00000022650	ENSGALG00000022650	0.116337	0.59588	-0.479543	11.6686	11.7334	0.00188869	0.038
ENSGALT00000020096_GRM1	GRM1	0.384429	1.65755	-1.27312	8.21941	11.5271	0.00201768	0.038
ENSGALT00000032830_Q5ZKS3_CHICK	Q5ZKS3_CHICK	0.176736	0.482319	-0.305583	4.2956	11.4968	0.00203752	0.039
ENSGALT00000037992_Q98SH5_CHICK	Q98SH5_CHICK	0.224429	-0.398943	0.623373	12.6917	11.3325	0.00214905	0.039
ENSGALT00000035278_gga-mir-367	gga-mir-367	-0.0814697	0.398008	-0.479478	2.88339	11.1825	0.00225719	0.04
ENSGALT00000012411_SPO11	SPO11	0.00502353	0.61012	-0.605097	4.18286	11.1766	0.00226154	0.04
ENSGALT00000017501_OPN3	OPN3	-0.689608	0.102741	-0.792349	4.91465	11.1121	0.00231018	0.04
NM_204976_LOC395824	LOC395824	-0.207325	0.603621	-0.810946	8.67963	10.9391	0.00244671	0.043
ENSGALT00000001940_LOC771706	LOC771706	0.0641534	1.07843	-1.01428	8.58785	10.8982	0.00248035	0.043
ENSGALT00000025905_DPYS	DPYS	-0.311593	1.70686	-2.01845	6.83864	10.8701	0.00250384	4.043
ENSGALT00000042542_SNORA20	SNORA20	-0.142421	0.418596	-0.561017	6.29864	10.8557	0.00251595	0.045
NM_001004383_LARGE	LARGE	-0.237793	0.258622	-0.496415	9.77093	10.8434	0.00252633	0.045
ENSGALT00000018143_ENSGALG00000011129	ENSGALG00000011129	0.749263	1.30651	-0.557251	5.23403	10.7062	0.00264592	0.051
ENSGALT00000025998_ENSGALG00000016141	ENSGALG00000016141	-0.273517	0.168762	-0.442279	11.7612	10.6397	0.00270631	0.051
ENSGALT00000032888_ENSGALG00000020579	ENSGALG00000020579	0.304279	-0.239725	0.544005	9.26774	10.5838	0.00275831	0.052

## Sheet: Enrichment.Perm5%
Analysis Type:	PANTHER Overrepresentation Test (release 20160715)
Annotation Version and Release Date:	GO Ontology database Released 2016-10-27
Analyzed List:	Chick.5%.AllCond.txt (Gallus gallus)	There are duplicate IDs in the file. The unique set of IDs will be used.
Reference List:	Gallus gallus (all genes in database)
Bonferroni correction:	FALSE
GO biological process complete	Gallus gallus - REFLIST (15789)	Chick.5%.AllCond.txt (17)	expected	over/under	fold Enrichment	P-value
wound healing involved in inflammatory response (GO:0002246)	3	1	0	+	> 100	0.00323
inflammatory response to wounding (GO:0090594)	3	1	0	+	> 100	0.00323
mast cell activation (GO:0045576)	10	1	0.01	+	92.88	0.0107
defense response (GO:0006952)	498	3	0.54	+	5.59	0.0153

## Sheet: GO.Perm5%
	Category name (Accession)	# genes	Percent of gene hit against total # genes	Percent of gene hit against total # Process hits
1	response to stimulus (GO:0050896)	6	0.353	0.188
2	cellular process (GO:0009987)	6	0.353	0.188
3	multicellular organismal process (GO:0032501)	4	0.235	0.125
4	metabolic process (GO:0008152)	11	0.647	0.344
5	biological regulation (GO:0065007)	3	0.176	0.094
6	localization (GO:0051179)	2	0.118	0.063
