# Supplementary material for: Conserved gene expression in sperm reservoirs between birds and mammals in response to mating
Source: BMC Genomics. 2017 Jan 18;18:98. doi: 10.1186/s12864-017-3488-x (PMC5242001; doi:10.1186/s12864-017-3488-x)
Supplement: Additional file 7: Table S7. — Differentially expressed genes (mating vs control) with permutation test in chicken. (XLSX 17 kb) [file 12864_2017_3488_MOESM7_ESM.xlsx]

## Sheet: DE.5%Permut
Supplementary Table S7. Pairwise DE genes (Mating vs control) with permutation test in chicken
Probe ID	Symbol	mated.control	AveExpr	F	P.Value	Perm.Pval
NM_001006325_NFYA	NFYA	-1.02468	10.3629	41.0154	5.13943e-05	0.003
NM_001006160_NUDT1	NUDT1	0.649876	10.9241	36.6599	8.38633e-05	0.003
ENSGALT00000006751_Q5ZKC6_CHICK	Q5ZKC6_CHICK	0.670765	10.9079	36.1386	8.91977e-05	0.003
ENSGALT00000012674_ENSGALG00000007813	ENSGALG00000007813	0.501321	4.68895	33.7708	0.000119113	0.004
ENSGALT00000040967_Q5ZKC6_CHICK	Q5ZKC6_CHICK	0.594866	9.10419	33.5818	0.000121979	0.004
ENSGALT00000041393_LOC418453	LOC418453	-0.715388	11.8136	28.5767	0.000238434	0.005
ENSGALT00000017229_Q98911_CHICK	Q98911_CHICK	0.476239	6.46981	24.4982	0.000440914	0.011
ENSGALT00000014965_NMUR1	NMUR1	-1.31469	6.7304	20.0492	0.000943872	0.023
ENSGALT00000040389_GRID2IP	GRID2IP	0.402786	6.6824	18.3224	0.00130892	0.028
ENSGALT00000019273_LZTFL1	LZTFL1	-1.46821	10.0572	17.4987	0.00154103	0.029
ENSGALT00000038217_PTAR1	PTAR1	-0.57086	5.96277	16.9072	0.00173814	0.03
NM_001079739_CD80	CD80	0.865208	10.1799	16.7854	0.00178235	0.032
ENSGALT00000030513_ENSGALG00000019260	ENSGALG00000019260	-0.576021	4.16987	16.7823	0.0017835	0.032
ENSGALT00000029412_ENSGALG00000018603	ENSGALG00000018603	0.35214	8.8078	16.7605	0.00179154	0.032
NM_001101036_CHRNA10_chr1_199644964	CHRNA10	0.408556	7.8411	16.7116	0.00180978	0.038
ENSGALT00000033989_C20orf58	C20orf58	-0.776663	5.55507	16.1754	0.00202498	0.045
ENSGALT00000023599_Q9YI73_CHICK	Q9YI73_CHICK	-0.47482	8.43849	15.4726	0.00235487	0.045
ENSGALT00000002192_ACTL9	ACTL9	0.32683	5.89256	14.8633	0.00269352	0.053

## Sheet: Enrichment.5%Permut
Analysis Type:	PANTHER Overrepresentation Test (release 20160715)
Annotation Version and Release Date:	GO Ontology database Released 2016-10-27
Analyzed List:	Chick.MvsC.5%Permut.txt (Gallus gallus)	There are duplicate IDs in the file. The unique set of IDs will be used.
Reference List:	Gallus gallus (all genes in database)
Bonferroni correction:	FALSE
GO biological process complete	Gallus gallus - REFLIST (15789)	Chick.MvsC.5%Permut.txt (10)	expected	over/under	fold Enrichment	P-value
T cell costimulation (GO:0031295)	11	1	0.01	+	> 100	0.00695
lymphocyte costimulation (GO:0031294)	11	1	0.01	+	> 100	0.00695
positive regulation of alpha-beta T cell proliferation (GO:0046641)	12	1	0.01	+	> 100	0.00757
regulation of alpha-beta T cell proliferation (GO:0046640)	15	1	0.01	+	> 100	0.00946
positive regulation of alpha-beta T cell activation (GO:0046635)	36	1	0.02	+	43.86	0.0226
regulation of alpha-beta T cell activation (GO:0046634)	44	1	0.03	+	35.88	0.0275
positive regulation of T cell proliferation (GO:0042102)	52	1	0.03	+	30.36	0.0325
regulation of T cell proliferation (GO:0042129)	80	1	0.05	+	19.74	0.0495

## Sheet: GO.5%Permut
	Category name (Accession)	# genes	Percent of gene hit against total # genes	Percent of gene hit against total # Process hits
1	response to stimulus (GO:0050896)	2	0.2	0.143
2	developmental process (GO:0032502)	1	0.1	0.071
3	cellular process (GO:0009987)	4	0.4	0.286
4	multicellular organismal process (GO:0032501)	1	0.1	0.071
5	metabolic process (GO:0008152)	4	0.4	0.286
6	biological regulation (GO:0065007)	1	0.1	0.071
7	localization (GO:0051179)	1	0.1	0.071
