# Supplementary material for: Conserved gene expression in sperm reservoirs between birds and mammals in response to mating
Source: BMC Genomics. 2017 Jan 18;18:98. doi: 10.1186/s12864-017-3488-x (PMC5242001; doi:10.1186/s12864-017-3488-x)
Supplement: Additional file 8: Table S8. — Differentially expressed genes (SF vs control) with permutation test in chicken. (XLSX 19 kb) [file 12864_2017_3488_MOESM8_ESM.xlsx]

## Sheet: DE.SFvC.5%Permut
Supplementary Table S8. Differentially expressed genes (SF vs control) with permutation test in chicken
Probe ID	Symbol	sp.control	AveExpr	F	P.Value	Permut.P value
NM_001006325_NFYA	NFYA	-0.966038	10.3629	36.4548	8.5916e-05	0.002
ENSGALT00000042227_gga-mir-1617	gga-mir-1617	1.19304	6.53668	33.0625	0.000130277	0.004
ENSGALT00000014965_NMUR1	NMUR1	-1.53956	6.7304	27.4944	0.000278819	0.005
ENSGALT00000037764_HMOX1_CHICK	HMOX1_CHICK	-2.16874	10.4472	24.9363	0.000411317	0.011
ENSGALT00000032830_Q5ZKS3_CHICK	Q5ZKS3_CHICK	0.482319	4.2956	22.4593	0.000616735	0.014
ENSGALT00000028023_ENSGALG00000017341	ENSGALG00000017341	-0.597055	6.36309	21.9437	0.000673649	0.015
ENSGALT00000018143_ENSGALG00000011129	ENSGALG00000011129	1.30651	5.23403	21.2594	0.00075909	0.015
ENSGALT00000020096_GRM1	GRM1	1.65755	8.21941	21.0384	0.000789389	0.015
ENSGALT00000009136_A1EAT1_CHICK	A1EAT1_CHICK	0.541097	5.74347	20.9651	0.000799749	0.015
ENSGALT00000036252_ENSGALG00000022650	ENSGALG00000022650	0.59588	11.6686	20.8809	0.000811852	0.015
ENSGALT00000003766_MPP3	MPP3	0.99778	8.45345	20.0182	0.000949266	0.018
ENSGALT00000030057_ENSGALG00000019051	ENSGALG00000019051	0.463882	2.76044	19.9735	0.000957103	0.018
ENSGALT00000013232_ENSGALG00000008147	ENSGALG00000008147	0.605498	3.28726	19.5649	0.00103247	0.02
ENSGALT00000041129_ENSGALG00000024331	ENSGALG00000024331	0.593204	11.3658	19.4543	0.00105407	0.022
NM_205344_HMOX1	HMOX1	-1.61797	12.0471	18.5873	0.00124325	0.024
ENSGALT00000035285_SNORA22	SNORA22	0.580795	6.25279	18.5809	0.00124478	0.024
ENSGALT00000037765_HMOX1_CHICK	HMOX1_CHICK	-1.81114	11.7895	18.2736	0.00132144	0.025
ENSGALT00000021912_GAN	GAN	-0.557773	8.93179	18.2648	0.00132373	0.025
ENSGALT00000042599_U6	U6	-2.08324	5.53952	18.1666	0.00134945	0.025
ENSGALT00000001940_LOC771706	LOC771706	1.07843	8.58785	17.3162	0.00159887	0.033
ENSGALT00000012411_SPO11	SPO11	0.61012	4.18286	16.903	0.00173963	0.036
ENSGALT00000027420_CCDC122	CCDC122	0.840554	3.96199	16.9008	0.00174042	0.036
ENSGALT00000013087_PRKAR2B	PRKAR2B	-0.753995	10.7215	16.7193	0.00180692	0.037
ENSGALT00000035355_ENSGALG00000021813	ENSGALG00000021813	0.868737	8.19541	16.6626	0.0018283	0.037
NM_001171543_ZAR1L	ZAR1L	0.722118	8.32757	16.6571	0.00183038	0.037
ENSGALT00000038852_ENSGALG00000023474	ENSGALG00000023474	0.727578	12.429	16.5522	0.00187078	0.037
ENSGALT00000020114_B3GS82_CHICK	B3GS82_CHICK	-0.906671	5.55733	16.352	0.00195091	0.039
ENSGALT00000015671_GPR176	GPR176	0.524692	10.381	16.3231	0.0019628	0.039
ENSGALT00000001559_SLC4A9	SLC4A9	1.45045	9.12936	16.2828	0.00197953	0.039
ENSGALT00000016199_Q6IYE8_CHICK	Q6IYE8_CHICK	0.748417	8.3183	16.279	0.00198112	0.039
NM_001030543_ETFA	ETFA	0.342537	9.1165	16.1644	0.00202968	0.043
ENSGALT00000008040_LOC427582	LOC427582	0.459869	5.79627	15.9344	0.00213149	0.044
ENSGALT00000032765_Q90806_CHICK	Q90806_CHICK	-0.439228	5.24617	15.6961	0.00224347	0.047
ENSGALT00000042546_SNORA15	SNORA15	0.590799	6.10681	15.6846	0.00224905	0.047
ENSGALT00000038677_ENSGALG00000023416	ENSGALG00000023416	0.563799	3.81792	15.5496	0.00231573	0.049
ENSGALT00000023977_ADCYAP1	ADCYAP1	-0.623998	5.81829	15.4583	0.00236218	0.05
ENSGALT00000023091_RHOH	RHOH	-0.735168	6.07185	15.2544	0.00246997	0.054

## Sheet: Enrichment.SFvsC.5%Permut
Analysis Type:	PANTHER Overrepresentation Test (release 20160715)
Annotation Version and Release Date:	GO Ontology database Released 2016-10-27
Analyzed List:	Chick.SFvsC.5%Permut.txt (Gallus gallus)	There are duplicate IDs in the file. The unique set of IDs will be used.
Reference List:	Gallus gallus (all genes in database)
Bonferroni correction:	FALSE
GO biological process complete	Gallus gallus - REFLIST (15789)	Chick.SFvsC.5%Permut.txt (14)	expected	over/under	fold Enrichment	P-value
wound healing involved in inflammatory response (GO:0002246)	3	1	0	+	> 100	0.00266
inflammatory response to wounding (GO:0090594)	3	1	0	+	> 100	0.00266
mast cell activation (GO:0045576)	10	1	0.01	+	> 100	0.00883
myeloid leukocyte activation (GO:0002274)	50	1	0.04	+	22.56	0.0434

## Sheet: GO.SFvsC.5%Permut
	Category name (Accession)	# genes	Percent of gene hit against total # genes	Percent of gene hit against total # Process hits
1	response to stimulus (GO:0050896)	4	0.286	0.143
2	cellular process (GO:0009987)	8	0.571	0.286
3	multicellular organismal process (GO:0032501)	3	0.214	0.107
4	metabolic process (GO:0008152)	5	0.357	0.179
5	biological regulation (GO:0065007)	5	0.357	0.179
6	localization (GO:0051179)	3	0.214	0.107
