# Supplementary material for: Conserved gene expression in sperm reservoirs between birds and mammals in response to mating
Source: BMC Genomics. 2017 Jan 18;18:98. doi: 10.1186/s12864-017-3488-x (PMC5242001; doi:10.1186/s12864-017-3488-x)
Supplement: Additional file 9: Table S9. — Differentially expressed genes (multiple group comparisons) with permutation test in chicken. (XLSX 39 kb) [file 12864_2017_3488_MOESM9_ESM.xlsx]

## Sheet: AllCond.DE.5%Permut
Supplementary Table S9. Differentially expressed genes (multiple group comparisons) with permutation test in pig
SYMBOL	ENTREZID	probesetid	SPvsC	MvsC	MvsSP	AveExpr	F	P.Value	Perm.P.Value	DESC
LOC100623109	100623109	15184950	0.52653	0.875195	0.348665	4.80441	16.4144	2.83415e-05	0.001	UPF0731 protein C6orf225 homolog
AP4S1	100154615	15317325	0.459513	0.436257	-0.0232555	7.53633	13.8538	9.01296e-05	0.001	adaptor-related protein complex 4, sigma 1 subunit
TBRG4	397641	15251440	-0.593273	-0.739352	-0.146079	8.31443	13.7393	9.51645e-05	0.001	transforming growth factor beta regulator 4
TBRG4	397641	15253296	-0.593273	-0.739352	-0.146079	8.31443	13.7393	9.51645e-05	0.001	transforming growth factor beta regulator 4
TEX14	100737915	15212401	-0.918487	-0.844271	0.0742158	10.5029	13.5349	0.000104917	0.001	testis expressed 14
SLC7A7	100037972	15311872	0.383858	0.81687	0.433012	7.04608	13.3799	0.000113034	0.001	solute carrier family 7 (amino acid transporter light chain, y+L system), member 7
RPL10A	100037993	15309283	-0.284673	-0.462033	-0.177361	9.67499	13.2809	0.00011857	0.001	ribosomal protein L10a
PLAG1	100154905	15279197	0.603625	0.592626	-0.0109988	5.88426	13.2561	0.000120003	0.001	pleiomorphic adenoma gene 1
LOC100516270	100516270	15295930	-0.505516	-0.291558	0.213958	7.5072	13.2176	0.000122266	0.001	RNA-binding protein NOB1-like
TBX20	100524471	15251176	-0.810954	-0.67287	0.138085	4.38107	12.6162	0.000164266	0.001	T-box 20
LOC100518336	100518336	15230575	-0.210244	-0.405868	-0.195625	8.8342	12.459	0.000177653	0.001	phosphatidylethanolamine-binding protein 1-like
SSC.20937	NA	15316557	0.451018	0.589871	0.138853	7.02452	12.3789	0.000184919	0.001	NA
RIMBP2	NA	15223841	0.34466	0.54667	0.202011	5.09121	12.3711	0.000185649	0.001	NA
ZPBP	397194	15332784	0.455022	0.541896	0.0868742	4.73572	12.1851	0.000203876	0.001	zona pellucida binding protein
RBM14	100625905	15253869	-0.456441	-0.392914	0.0635269	7.79335	12.1177	0.000210948	0.001	RNA binding motif protein 14
MAML3	100626233	15323722	0.592513	0.557012	-0.0355005	7.12146	12.0207	0.000221602	0.001	mastermind-like transcriptional coactivator 3
ICT1	100512432	15210664	-0.376001	-0.346899	0.0291017	6.647	11.7249	0.000257845	0.001	immature colon carcinoma transcript 1
GPR116	100152930	15316310	0.415155	0.625849	0.210694	6.74644	11.5756	0.000278524	0.001	G protein-coupled receptor 116
LOC100156740	100156740	15317689	0.145727	0.347007	0.20128	2.66739	11.2821	0.000324598	0.001	olfactory receptor 6C4-like
RPL38	100516393	15210716	-0.221239	-0.325643	-0.104405	10.0689	11.0534	0.000366192	0.001	ribosomal protein L38
IPO5	100152933	15204319	-0.278261	-0.340515	-0.0622537	9.74669	10.9882	0.000379098	0.001	importin 5
SELENBP1	100152724	15280755	0.551772	0.663907	0.112135	6.77862	10.9717	0.000382431	0.001	selenium binding protein 1
LOC100621389	100621389	15285858	-0.799442	-0.884908	-0.0854656	5.38229	10.8787	0.000401847	0.002	histone H4-like
LOC100516861	100516861	15307061	-0.247111	-0.353417	-0.106306	9.99985	10.8359	0.000411155	0.003	40S ribosomal protein S8-like
SLC16A9	100155871	15232327	0.0949526	0.893249	0.798297	5.55164	10.8094	0.000417029	0.003	solute carrier family 16, member 9 (monocarboxylic acid transporter 9)
LOC100739490	100739490	15300746	-0.347791	-0.350388	-0.00259637	7.03413	10.6291	0.000459452	0.003	pre-mRNA-splicing factor 38A
SGMS1	100037303	15227389	0.279608	0.509789	0.230181	7.76866	10.6051	0.000465467	0.003	sphingomyelin synthase 1
CCT3	100154317	15280156	-0.310124	-0.400257	-0.0901328	9.29076	10.5382	0.000482603	0.003	chaperonin containing TCP1, subunit 3 (gamma)
LOC100737210	100737210	15241758	-0.534218	-0.539131	-0.00491319	8.96721	10.4758	0.000499214	0.003	nucleolin-like
LOC100523027	100523027	15230957	-0.196868	-0.40606	-0.209192	3.44558	10.4628	0.000502764	0.003	myosin-Ih-like
LOC100511032	100511032	15326830	1.17764	1.5568	0.379159	8.871	10.4326	0.000511089	0.003	prolargin-like
CDC37	100141402	15264154	-0.337157	-0.376722	-0.0395643	8.44617	10.4278	0.000512434	0.003	cell division cycle 37 homolog (S. cerevisiae)
LOC100627582	100627582	15307973	-0.660058	-0.742446	-0.082388	7.6834	10.3768	0.000526876	0.003	histone H2A type 1-like
LOC100151782	100151782	15228239	0.389114	0.547534	0.15842	8.96137	10.3427	0.000536772	0.003	outcome predictor in acute leukemia 1-like
LOC100511388	100511388	15307347	0.30844	0.381231	0.0727904	7.61596	10.3128	0.000545616	0.003	probable exonuclease V-like
ACOT12	NA	15265960	-0.364127	-0.452835	-0.0887078	3.34345	10.2703	0.000558452	0.004	acyl-CoA thioesterase 12
BEX1	100513130	15337571	-0.358998	-0.579207	-0.220209	7.31906	10.2443	0.00056649	0.004	brain expressed, X-linked 1
MTHFD1	414382	15318142	-0.583448	-0.629791	-0.0463433	8.87269	10.1776	0.000587622	0.004	methylenetetrahydrofolate dehydrogenase (NADP+ dependent) 1, methenyltetrahydrofolate cyclohydrolase, formyltetrahydrofolate synthetase
NCALD	100156785	15278361	0.743653	0.777059	0.0334063	7.81132	10.0566	0.000628226	0.005	neurocalcin delta
COG2	100151825	15226142	0.157259	0.349256	0.191997	6.96357	10.0348	0.000635855	0.006	component of oligomeric golgi complex 2
LOC100525400	100525400	15296045	0.14041	0.425021	0.28461	6.52745	9.94932	0.000666726	0.008	probable palmitoyltransferase ZDHHC1-like
RRAGD	100156654	15184490	1.72646	1.11331	-0.613145	5.36381	9.86916	0.00069717	0.01	Ras-related GTP binding D
CD302	100126280	15239492	0.455716	0.348631	-0.107086	6.47867	9.81075	0.000720295	0.01	CD302 molecule
PSMD8	100515483	15296846	-0.400441	-0.491234	-0.0907931	8.25612	9.79432	0.000726951	0.01	proteasome 26S subunit, non-ATPase 8
LOC100153166	100153166	15226679	0.157088	0.713416	0.556328	6.80127	9.70888	0.000762635	0.011	equilibrative nucleoside transporter 3-like
LOC100521185	100521185	15272930	-0.404439	-0.429683	-0.0252438	6.52513	9.69384	0.000769111	0.011	AN1-type zinc finger protein 2A-like
LOC100523718	100523718	15262783	0.572201	0.655865	0.0836637	6.12137	9.61115	0.000805794	0.011	lysoplasmalogenase-like protein TMEM86A-like
MMP3	396769	15330095	-1.33017	-1.08347	0.246706	4.00929	9.60044	0.000810684	0.011	matrix metallopeptidase 3 (stromelysin 1, progelatinase)
TPCN1	NA	15224621	0.322768	0.665024	0.342257	7.31619	9.588	0.0008164	0.011	two pore segment channel 1
SEMA6A	100522008	15266425	0.657158	0.693255	0.0360964	7.99238	9.58491	0.000817825	0.011	sema domain, transmembrane domain (TM), and cytoplasmic domain, (semaphorin) 6A
ATXN7L1	100517110	15331913	0.298699	0.409548	0.110849	7.57935	9.51153	0.000852513	0.011	ataxin 7-like 1
NNAT	449004	15246999	0.566893	0.817263	0.25037	6.38034	9.44514	0.000885271	0.011	neuronatin
DDX39A	100515361	15264666	-0.679472	-0.466421	0.213051	5.74706	9.39513	0.000910845	0.011	DEAD (Asp-Glu-Ala-Asp) box polypeptide 39A
LOC100522598	100522598	15205450	-0.220107	-0.464268	-0.24416	5.18444	9.31568	0.000953124	0.011	40S ribosomal protein S15a-like
F2R	100521609	15258464	0.475096	0.802484	0.327388	7.15559	9.3151	0.000953443	0.011	coagulation factor II (thrombin) receptor
SLC20A1	100518065	15275046	-0.489836	-0.403978	0.0858577	8.37197	9.29178	0.000966254	0.011	solute carrier family 20 (phosphate transporter), member 1
TRPA1	100152934	15278850	-0.821562	-1.00343	-0.181867	5.0705	9.27669	0.000974644	0.011	transient receptor potential cation channel, subfamily A, member 1
TXLNA	100522017	15299523	-0.236509	-0.361335	-0.124827	7.32563	9.2468	0.000991499	0.012	taxilin alpha
LOC100156339	100156339	15319514	-0.36704	-0.521865	-0.154826	2.33471	9.15709	0.001044	0.013	olfactory receptor 4F3/4F16/4F29-like
BHLHE41	100626912	15289071	0.75162	0.600997	-0.150624	6.49001	9.13763	0.00105578	0.013	basic helix-loop-helix family, member e41
RAB1A	595116	15215460	0.154869	0.296332	0.141463	6.86869	9.13337	0.00105838	0.013	RAB1A, member RAS oncogene family
SMAD1	397016	15323640	0.288859	0.366472	0.0776126	7.73374	9.13222	0.00105908	0.013	SMAD family member 1
LOC100155248	100155248	15318961	0.851512	1.26816	0.416644	9.07493	9.04168	0.001116	0.014	Fibulin 5
LOC100624086	100624086	15285854	-0.527146	-0.610929	-0.0837833	8.74186	9.03072	0.00112312	0.014	histone H2A type 2-A-like
CMTM7	100511961	15219188	0.317593	0.516322	0.198728	7.11603	9.02247	0.0011285	0.014	CKLF-like MARVEL transmembrane domain containing 7
LOC100519361	100519361	15269169	0.572837	0.547131	-0.0257057	7.07637	9.01623	0.0011326	0.014	dexamethasone-induced protein-like
EPHX1	397639	15199982	0.527373	0.866223	0.338851	8.73746	8.98005	0.00115664	0.014	epoxide hydrolase 1, microsomal (xenobiotic)
LOC100738799	100738799	15334204	0.290179	0.560688	0.270509	6.60061	8.93959	0.00118418	0.014	monocarboxylate transporter 8-like
ADAM32	NA	15239064	0.319816	0.402864	0.0830473	3.53367	8.91107	0.00120402	0.014	NA
AARS	100525399	15301705	-0.459982	-0.3555	0.104482	8.17791	8.84026	0.00125485	0.014	alanyl-tRNA synthetase
C2H11orf58	100513716	15262888	-0.245781	-0.344872	-0.0990905	9.89573	8.83378	0.00125962	0.014	chromosome 11 open reading frame 58 ortholog
DHX16	100144456	15308382	-0.257278	-0.352931	-0.0956528	6.7731	8.78989	0.00129242	0.014	DEAH (Asp-Glu-Ala-His) box polypeptide 16
ATP6V1G1	100154379	15190273	-0.0268036	-0.295504	-0.2687	9.50761	8.76472	0.00131164	0.014	ATPase, H+ transporting, lysosomal 13kDa, V1 subunit G1
RRAGC	100513798	15305658	0.340058	0.233331	-0.106726	8.49419	8.76267	0.00131323	0.014	Ras-related GTP binding C
LOC100518508	100518508	15200827	0.821204	0.455269	-0.365935	8.05019	8.75584	0.00131851	0.014	uncharacterized protein KIAA1462 homolog
PLXNA4	100511667	15252298	-0.382391	-0.487706	-0.105316	5.71723	8.7268	0.00134119	0.015	plexin A4
IMPDH2	100525485	15219871	-0.366332	-0.330961	0.0353706	9.87094	8.70238	0.00136061	0.015	IMP (inosine 5'-monophosphate) dehydrogenase 2
RAN	397655	15230002	-0.402421	-0.47586	-0.0734385	10.128	8.63353	0.00141698	0.016	RAN, member RAS oncogene family
HSD11B2	396948	15301909	0.200432	1.13581	0.935377	6.55792	8.61308	0.00143421	0.016	hydroxysteroid (11-beta) dehydrogenase 2
PLTP	397527	15249673	0.422505	0.608284	0.185779	7.30549	8.59133	0.00145278	0.016	phospholipid transfer protein
KIF14	100524038	15202166	-0.631469	-0.744695	-0.113226	4.78186	8.58726	0.00145629	0.016	kinesin family member 14
LOC100151894	100151894	15337533	0.587801	0.743798	0.155997	5.2067	8.55787	0.00148186	0.016	zinc finger matrin-type protein 1-like
LOC100514300	100514300	15318517	0.440916	0.358525	-0.082391	6.63258	8.55206	0.00148697	0.016	latent-transforming growth factor beta-binding protein 2-like
IQGAP3	100515079	15285057	-0.72394	-0.806854	-0.0829143	5.34715	8.55048	0.00148837	0.016	IQ motif containing GTPase activating protein 3
LOC100519485	100519485	15288283	-0.0977646	-0.409388	-0.311623	4.93662	8.53762	0.00149977	0.016	extended synaptotagmin-1-like
LOC100156168	100156168	15185012	-0.170727	-0.437117	-0.26639	4.52587	8.50519	0.00152893	0.016	inactive serine protease 35-like
BCO2	100517547	15325853	0.798353	0.536954	-0.2614	3.07066	8.43855	0.0015908	0.016	beta-carotene oxygenase 2
MMP1	397320	15330079	-1.6478	-1.23324	0.414559	5.10682	8.43091	0.00159806	0.016	matrix metallopeptidase 1 (interstitial collagenase)
FTSJ3	100512190	15206770	-0.390986	-0.197986	0.193	6.58489	8.42919	0.00159969	0.016	FtsJ homolog 3 (E. coli)
LOC100522314	100522314	15277802	0.587384	0.542767	-0.0446169	7.70941	8.386	0.00164149	0.017	uncharacterized LOC100522314
PAQR8	396559	15313771	0.501762	1.00594	0.504175	7.18561	8.36908	0.00165818	0.018	progestin and adipoQ receptor family member VIII
ILF2	100154734	15280651	-0.540303	-0.328394	0.21191	9.39588	8.36864	0.00165861	0.018	interleukin enhancer binding factor 2, 45kDa
ILF2	100154734	15285514	-0.540303	-0.328394	0.21191	9.39588	8.36864	0.00165861	0.018	interleukin enhancer binding factor 2, 45kDa
LOC100155728	100155728	15249383	0.493607	0.455761	-0.0378454	7.94025	8.33633	0.00169101	0.018	bladder cancer-associated protein-like
KLF12	100174955	15205313	0.535585	0.144092	-0.391493	7.54756	8.32573	0.00170178	0.019	Kruppel-like factor 12
HNRNPA1	768103	15288097	-0.329535	-0.396098	-0.0665632	11.3355	8.28146	0.00174759	0.02	heterogeneous nuclear ribonucleoprotein A1
TXNRD1	396681	15294703	-0.536402	-0.479826	0.0565759	8.29433	8.28003	0.0017491	0.02	thioredoxin reductase 1
LOC100152864	100152864	15190448	0.419418	0.817044	0.397626	4.83001	8.27182	0.00175774	0.021	olfactory receptor 1J4-like
LOC100152864	100152864	15190450	0.419418	0.817044	0.397626	4.83001	8.27182	0.00175774	0.021	olfactory receptor 1J4-like
TBCA	100523593	15265853	-0.0451984	-0.370692	-0.325494	6.56346	8.20443	0.00183052	0.024	tubulin folding cofactor A
FMO1	397132	15326817	0.553067	1.28121	0.72814	8.04497	8.15299	0.00188825	0.025	flavin containing monooxygenase 1
C8H4orf48	100515739	15322131	0.408318	0.743489	0.335171	7.01347	8.14128	0.00190167	0.025	chromosome 8 open reading frame, human C4orf48
LOC100154902	100154902	15289301	0.503116	0.237618	-0.265498	3.01642	8.14028	0.00190281	0.025	taste receptor type 2 member 20-like
LOC396710	396710	15214671	0.647804	0.927533	0.279728	7.68086	8.12927	0.00191553	0.025	retinoic acid receptor beta
LOC100157228	100157228	15234867	-0.695289	-0.474229	0.221059	5.77205	8.12029	0.00192597	0.025	disintegrin and metalloproteinase domain-containing protein 12-like
LOC100624305	100624305	15295903	-0.200603	-0.412752	-0.212149	8.30828	8.08809	0.00196392	0.025	uncharacterized LOC100624305
CHAF1B	100513568	15218677	-0.942106	-0.625894	0.316213	5.80332	8.04224	0.00201934	0.026	chromatin assembly factor 1, subunit B (p60)
KITLG	397509	15290675	0.403297	0.431407	0.0281099	5.47363	8.01915	0.0020479	0.026	KIT ligand
LOC100624829	100624829	15185609	0.219075	0.373614	0.154539	6.85609	8.01878	0.00204835	0.026	gamma-secretase subunit APH-1B-like
TMEM173	100217389	15259657	0.236355	0.401035	0.164681	5.95845	8.00832	0.00206144	0.026	transmembrane protein 173
GNL1	100151741	15314572	-0.225669	-0.296466	-0.0707971	6.58452	7.99465	0.00207866	0.027	guanine nucleotide binding protein-like 1
MGAT5	NA	15238690	0.0651765	0.348578	0.283402	8.55035	7.94007	0.00214902	0.03	NA
TRMT112	100520885	15261320	-0.392199	-0.26509	0.127109	8.78555	7.93262	0.00215883	0.03	tRNA methyltransferase 11-2 homolog (S. cerevisiae)
PTTG1	397015	15245050	-0.851327	-0.879839	-0.0285123	5.40321	7.92908	0.0021635	0.03	pituitary tumor-transforming 1
TBC1D8	100519950	15270323	0.405347	0.542608	0.13726	7.00296	7.92715	0.00216605	0.03	TBC1 domain family, member 8 (with GRAM domain)
WBSCR16	100513850	15273560	-0.227678	-0.278396	-0.0507177	5.77663	7.91646	0.00218025	0.031	Williams-Beuren syndrome chromosome region 16
MACROD1	100522538	15254360	-0.409717	-0.377663	0.0320549	6.22757	7.91225	0.00218588	0.031	MACRO domain containing 1
AHCY	497050	15249085	-0.654134	-0.631201	0.0229336	8.07112	7.89614	0.00220752	0.031	adenosylhomocysteinase
LOC100510987	100510987	15225339	0.304066	0.479095	0.17503	5.32331	7.89154	0.00221375	0.033	phosphatidylinositol 4,5-bisphosphate 5-phosphatase A-like
LOC100518135	100518135	15312200	0.295831	0.405278	0.109447	2.50554	7.87083	0.00224201	0.034	olfactory receptor 4F6-like
LOC100518575	100518575	15207212	-0.410381	-0.261832	0.148549	6.60172	7.85674	0.00226146	0.034	coiled-coil domain-containing protein 56-like
LOC100738916	100738916	15325540	-0.326706	-0.310511	0.0161943	3.9543	7.84755	0.00227425	0.034	hephaestin-like protein 1-like
LOC100158143	100158143	15226369	0.38356	0.34579	-0.0377695	8.95238	7.8467	0.00227543	0.034	receptor expression-enhancing protein 3-like
LOC100524587	100524587	15218567	-0.195169	-0.401509	-0.20634	5.93347	7.84652	0.00227568	0.034	T-lymphoma invasion and metastasis-inducing protein 1-like
ACRBP	397317	15293990	0.31504	0.300643	-0.0143966	7.28911	7.83775	0.00228796	0.034	acrosin binding protein
NGFRAP1	100513514	15334531	-0.351272	-0.616758	-0.265486	7.68921	7.82741	0.00230253	0.035	nerve growth factor receptor (TNFRSF16) associated protein 1
RAD51	100141309	15187031	-0.74401	-0.668898	0.0751112	4.92877	7.8226	0.00230935	0.035	RAD51 homolog (S. cerevisiae)
PBDC1	100515118	15337293	-0.449886	-0.370927	0.0789583	8.14514	7.81932	0.00231402	0.035	polysaccharide biosynthesis domain containing 1
LOC100158004	100158004	15233737	0.340914	0.221798	-0.119116	6.2455	7.81111	0.00232571	0.035	MORN repeat-containing protein 4-like
LRRC36	100524316	15301915	0.561906	0.979066	0.41716	6.34106	7.80601	0.00233302	0.036	leucine rich repeat containing 36
LOC100156298	100156298	15334024	-0.412884	-0.449277	-0.0363927	8.20589	7.80179	0.00233908	0.037	LAS1-like
LOC100620641	100620641	15324769	-0.331333	-0.403838	-0.0725049	2.10852	7.80097	0.00234026	0.037	olfactory receptor 491-like
IFI16	100156073	15284831	0.377609	0.631054	0.253445	7.47132	7.79833	0.00234406	0.037	interferon, gamma-inducible protein 16
MEX3A	100155949	15280210	-0.404615	-0.465536	-0.0609207	6.14704	7.75011	0.0024147	0.039	mex-3 homolog A (C. elegans)
CHD3	100188906	15214060	-0.204049	-0.424394	-0.220345	9.0621	7.73166	0.00244234	0.042	chromodomain helicase DNA binding protein 3
LOC100155342	100155342	15289626	-0.476795	-0.493236	-0.0164414	7.23111	7.72642	0.00245025	0.042	Ubiquitin isopeptidase T
SSC.22253	NA	15204548	-0.363379	-0.326576	0.0368025	6.9462	7.72154	0.00245764	0.042	NA
LOC100525122	100525122	15201208	0.544717	0.832297	0.287579	5.45769	7.70968	0.00247571	0.042	uncharacterized protein C10orf68 homolog
HN1L	474165	15274740	-0.347931	0.0206698	0.368601	7.03723	7.69357	0.00250048	0.043	hematological and neurological expressed 1-like
RPS16	414397	15234763	-0.231399	-0.495087	-0.263687	10.2933	7.69318	0.00250108	0.043	ribosomal protein S16
NOLC1	100517974	15228127	-0.579874	-0.344403	0.235471	8.38109	7.68488	0.00251395	0.043	nucleolar and coiled-body phosphoprotein 1
LOC100622412	100622412	15281028	-1.04105	-0.860587	0.180461	9.08507	7.67735	0.00252568	0.043	histone H3
MTM1	100516892	15335314	0.552847	0.457861	-0.0949865	6.69396	7.64932	0.0025699	0.043	myotubularin 1
UBE2C	100153133	15247368	-1.06313	-0.912386	0.150744	6.18845	7.64591	0.00257533	0.043	ubiquitin-conjugating enzyme E2C
MED13L	100151978	15224508	0.399745	0.340307	-0.0594372	8.96746	7.63766	0.00258854	0.044	mediator complex subunit 13-like
LIG1	100520434	15303351	-0.32492	-0.301149	0.0237705	5.27462	7.62697	0.00260575	0.044	ligase I, DNA, ATP-dependent
LOC100512220	100512220	15274141	1.18116	1.73849	0.557327	6.74275	7.62315	0.00261193	0.044	acyl-coenzyme A synthetase ACSM3, mitochondrial-like
NUAK1	100523669	15287707	0.365066	0.210731	-0.154335	6.97289	7.60798	0.00263663	0.045	NUAK family, SNF1-like kinase, 1
HMGN2	100524500	15299224	-0.35066	-0.338836	0.0118235	9.478	7.5927	0.00266178	0.046	high mobility group nucleosomal binding domain 2
CADM1	106504882	15330381	0.463226	-0.00688436	-0.47011	6.95104	7.58758	0.00267026	0.047	cell adhesion molecule 1
LOC100523889	100523889	15263108	-0.244092	-0.314839	-0.0707476	6.65958	7.56407	0.00270959	0.049	methyl-CpG-binding domain protein 3-like
RRAGD	100156654	15193169	0.546201	0.352424	-0.193777	3.84145	7.54573	0.0027407	0.051	Ras-related GTP binding D
RPL36AL	396952	15243795	-0.307463	-0.327386	-0.0199221	10.7124	7.54205	0.00274699	0.051	ribosomal protein L36a-like
RPL36AL	396952	15244696	-0.307463	-0.327386	-0.0199221	10.7124	7.54205	0.00274699	0.051	ribosomal protein L36a-like
MYCL1	100518432	15305766	-0.365031	-0.380795	-0.0157642	5.29858	7.53368	0.00276136	0.051	v-myc myelocytomatosis viral oncogene homolog 1, lung carcinoma derived (avian)
SF3B2	100522004	15260943	-0.260884	-0.304676	-0.0437921	8.10367	7.53073	0.00276644	0.052	splicing factor 3b, subunit 2, 145kDa
LOC100154893	NA	15190027	-0.333207	-0.621963	-0.288756	8.31245	7.51354	0.00279625	0.052	NA
C7H6orf136	100153952	15308319	0.194844	0.371194	0.17635	6.64886	7.50846	0.00280513	0.052	uncharacterized protein C6orf136 homolog
LOC100519301	100519301	15267987	-0.290357	-0.279355	0.0110014	7.34632	7.46344	0.00288513	0.053	28 kDa heat- and acid-stable phosphoprotein-like

## Sheet: Enrichment.AllCond.5%Permut
Analysis Type:	PANTHER Overrepresentation Test (release 20160715)
Annotation Version and Release Date:	GO Ontology database Released 2016-10-27
Analyzed List:	Pig.AllCond.5%.Permut.txt (Sus scrofa)	There are duplicate IDs in the file. The unique set of IDs will be used.
Reference List:	Sus scrofa (all genes in database)
Bonferroni correction:	FALSE
GO biological process complete	Sus scrofa - REFLIST (21398)	Pig.AllCond.5%.Permut.txt (103)	expected	over/under	fold Enrichment	P-value
B-1a B cell differentiation (GO:0002337)	2	1	0.01	+	> 100	0.00958
interferon-beta production (GO:0032608)	2	1	0.01	+	> 100	0.00958
negative regulation of mast cell apoptotic process (GO:0033026)	2	1	0.01	+	> 100	0.00958
regulation of mast cell apoptotic process (GO:0033025)	2	1	0.01	+	> 100	0.00958
B-1 B cell differentiation (GO:0001923)	3	1	0.01	+	69.25	0.0143
connective tissue replacement involved in inflammatory response wound healing (GO:0002248)	3	1	0.01	+	69.25	0.0143
positive regulation of mast cell proliferation (GO:0070668)	3	1	0.01	+	69.25	0.0143
regulation of mast cell proliferation (GO:0070666)	3	1	0.01	+	69.25	0.0143
susceptibility to natural killer cell mediated cytotoxicity (GO:0042271)	3	1	0.01	+	69.25	0.0143
wound healing involved in inflammatory response (GO:0002246)	4	1	0.02	+	51.94	0.0191
inflammatory response to wounding (GO:0090594)	4	1	0.02	+	51.94	0.0191
type I interferon production (GO:0032606)	5	1	0.02	+	41.55	0.0238
interleukin-8 secretion (GO:0072606)	5	1	0.02	+	41.55	0.0238
cellular response to interferon-beta (GO:0035458)	6	1	0.03	+	34.62	0.0285
interleukin-8 production (GO:0032637)	7	1	0.03	+	29.68	0.0331
regulation of interferon-gamma-mediated signaling pathway (GO:0060334)	8	1	0.04	+	25.97	0.0378
positive regulation of interleukin-8 secretion (GO:2000484)	8	1	0.04	+	25.97	0.0378
response to interferon-beta (GO:0035456)	8	1	0.04	+	25.97	0.0378
regulation of response to interferon-gamma (GO:0060330)	9	1	0.04	+	23.08	0.0424
positive regulation of cytokine secretion (GO:0050715)	62	2	0.3	+	6.7	0.0364
regulation of innate immune response (GO:0045088)	154	3	0.74	+	4.05	0.0388

## Sheet: GO.AllCond.5%Permut
	Category name (Accession)	# genes	Percent of gene hit against total # genes	Percent of gene hit against total # Process hits
1	cellular component organization or biogenesis (GO:0071840)	16	0.155	0.084
2	cellular process (GO:0009987)	51	0.495	0.268
3	localization (GO:0051179)	18	0.175	0.095
4	reproduction (GO:0000003)	5	0.049	0.026
5	biological regulation (GO:0065007)	18	0.175	0.095
6	response to stimulus (GO:0050896)	14	0.136	0.074
7	developmental process (GO:0032502)	8	0.078	0.042
8	multicellular organismal process (GO:0032501)	13	0.126	0.068
9	locomotion (GO:0040011)	2	0.019	0.011
10	metabolic process (GO:0008152)	43	0.417	0.226
11	immune system process (GO:0002376)	2	0.019	0.011	ILF2, PLTP
