# Supplementary material for: Conserved gene expression in sperm reservoirs between birds and mammals in response to mating
Source: BMC Genomics. 2017 Jan 18;18:98. doi: 10.1186/s12864-017-3488-x (PMC5242001; doi:10.1186/s12864-017-3488-x)
Supplement: Additional file 10: Table S10. — Differentially expressed genes (mating vs control) with permutation test in pig. (XLSX 16 kb) [file 12864_2017_3488_MOESM10_ESM.xlsx]

## Sheet: Pig.DE.MvsC.Perm5%
Supplementary Table S10. Differentially expressed genes (Mating vs control) with permutation test in pig
SYMBOL	ENTREZID	probesetid	MvsC	AveExpr	F	P.Value	Perm.P.Value	DESC
LOC100154916	100154916	15314346	-0.530771	9.43816	18.1461	0.000476333	0.003	histone H4-like
LOC100156740	100156740	15317689	0.293061	2.78318	17.5973	0.000549967	0.004	olfactory receptor 6C4-like
CDHR3	100518388	15331926	0.983712	8.67814	16.7963	0.000681313	0.004	cadherin-related family member 3
EMILIN1	100523665	15277007	-0.83388	6.92463	15.7276	0.000914452	0.006	elastin microfibril interfacer 1
GPC3	100516171	15338288	-0.505871	5.14128	13.7778	0.00160815	0.017	glypican 3
LOC100621717	100621717	15314350	-0.471476	10.7234	13.4449	0.00177769	0.018	histone H4-like
LOC100627582	100627582	15307973	-0.529106	7.69194	12.8075	0.00216115	0.025	histone H2A type 1-like
UBL5	100513004	15244438	-0.307273	8.00835	12.6418	0.00227541	0.028	ubiquitin-like 5
TRIB2	100525217	15277305	-0.441826	7.24829	12.523	0.00236151	0.036	tribbles pseudokinase 2
CCDC108	100155984	15241352	0.655719	7.05343	12.4448	0.00242012	0.04	coiled-coil domain containing 108
LOC100152528	100152528	15314342	-0.955969	6.22868	12.0973	0.00270124	0.049	histone H2B type 1-H-like
TP53I13	100520331	15213069	-0.466782	5.64953	11.8861	0.00288992	0.05	tumor protein p53 inducible protein 13
LOC100516643	100516643	15219561	0.355734	4.67563	11.8515	0.00292223	0.051	serine protease 42-like
LOC100516446	100516446	15314356	-0.677934	8.83078	11.8476	0.0029259	0.051	histone H4-like

## Sheet: Enrichment.MvsC.5%Permut
Analysis Type:	PANTHER Overrepresentation Test (release 20160715)
Annotation Version and Release Date:	GO Ontology database Released 2016-10-27
Analyzed List:	Pig.MvsC.5%Permut.txt (Sus scrofa)
Reference List:	Sus scrofa (all genes in database)
Bonferroni correction:	FALSE
GO biological process complete	Sus scrofa - REFLIST (21398)	Pig.MvsC.5%Permut.txt (8)	expected	over/under	fold Enrichment	P-value
No immune functions category enriched

## Sheet: GO.MvsC.5%Permut
	Category name (Accession)	# genes	Percent of gene hit against total # genes	Percent of gene hit against total # Process hits
1	developmental process (GO:0032502)	1	0.125	0.2
2	cellular process (GO:0009987)	3	0.375	0.6
3	metabolic process (GO:0008152)	1	0.125	0.2
