# Supplementary material for: Conserved gene expression in sperm reservoirs between birds and mammals in response to mating
Source: BMC Genomics. 2017 Jan 18;18:98. doi: 10.1186/s12864-017-3488-x (PMC5242001; doi:10.1186/s12864-017-3488-x)
Supplement: Additional file 11: Table S11. — Differentially expressed genes (SP vs control) with permutation test in pig. (XLSX 40 kb) [file 12864_2017_3488_MOESM11_ESM.xlsx]

## Sheet: PairwiseDE.SPvsC.Perm5%
Supplementary Table S11. Differentially expressed genes (SP vs control) with permutation test in pig
SYMBOL	ENTREZID	probesetid	SPvsC	AveExpr	F	P.Value	Perm.P.Value	DESC
MDFIC	100192442	15252861	0.520275	7.69958	48.862	1.78932e-06	0.001	MyoD family inhibitor domain containing
ARV1	100151849	15232224	0.524469	7.64066	46.9975	2.30917e-06	0.001	ARV1 homolog (S. cerevisiae)
LOC100519361	100519361	15269169	0.56222	7.01564	33.1875	2.01015e-05	0.001	dexamethasone-induced protein-like
ZNF404	100737509	15297253	1.08917	4.89589	28.0052	5.3245e-05	0.001	zinc finger protein 404
F2R	100521609	15258464	0.619413	7.06859	26.729	6.88918e-05	0.001	coagulation factor II (thrombin) receptor
LOC100522506	100522506	15321589	0.499477	5.48893	25.7206	8.49167e-05	0.001	sodium/hydrogen exchanger-like domain-containing protein 1-like
SLC16A12	100157079	15233388	0.635687	4.28368	24.9197	0.000100631	0.001	solute carrier family 16, member 12 (monocarboxylic acid transporter 12)
LOC100525672	100525672	15333556	-0.314794	3.8856	24.8157	0.000102899	0.001	huntingtin-interacting protein M-like
UQCR10	100155687	15225218	1.55847	6.22895	24.2698	0.000115783	0.001	ubiquinol-cytochrome c reductase complex 7.2 kDa protein
LOC100521140	100521140	15324920	-0.537309	4.04129	24.1483	0.000118891	0.001	olfactory receptor 52E2-like
DAXX	100524813	15315466	-0.32781	6.45582	22.6028	0.000167717	0.001	death-domain associated protein
LOC100519135	100519135	15274644	-0.374381	6.05023	21.9369	0.000195367	0.001	rab11 family-interacting protein 3
TBRG4	397641	15253296	-0.722099	8.5532	21.6919	0.000206793	0.001	transforming growth factor beta regulator 4
TBRG4	397641	15251440	-0.722099	8.5532	21.6919	0.000206793	0.001	transforming growth factor beta regulator 4
LOC100622802	100622802	15333709	0.792355	6.16761	20.9839	0.000244222	0.001	UPF0672 protein CXorf36 homolog
LOC100156973	100156973	15249507	-0.546133	7.01482	20.9178	0.000248087	0.001	lethal(3)malignant brain tumor-like protein 1-like
LOC100514697	100514697	15199157	-0.453548	5.42854	20.6682	0.000263306	0.001	uncharacterized protein C9orf114-like
ERO1LB	---	15225873	0.463932	6.30236	20.5129	0.000273304	0.001	ERO1-like beta (S. cerevisiae)
MIR628	100498795	15185866	0.499499	5.24893	20.3658	0.000283164	0.001	microRNA mir-628
LOC100522090	100522090	15330400	-0.385088	6.66966	20.0237	0.000307667	0.001	zinc finger protein ZPR1-like
UBAP1	100739464	15202476	0.510651	7.31968	19.7582	0.000328316	0.001	ubiquitin associated protein 1
LOC100523889	100523889	15263108	-0.340121	6.61959	19.4256	0.000356396	0.001	methyl-CpG-binding domain protein 3-like
RBM14	100625905	15253869	-0.399633	7.88532	19.385	0.000360008	0.001	RNA binding motif protein 14
DAP	100523520	15243793	0.368036	9.25468	19.3231	0.000365587	0.001	death-associated protein
IKZF5	100153217	15234790	0.25938	7.31234	18.8105	0.0004157	0.001	IKAROS family zinc finger 5 (Pegasus)
LOC100522598	100522598	15205450	-0.38186	5.28042	18.5671	0.000442145	0.001	40S ribosomal protein S15a-like
VKORC1	100522924	15268603	0.489391	9.69421	18.3452	0.000467907	0.001	vitamin K epoxide reductase complex, subunit 1
PROS1	397388	15218415	0.574512	6.53718	18.2642	0.00047773	0.001	protein S (alpha)
BHLHE41	100626912	15289071	0.475165	6.13613	18.1907	0.000486825	0.001	basic helix-loop-helix family, member e41
LOC100525398	100525398	15301327	-0.505637	5.10067	18.0308	0.000507318	0.001	embryonic polyadenylate-binding protein 2-like
DHX16	100144456	15314724	-0.270853	6.44367	17.9711	0.000515218	0.001	DEAH (Asp-Glu-Ala-His) box polypeptide 16
BMX	100516528	15333195	0.580052	5.08475	17.7429	0.000546685	0.001	BMX non-receptor tyrosine kinase
PIAS1	100519005	15187848	0.268511	9.78011	17.6518	0.000559843	0.001	protein inhibitor of activated STAT, 1
MAP3K9	100155753	15318346	-0.418194	4.81383	17.6126	0.000565624	0.001	mitogen-activated protein kinase kinase kinase 9
SSC.20937	---	15316557	0.519442	6.90644	17.4846	0.000584936	0.001	---
BDNF	397495	15255230	-0.330012	3.22646	17.2973	0.000614529	0.001	brain-derived neurotrophic factor
GRM6	---	15258146	-0.382188	4.61407	17.2634	0.00062007	0.002	---
LOC100737283	100737283	15245551	-0.408308	3.95893	17.1308	0.000642262	0.003	probable E3 ubiquitin-protein ligase TRIML2-like
TUBGCP3	100155453	15205760	-0.286665	6.64095	17.1285	0.000642654	0.003	tubulin, gamma complex associated protein 3
RPL10A	100037993	15309283	-0.372765	9.79268	17.0403	0.000657923	0.003	ribosomal protein L10a
MACROD1	100522538	15254360	-0.405891	6.35415	17.0193	0.000661609	0.003	MACRO domain containing 1
AP4S1	100154615	15317325	0.412367	7.46671	16.8715	0.000688268	0.003	adaptor-related protein complex 4, sigma 1 subunit
LOC100525235	100525235	15313769	0.59698	4.95303	16.8408	0.000693964	0.003	olfactory receptor 11H6-like
DHX16	100144456	15308382	-0.356852	6.75921	16.8031	0.000701022	0.003	DEAH (Asp-Glu-Ala-His) box polypeptide 16
POLG	100157469	15316794	-0.302874	6.57231	16.7352	0.000713924	0.003	polymerase (DNA directed), gamma
RNASEH2C	100517142	15254057	-0.292964	7.6916	16.625	0.000735443	0.003	ribonuclease H2, subunit C
DPF3	100156555	15318356	-0.346777	5.50423	16.4729	0.00076636	0.003	D4, zinc and double PHD fingers, family 3
GJA10	100152611	15193211	-0.45787	3.82945	16.409	0.000779768	0.003	gap junction protein, alpha 10, 62kDa
LOC100524295	100524295	15334535	-0.395346	5.76437	16.3604	0.000790152	0.003	transcription elongation factor A protein-like 3-like
TEK	396729	15196967	0.523243	8.08056	16.353	0.000791741	0.003	TEK tyrosine kinase, endothelial
CLSTN2	100157330	15216952	0.518645	4.53732	16.3467	0.000793096	0.003	calsyntenin 2
CEP250	100151840	15246837	-0.310286	6.21264	16.2138	0.00082242	0.003	centrosomal protein 250kDa
ZPBP	397194	15332784	0.467553	4.5349	16.1253	0.000842598	0.003	zona pellucida binding protein
LOC100520530	100520530	15196145	0.400832	5.98917	16.0291	0.000865171	0.004	coronin-2B
LOC100512784	100512784	15295566	-0.399172	5.94346	15.9956	0.000873183	0.004	DNA replication complex GINS protein PSF2-like
LOC100511723	100511723	15236954	0.600362	8.22602	15.9203	0.000891509	0.005	PTB domain-containing engulfment adapter protein 1-like
DHX16	100144456	15314607	-0.301198	6.44706	15.8988	0.000896822	0.005	DEAH (Asp-Glu-Ala-His) box polypeptide 16
ICT1	100512432	15210664	-0.302985	6.75808	15.8987	0.000896857	0.005	immature colon carcinoma transcript 1
BTRC	100157842	15228089	0.302775	7.82429	15.8633	0.000905664	0.005	beta-transducin repeat containing E3 ubiquitin protein ligase
TRMT112	100520885	15261320	-0.383698	8.82448	15.8342	0.000913009	0.005	tRNA methyltransferase 11-2 homolog (S. cerevisiae)
BCL11B	100154158	15319224	-0.33443	5.43389	15.7571	0.000932734	0.006	B-cell CLL/lymphoma 11B (zinc finger protein)
LOC100154127	100154127	15314431	-0.357082	3.44172	15.7444	0.000936037	0.006	tripartite motif-containing protein 26-like
PALLD	100627292	15229839	0.457561	6.09776	15.7237	0.000941439	0.006	palladin, cytoskeletal associated protein
BRMS1	100518234	15260849	-0.293852	5.62326	15.7065	0.00094595	0.006	breast cancer metastasis suppressor 1
LOC100512925	100512925	15231642	-0.379025	5.19281	15.6838	0.00095195	0.006	uncharacterized protein C22orf15-like
LOC100520694	100520694	15207511	-0.541945	4.461	15.5287	0.000994053	0.006	keratin, type I cytoskeletal 28-like
LOC100737847	100737847	15239117	0.306355	6.96995	15.5032	0.00100118	0.006	pleckstrin homology domain-containing family A member 2
SLC20A1	100518065	15275046	-0.411326	8.49595	15.4646	0.00101205	0.006	solute carrier family 20 (phosphate transporter), member 1
MIR19A	100170408	15204251	-0.404048	2.65542	15.4384	0.00101953	0.006	microRNA mir-19a
ALOXE3	100511043	15214117	-0.262265	4.23222	15.4378	0.00101971	0.006	arachidonate lipoxygenase 3
KCNJ9	100152828	15284761	-0.490896	4.76786	15.3786	0.00103681	0.006	potassium inwardly-rectifying channel, subfamily J, member 9
SELENBP1	100152724	15280755	0.499118	6.57117	15.2301	0.00108113	0.006	selenium binding protein 1
LOC100158004	100158004	15233737	0.350759	6.26737	15.1449	0.0011075	0.006	MORN repeat-containing protein 4-like
CROCC	100523612	15298813	-0.345439	4.72996	15.1254	0.00111364	0.008	ciliary rootlet coiled-coil, rootletin
LOC100158212	100158212	15199601	-0.351294	4.0682	15.0473	0.00113862	0.008	olfactory receptor 4A47-like
LOC100154493	100154493	15308215	0.551907	2.45518	15.0431	0.00113997	0.008	olfactory receptor 2G3-like
CYP4F2	100113470	15257439	-0.362333	4.11101	14.9864	0.00115854	0.009	cytochrome P450, family 4, subfamily F, polypeptide 2
LOC100517306	100517306	15208688	0.342841	5.46685	14.9752	0.00116224	0.009	peroxisome assembly protein 12-like
ACOT12	---	15265960	-0.42734	3.30369	14.7477	0.0012404	0.01	acyl-CoA thioesterase 12
LOC100738916	100738916	15325540	-0.39551	3.83345	14.7338	0.00124539	0.01	hephaestin-like protein 1-like
LOC100523150	100523150	15246010	0.23399	6.83673	14.7338	0.00124539	0.01	protein PET117, mitochondrial-like
LOC100620681	100620681	15322219	-0.306218	6.04215	14.6926	0.00126022	0.01	ellis-van Creveld syndrome protein-like
TXNL4B	100623812	15301792	0.290871	7.43062	14.6655	0.0012701	0.01	thioredoxin-like 4B
HEG1	---	15217849	0.444248	8.03603	14.6383	0.00128009	0.01	HEG homolog 1 (zebrafish)
LOC100524571	100524571	15313690	-0.520242	4.64401	14.5776	0.00130273	0.01	olfactory receptor 4F6-like
FHL3	396986	15305654	-0.546578	5.20409	14.5726	0.00130459	0.01	four and a half LIM domains 3
HTRA4	100156083	15239109	0.869487	10.4312	14.552	0.00131239	0.01	HtrA serine peptidase 4
SERPINA3-1	396684	15319124	-0.307416	3.82207	14.467	0.00134511	0.01	alpha-1-antichymotrypsin 1
TTC13	100157092	15226113	0.41405	7.76684	14.4649	0.00134593	0.01	tetratricopeptide repeat domain 13
WHSC1	100515039	15322082	-0.261426	6.23943	14.4117	0.00136688	0.01	Wolf-Hirschhorn syndrome candidate 1
CD34	397160	15328560	0.494528	8.10133	14.3899	0.00137558	0.01	CD34 molecule
GLB1L	100154356	15241420	0.341234	7.82187	14.3797	0.00137964	0.011	galactosidase, beta 1-like
DPPA5	100301558	15192996	-0.282196	4.13754	14.3043	0.00141028	0.012	developmental pluripotency associated 5
LOC100522581	100522581	15252188	0.240754	6.44495	14.3035	0.00141063	0.012	CCR4-NOT transcription complex subunit 4-like
LOC100520079	100520079	15297445	-0.33132	3.92894	14.2222	0.00144453	0.012	cone-rod homeobox protein-like
LOC100156270	100156270	15307822	-0.317919	5.36701	14.1555	0.00147302	0.014	hepatoma-derived growth factor-like protein 1-like
GPR116	100152930	15316310	0.500442	6.61958	14.1538	0.00147376	0.014	G protein-coupled receptor 116
CRISPLD1	100152961	15283811	0.502606	3.88963	14.1466	0.00147688	0.014	cysteine-rich secretory protein LCCL domain containing 1
LOC100513533	100513533	15275621	-0.317643	5.06784	14.1265	0.00148558	0.015	protein TSC21-like
NUDC	100511023	15299287	-0.359481	7.99345	14.0763	0.00150766	0.015	nuclear distribution C homolog (A. nidulans)
LOC100738242	100738242	15324674	-0.393409	5.47182	14.0535	0.0015178	0.015	high mobility group protein B3-like
OR5D16	---	15260151	-0.390444	2.45494	13.987	0.00154786	0.015	---
AFF2	---	15335265	0.727127	6.92081	13.9221	0.00157778	0.015	AF4/FMR2 family, member 2
SMG7	---	15328260	0.29231	8.51441	13.8866	0.00159445	0.016	---
LOC100739490	100739490	15300746	-0.307458	7.16234	13.8423	0.00161551	0.017	pre-mRNA-splicing factor 38A
LOC100510987	100510987	15225339	0.374225	5.3124	13.8342	0.00161941	0.017	phosphatidylinositol 4,5-bisphosphate 5-phosphatase A-like
TSPAN6	100157741	15337411	0.220197	10.0702	13.8213	0.00162563	0.018	tetraspanin 6
FCER2	100037942	15263709	-0.24848	4.251	13.8204	0.00162604	0.018	Fc fragment of IgE, low affinity II, receptor for (CD23)
LOC100156339	100156339	15319514	-0.502371	2.32116	13.7899	0.00164083	0.018	olfactory receptor 4F3/4F16/4F29-like
AGPAT6	100152836	15248113	-0.260815	7.24609	13.7716	0.00164975	0.018	1-acylglycerol-3-phosphate O-acyltransferase 6 (lysophosphatidic acid acyltransferase, zeta)
LOC100524730	100524730	15264090	0.37244	9.16822	13.7561	0.00165741	0.018	choline transporter-like protein 2-like
ZC3H13	100521395	15204002	-0.271308	7.38635	13.736	0.00166732	0.018	zinc finger CCCH-type containing 13
LOC100516719	100516719	15191764	-0.286365	5.77346	13.702	0.00168429	0.018	ectonucleoside triphosphate diphosphohydrolase 8-like
ISOC2	100518558	15298075	-0.260305	6.06596	13.6863	0.00169219	0.018	isochorismatase domain containing 2
LOC100513575	100513575	15251523	-0.237389	6.75256	13.6428	0.00171432	0.018	nudC domain-containing protein 3-like
SOD2	100154319	15183302	-0.471122	7.88335	13.5917	0.00174069	0.018	superoxide dismutase 2, mitochondrial
SHD	100523303	15256129	-0.36336	4.0543	13.588	0.00174259	0.018	Src homology 2 domain containing transforming protein D
TEX14	100737915	15212401	-0.811847	10.6771	13.5635	0.00175542	0.018	testis expressed 14
LOC100518135	100518135	15312200	0.393874	2.46688	13.5424	0.00176659	0.018	olfactory receptor 4F6-like
CPS1	100157716	15237570	-0.298518	3.186	13.4824	0.00179867	0.019	carbamoyl-phosphate synthase 1, mitochondrial
DDX21	---	15226483	-0.363388	8.86495	13.3793	0.00185534	0.02	---
PRPSAP2	---	15214495	-0.244947	7.00972	13.3738	0.00185838	0.02	phosphoribosyl pyrophosphate synthetase-associated protein 2
RN5-8S	100861536	15301312	-0.29878	11.8743	13.3266	0.00188506	0.022	5.8S ribosomal RNA
PLD1	100519446	15217286	0.418014	6.53284	13.2924	0.00190465	0.022	phospholipase D1, phosphatidylcholine-specific
LOC100156526	100156526	15307993	-0.216841	6.86359	13.2758	0.00191426	0.022	activator of basal transcription 1
LOC100520579	100520579	15324857	-0.268407	2.92092	13.2688	0.00191831	0.022	olfactory receptor 56A4-like
PR39	407610	15219701	-0.336868	5.06408	13.2371	0.00193677	0.022	peptide antibiotic PR39
LOC100517402	100517402	15301825	-0.250709	6.04074	13.2157	0.00194942	0.022	peptide deformylase, mitochondrial-like
YWHAZ	---	15199957	-0.453698	3.08953	13.2092	0.00195322	0.022	---
LOC100737210	100737210	15241758	-0.470175	9.10743	13.1852	0.00196753	0.022	nucleolin-like
CIDEC	100127161	15220865	-0.40615	4.37078	13.1774	0.00197216	0.022	cell death-inducing DFFA-like effector c
COX10	100521863	15209974	-0.247767	6.69996	13.1732	0.00197471	0.022	COX10 homolog, cytochrome c oxidase assembly protein, heme A: farnesyltransferase (yeast)
MMP19	100518427	15292386	0.341388	7.2432	13.1702	0.00197651	0.022	matrix metallopeptidase 19
AGPAT6	100152836	15248128	-0.289297	7.20164	13.1413	0.00199394	0.023	1-acylglycerol-3-phosphate O-acyltransferase 6 (lysophosphatidic acid acyltransferase, zeta)
HBP15/L22	397047	15304300	-0.236482	5.98638	13.1387	0.00199554	0.023	heparin binding protein
LOC100739011	100739011	15325150	-0.351533	4.87778	13.1275	0.0020023	0.023	putative lipoyltransferase 2, mitochondrial-like
LOC100522323	100522323	15299183	-0.437758	3.40411	13.1244	0.0020042	0.023	fatty acid-binding protein, heart-like
LOC100518735	100518735	15296576	0.297158	9.8551	13.1224	0.00200542	0.023	gamma-secretase subunit PEN-2-like
LOC100511032	100511032	15326830	0.879871	8.34236	13.0757	0.00203416	0.024	prolargin-like
SIAE	100521812	15330824	0.504575	6.95927	13.0146	0.00207244	0.024	sialic acid acetylesterase
PLAG1	100154905	15279197	0.543233	5.8305	12.9939	0.00208561	0.024	pleiomorphic adenoma gene 1
LOC100516861	100516861	15307061	-0.272753	10.0675	12.9751	0.00209761	0.025	40S ribosomal protein S8-like
ATXN7L1	100517110	15331913	0.226545	7.46425	12.9572	0.00210914	0.025	ataxin 7-like 1
SSC.95659	---	15273276	-0.336249	4.0054	12.9457	0.00211658	0.025	---
DNAJA1	100512008	15202526	-0.312823	9.78605	12.939	0.00212093	0.025	DnaJ (Hsp40) homolog, subfamily A, member 1
LOC100526035	100526035	15256176	-0.278205	6.7827	12.9004	0.00214618	0.025	hepatoma-derived growth factor-related protein 2-like
CALCB	396563	15262914	-0.296367	5.74127	12.8648	0.00216974	0.026	calcitonin-related polypeptide beta
LOC100514999	100514999	15335824	0.30026	5.5944	12.8332	0.0021909	0.027	pirin-like
SUB1	100512195	15235226	-0.304247	10.5279	12.8106	0.00220622	0.027	SUB1 homolog (S. cerevisiae)
LOC100517287	---	15304662	-0.355932	2.27513	12.8072	0.00220854	0.027	---
ZNF692	100525277	15257883	-0.253093	6.59609	12.8016	0.00221234	0.027	zinc finger protein 692
LOC100512857	100512857	15205989	-0.349889	6.17797	12.7328	0.00225973	0.029	charged multivesicular body protein 6-like
SCN7A	100516881	15239721	0.991813	4.28827	12.7208	0.00226813	0.029	sodium channel, voltage-gated, type VII, alpha subunit
HES6	100622397	15238350	-0.373259	5.21979	12.6879	0.0022913	0.031	hes family bHLH transcription factor 6
MYC	448810	15282773	-0.380162	7.96956	12.6535	0.0023158	0.031	v-myc myelocytomatosis viral oncogene homolog (avian)
LOC100521185	100521185	15272930	-0.42402	6.66554	12.6394	0.002326	0.031	AN1-type zinc finger protein 2A-like
GLT8D1	100158029	15215789	0.235435	8.31627	12.6344	0.00232956	0.031	glycosyltransferase 8 domain containing 1
LOC100156225	100156225	15218406	-0.320622	1.95634	12.6004	0.00235427	0.031	olfactory receptor 5K3-like
NLN	397646	15243071	-0.393215	6.8711	12.5722	0.00237491	0.032	neurolysin (metallopeptidase M3 family)
LOC100519451	100519451	15246454	-0.290908	5.86874	12.5501	0.00239134	0.033	zinc finger CCHC domain-containing protein 3
KPNA7	100302505	15273197	-0.36175	4.97189	12.5203	0.00241354	0.033	karyopherin alpha 7 (importin alpha 8)
FABP5	574074	15283730	0.485764	7.30775	12.5134	0.00241876	0.034	fatty acid binding protein 5 (psoriasis-associated)
LOC100516574	100516574	15207159	-0.303012	5.54336	12.4929	0.00243422	0.036	homeobox protein MOX-1-like
LOC100738265	100738265	15317720	-0.348707	2.58516	12.4369	0.00247714	0.036	uncharacterized LOC100738265
LOC100522011	100522011	15268580	-0.244353	5.27443	12.4092	0.00249861	0.037	apoptosis-associated speck-like protein containing a CARD-like
LOC100511388	100511388	15307347	0.290316	7.47759	12.3931	0.00251126	0.037	probable exonuclease V-like
CLPB	100524385	15329241	-0.388907	5.32226	12.3269	0.00256383	0.039	ClpB homolog, mitochondrial AAA ATPase chaperonin
LOC100625942	100625942	15322402	0.55368	8.25314	12.3208	0.00256871	0.039	ADP-ribosyl cyclase 2-like
FAAH	396949	15306909	-0.496808	5.90696	12.318	0.002571	0.039	fatty acid amide hydrolase
TGS1	100157730	15284140	-0.299704	7.00225	12.3064	0.0025804	0.039	trimethylguanosine synthase 1
LOC100522636	100522636	15210158	-0.265578	5.53924	12.2948	0.0025898	0.039	ras-related protein Rab-40B-like
TBC1D19	100623223	15320043	0.375041	7.10939	12.2649	0.00261417	0.039	TBC1 domain family, member 19
LOC100516270	100516270	15295930	-0.328155	7.5278	12.2427	0.00263249	0.039	RNA-binding protein NOB1-like
BMP2K	100624635	15324676	-0.303919	6.18169	12.2366	0.00263754	0.039	BMP2 inducible kinase
LOC100157316	100157316	15308217	-0.339225	4.96443	12.218	0.00265307	0.04	olfactory receptor 2G3-like
LOC100518336	100518336	15230575	-0.330378	8.87567	12.2156	0.00265507	0.04	phosphatidylethanolamine-binding protein 1-like
GPLD1	100157497	15314162	-0.2826	3.31007	12.2128	0.00265737	0.04	glycosylphosphatidylinositol specific phospholipase D1
SPOCK3	---	15223731	-0.493016	5.79093	12.2077	0.00266164	0.04	---
TBX20	100524471	15251176	-0.653073	4.91736	12.179	0.00268581	0.04	T-box 20
LOC100738444	100738444	15276682	0.431746	6.7709	12.1618	0.00270042	0.04	transmembrane protein 178-like
LOC100519301	100519301	15267987	-0.248139	7.51634	12.1152	0.00274045	0.04	28 kDa heat- and acid-stable phosphoprotein-like
PSMD8	100515483	15296846	-0.354172	8.443	12.0702	0.00277971	0.041	proteasome 26S subunit, non-ATPase 8
SSC.93137	---	15245040	-0.238221	3.84326	12.065	0.00278432	0.041	---
RRAGC	100513798	15305658	0.243788	8.46605	12.0637	0.00278545	0.041	Ras-related GTP binding C
TRIM4	100525393	15268008	-0.242093	7.05142	12.0598	0.00278887	0.041	tripartite motif containing 4
IL23A	100155546	15288353	-0.287376	6.27268	12.0326	0.00281301	0.041	interleukin 23, alpha subunit p19
GABRA1	100516706	15245022	-0.285963	2.89226	11.9849	0.00285589	0.042	gamma-aminobutyric acid (GABA) A receptor, alpha 1
C6ORF141	---	15310270	-0.377965	5.87778	11.9827	0.00285788	0.042	---
WBSCR16	100513850	15273560	-0.23325	5.70199	11.9781	0.00286207	0.042	Williams-Beuren syndrome chromosome region 16
LOC100524763	100524763	15210012	-0.309937	6.84974	11.9674	0.00287187	0.043	centromere protein V-like
CPNE9	---	15216334	-0.376024	4.53381	11.9671	0.00287212	0.043	---
SOX14	---	15221280	-0.266692	4.91487	11.9664	0.0028728	0.043	---
PN-1	397542	15241530	0.372947	5.32614	11.8809	0.00295202	0.045	nexin-1
LOC100151894	100151894	15337533	0.610506	5.16756	11.8803	0.0029526	0.045	zinc finger matrin-type protein 1-like
LOC100156732	100156732	15334666	0.462379	6.95906	11.8668	0.00296529	0.045	Aut2a
PTPRB	---	15293104	0.320985	7.92809	11.8455	0.00298554	0.045	---
LOC100155802	100155802	15285814	0.2978	5.58442	11.8359	0.00299466	0.045	uncharacterized protein C1orf54-like
PPAT	100522503	15320658	-0.585906	5.32968	11.8313	0.0029991	0.045	phosphoribosyl pyrophosphate amidotransferase

## Sheet: Enrichment.SPvsC.5%Permut
Analysis Type:	PANTHER Overrepresentation Test (release 20160715)
Annotation Version and Release Date:	GO Ontology database Released 2016-10-27
Analyzed List:	Pig.SPvsC.5%Permut.txt (Sus scrofa)	There are duplicate IDs in the file. The unique set of IDs will be used.
Reference List:	Sus scrofa (all genes in database)
Bonferroni correction:	FALSE
GO biological process complete	Sus scrofa - REFLIST (21398)	Pig.SPvsC.5%Permut.txt (135)	expected	over/under	fold Enrichment	P-value
positive regulation of antigen processing and presentation of peptide antigen via MHC class II (GO:0002588)	1	1	0.01	+	> 100	0.00629
positive regulation of antigen processing and presentation of peptide or polysaccharide antigen via MHC class II (GO:0002582)	1	1	0.01	+	> 100	0.00629
positive regulation of T-helper 17 cell lineage commitment (GO:2000330)	1	1	0.01	+	> 100	0.00629
regulation of antigen processing and presentation of peptide antigen via MHC class II (GO:0002586)	2	1	0.01	+	79.25	0.0125
NK T cell differentiation (GO:0001865)	2	1	0.01	+	79.25	0.0125
positive regulation of granulocyte colony-stimulating factor production (GO:0071657)	2	1	0.01	+	79.25	0.0125
regulation of T-helper 17 cell lineage commitment (GO:2000328)	2	1	0.01	+	79.25	0.0125
positive regulation of T-helper 17 cell differentiation (GO:2000321)	2	1	0.01	+	79.25	0.0125
positive regulation of macrophage colony-stimulating factor production (GO:1901258)	2	1	0.01	+	79.25	0.0125
positive regulation of interleukin-10 secretion (GO:2001181)	3	1	0.02	+	52.83	0.0188
myeloid dendritic cell activation involved in immune response (GO:0002277)	3	1	0.02	+	52.83	0.0188
regulation of granulocyte colony-stimulating factor production (GO:0071655)	3	1	0.02	+	52.83	0.0188
connective tissue replacement involved in inflammatory response wound healing (GO:0002248)	3	1	0.02	+	52.83	0.0188
positive regulation of T-helper 17 type immune response (GO:2000318)	3	1	0.02	+	52.83	0.0188
regulation of macrophage colony-stimulating factor production (GO:1901256)	3	1	0.02	+	52.83	0.0188
negative regulation of interleukin-2 secretion (GO:1900041)	3	1	0.02	+	52.83	0.0188
negative regulation of monocyte differentiation (GO:0045656)	4	1	0.03	+	39.63	0.0249
regulation of interleukin-10 secretion (GO:2001179)	4	1	0.03	+	39.63	0.0249
wound healing involved in inflammatory response (GO:0002246)	4	1	0.03	+	39.63	0.0249
positive regulation of interleukin-8 secretion (GO:2000484)	8	2	0.05	+	39.63	0.00122
inflammatory response to wounding (GO:0090594)	4	1	0.03	+	39.63	0.0249
regulation of isotype switching to IgA isotypes (GO:0048296)	4	1	0.03	+	39.63	0.0249
positive regulation of humoral immune response mediated by circulating immunoglobulin (GO:0002925)	4	1	0.03	+	39.63	0.0249
somatic diversification of T cell receptor genes (GO:0002568)	5	1	0.03	+	31.7	0.0311
T cell receptor V(D)J recombination (GO:0033153)	5	1	0.03	+	31.7	0.0311
regulation of T-helper 17 cell differentiation (GO:2000319)	5	1	0.03	+	31.7	0.0311
positive regulation of killing of cells of other organism (GO:0051712)	5	1	0.03	+	31.7	0.0311
somatic recombination of T cell receptor gene segments (GO:0002681)	5	1	0.03	+	31.7	0.0311
complement receptor mediated signaling pathway (GO:0002430)	6	1	0.04	+	26.42	0.0372
regulation of T-helper 17 type immune response (GO:2000316)	6	1	0.04	+	26.42	0.0372
regulation of killing of cells of other organism (GO:0051709)	6	1	0.04	+	26.42	0.0372
regulation of interleukin-2 secretion (GO:1900040)	6	1	0.04	+	26.42	0.0372
positive regulation of interleukin-6 secretion (GO:2000778)	13	2	0.08	+	24.39	0.00316
regulation of interleukin-8 secretion (GO:2000482)	13	2	0.08	+	24.39	0.00316
positive regulation of transforming growth factor beta production (GO:0071636)	7	1	0.04	+	22.64	0.0432
regulation of monocyte differentiation (GO:0045655)	8	1	0.05	+	19.81	0.0492
positive regulation of interleukin-10 production (GO:0032733)	18	2	0.11	+	17.61	0.00594
positive regulation of immunoglobulin mediated immune response (GO:0002891)	23	2	0.15	+	13.78	0.00951
positive regulation of B cell mediated immunity (GO:0002714)	23	2	0.15	+	13.78	0.00951
regulation of interleukin-10 production (GO:0032653)	25	2	0.16	+	12.68	0.0111
regulation of interleukin-1 beta production (GO:0032651)	27	2	0.17	+	11.74	0.0129
positive regulation of adaptive immune response (GO:0002821)	57	4	0.36	+	11.12	0.000505
positive regulation of interleukin-8 production (GO:0032757)	30	2	0.19	+	10.57	0.0157
regulation of immunoglobulin mediated immune response (GO:0002889)	31	2	0.2	+	10.23	0.0167
regulation of B cell mediated immunity (GO:0002712)	31	2	0.2	+	10.23	0.0167
regulation of interleukin-1 production (GO:0032652)	34	2	0.21	+	9.32	0.0199
positive regulation of adaptive immune response based on somatic recombination of immune receptors built from immunoglobulin superfamily domains (GO:0002824)	54	3	0.34	+	8.81	0.00503
alpha-beta T cell differentiation (GO:0046632)	39	2	0.25	+	8.13	0.0256
positive regulation of cytokine secretion (GO:0050715)	62	3	0.39	+	7.67	0.00734
positive regulation of interleukin-6 production (GO:0032755)	42	2	0.26	+	7.55	0.0293
regulation of interleukin-8 production (GO:0032677)	42	2	0.26	+	7.55	0.0293
regulation of phagocytosis (GO:0050764)	42	2	0.26	+	7.55	0.0293
alpha-beta T cell activation (GO:0046631)	45	2	0.28	+	7.04	0.0333
regulation of adaptive immune response (GO:0002819)	93	4	0.59	+	6.82	0.00301
positive regulation of lymphocyte mediated immunity (GO:0002708)	56	2	0.35	+	5.66	0.0493
regulation of adaptive immune response based on somatic recombination of immune receptors built from immunoglobulin superfamily domains (GO:0002822)	84	3	0.53	+	5.66	0.0165
regulation of T cell proliferation (GO:0042129)	96	3	0.61	+	4.95	0.0234
regulation of cytokine secretion (GO:0050707)	100	3	0.63	+	4.76	0.0259
positive regulation of immune effector process (GO:0002699)	111	3	0.7	+	4.28	0.0338
regulation of lymphocyte proliferation (GO:0050670)	124	3	0.78	+	3.83	0.0444
regulation of leukocyte proliferation (GO:0070663)	128	3	0.81	+	3.71	0.048
positive regulation of immune response (GO:0050778)	255	5	1.61	+	3.11	0.0234

## Sheet: GO.SPvsC.5%Permut
	Category name (Accession)	# genes	Percent of gene hit against total # genes	Percent of gene hit against total # Process hits
1	cellular component organization or biogenesis (GO:0071840)	13	0.096	0.064
2	cellular process (GO:0009987)	55	0.407	0.27
3	localization (GO:0051179)	9	0.067	0.044
4	reproduction (GO:0000003)	1	0.007	0.005
5	biological regulation (GO:0065007)	22	0.163	0.108
6	response to stimulus (GO:0050896)	18	0.133	0.088
7	developmental process (GO:0032502)	15	0.111	0.074
8	multicellular organismal process (GO:0032501)	16	0.119	0.078
9	biological adhesion (GO:0022610)	2	0.015	0.01
10	locomotion (GO:0040011)	1	0.007	0.005
11	metabolic process (GO:0008152)	49	0.363	0.24
12	immune system process (GO:0002376)	3	0.022	0.015	FCER2, IL23A, BMX
